# Supplementary material for: Tumor suppressors in Sox2-mediated lung cancers promote distinct cell-intrinsic and immunologic remodeling
Source: JCI Insight. 2025 May 6;10(12):e171364. doi: 10.1172/jci.insight.171364 (PMC12220946; doi:10.1172/jci.insight.171364)
Supplement: Supplemental tables 1-10 [file jciinsight-10-171364-s008.xlsx]

## Sheet: Table 1
Tumor Subtype Markers
Adenocarcinoma signature	Squamous signature
Tmem125	Atp1b3
Tesc	Krt6a
Ttf1	Krt14
Cldn3	Perp
Folr1	Krt17
Plekha6	Serpinb5
Kcnk5	Col7a1
Rorc	Dsg3
Tmc5	Serpinb13
Qsox1	Vsnl1
Cgn	Trim29
Krt7	Fgfbp1
Acsl5	Slc2a1
Atp11a	Sfta2
Ceacam1	Col4a6
	Abcc5
	Sfn
	Tmprss11d
	Foxe1
	Snai2
	Grhl3
	Pard6g
	Pthlh
	Sox2
	S100a1
	Clca2
	Dlx5
	St6galnac2
	Gpc1
	Krt5
	Csta1
	Jag1
	Ptprz1

## Sheet: Table 2
Mucin Hi vs Low GSVA Comparison
SNL-Pten								SNL-Trp53								SNL								LN2A
	logFC	AveExpr	t	P.Value	adj.P.Val	B			logFC	AveExpr	t	P.Value	adj.P.Val	B			logFC	AveExpr	t	P.Value	adj.P.Val	B			logFC	AveExpr	t	P.Value	adj.P.Val	B
REACTOME_CD22_MEDIATED_BCR_REGULATION	-1.02824	0.00373526	-11.1217	5.99406e-07	0.00329793	6.07172		BIOCARTA_BLYMPHOCYTE_PATHWAY	-0.975457	0.0719802	-6.97559	3.54651e-05	0.0250821	2.6632		KEGG_OTHER_GLYCAN_DEGRADATION	0.741507	0.114171	6.39189	8.76191e-05	0.14028	1.29961		CAFFAREL_RESPONSE_TO_THC_8HR_3_DN	-0.763728	0.15957	-7.84931	8.07e-06	0.0230742	3.87651
HOEGERKORP_CD44_TARGETS_DIRECT_DN	1.02712	0.0765871	9.09327	3.79354e-06	0.00695736	4.61387		PID_TCR_JNK_PATHWAY	-0.590162	-0.118041	-6.6398	5.38652e-05	0.0250821	2.28671		PID_RANBP2_PATHWAY	-0.586614	-0.196847	-6.2008	0.000111701	0.14028	1.12746		REACTOME_MET_RECEPTOR_ACTIVATION	0.863873	-0.354867	7.81755	8.39e-06	0.0230742	3.84431
REACTOME_HDL_ASSEMBLY	-0.955124	0.0595163	-9.44833	2.68365e-06	0.00695736	4.89797		REACTOME_CDC6_ASSOCIATION_WITH_THE_ORC_ORIGIN_COMPLEX	-0.790394	-0.0310802	-7.35095	2.25879e-05	0.0250821	3.06443		REACTOME_RESOLUTION_OF_AP_SITES_VIA_THE_MULTIPLE_NUCLEOTIDE_PATCH_REPLACEMENT_PATHWAY	-0.502853	-0.123976	-6.03294	0.000138809	0.14028	0.971188		BIOCARTA_RNAPOL3_PATHWAY	-0.882821	-0.0230135	-7.48391	1.26e-05	0.0231274	3.49755
MORI_IMMATURE_B_LYMPHOCYTE_UP	-0.705585	-0.0378996	-8.68187	5.74407e-06	0.00790097	4.26741		REACTOME_REGULATION_OF_IFNA_SIGNALING	-0.78018	0.0603497	-7.02206	3.35084e-05	0.0250821	2.71398		REACTOME_PCNA_DEPENDENT_LONG_PATCH_BASE_EXCISION_REPAIR	-0.541314	-0.10121	-5.95877	0.000152977	0.14028	0.900611		BIOCARTA_SKP2E2F_PATHWAY	-0.736707	0.252077	-6.90379	2.64e-05	0.0284229	2.85607
BAKER_HEMATOPOESIS_STAT1_TARGETS	1.06896	0.151949	7.90185	1.31826e-05	0.0145061	3.55557		BIOCARTA_LYM_PATHWAY	-0.68598	0.060713	-5.9763	0.000128332	0.0345436	1.49154		REACTOME_MET_RECEPTOR_ACTIVATION	0.641897	0.279653	6.2913	9.95074e-05	0.14028	1.20975		BIOCARTA_P27_PATHWAY	-0.67356	0.240034	-6.85424	2.82e-05	0.0284229	2.79893
REACTOME_ATTACHMENT_OF_GPI_ANCHOR_TO_UPAR	1.05052	0.01365	7.47858	2.12403e-05	0.0194773	3.1368		MCBRYAN_TERMINAL_END_BUD_DN	-0.881708	-0.0352056	-5.82851	0.000156959	0.0345436	1.30484		REACTOME_TYROSINE_CATABOLISM	-0.810431	0.157591	-6.17669	0.000115215	0.14028	1.10531		REACTOME_SIGNALING_BY_MST1	0.847517	-0.277774	6.78314	3.1e-05	0.0284229	2.71626
YU_MYC_TARGETS_DN	-0.658945	-0.0227626	-7.32289	2.54396e-05	0.0194929	2.97666		REACTOME_REGULATION_OF_SIGNALING_BY_CBL	-0.662075	-0.0579119	-5.63449	0.000205391	0.0389676	1.05432		REACTOME_SLBP_DEPENDENT_PROCESSING_OF_REPLICATION_DEPENDENT_HISTONE_PRE_MRNAS	-0.712391	-0.158969	-5.4355	0.00031026	0.213381	0.375112		KEGG_MISMATCH_REPAIR	-0.73725	0.150186	-6.04121	8.6e-05	0.0401535	1.80575
REACTOME_TYROSINE_CATABOLISM	-1.15114	0.0681444	-7.23075	2.83431e-05	0.0194929	2.88028		KEGG_MATURITY_ONSET_DIABETES_OF_THE_YOUNG	0.684465	0.14193	5.56196	0.00022742	0.0403634	0.959075		BIOCARTA_SM_PATHWAY	-0.654405	-0.0042878	-5.43589	0.000310093	0.213381	0.375522		BIOCARTA_CHEMICAL_PATHWAY	-0.621335	0.0634648	-5.82386	0.000117565	0.0401535	1.52199
SAMOLS_TARGETS_OF_KHSV_MIRNAS_UP	0.909042	0.231021	6.83841	4.5408e-05	0.0217563	2.45628		REACTOME_ACTIVATION_OF_THE_PRE_REPLICATIVE_COMPLEX	-0.613375	-0.0541915	-5.51825	0.000241907	0.0415929	0.901259		KEGG_SPHINGOLIPID_METABOLISM	0.504427	0.0519809	4.17672	0.00199339	0.279427	-1.09503		REACTOME_PLATELET_CALCIUM_HOMEOSTASIS	0.637217	-0.189311	5.74566	0.000131786	0.0401535	1.41798
HOLLERN_SOLID_NODULAR_BREAST_TUMOR_UP	0.684915	0.202822	6.9369	4.02714e-05	0.0217563	2.56483		BIOCARTA_CTLA4_PATHWAY	-0.634179	0.0240753	-5.36401	0.000301456	0.0452055	0.69472		KEGG_ONE_CARBON_POOL_BY_FOLATE	-0.355768	-0.160076	-3.86576	0.00326563	0.279427	-1.50225		KLEIN_TARGETS_OF_BCR_ABL1_FUSION	-0.686055	0.203353	-5.61374	0.000160094	0.0401535	1.24019
REACTOME_TRANSPORT_OF_NUCLEOTIDE_SUGARS	0.788391	0.22666	7.01785	3.65197e-05	0.0217563	2.65298		REACTOME_PROCESSIVE_SYNTHESIS_ON_THE_LAGGING_STRAND	-0.708026	-0.0450074	-5.28336	0.000338674	0.0452055	0.585159		KEGG_DNA_REPLICATION	-0.431671	-0.156441	-4.4363	0.00133346	0.279427	-0.76795		XU_HGF_SIGNALING_NOT_VIA_AKT1_48HR_DN	-0.7364	0.202311	-5.72932	0.000134983	0.0401535	1.39611
REACTOME_WAX_AND_PLASMALOGEN_BIOSYNTHESIS	0.846635	0.265848	6.80254	4.7451e-05	0.0217563	2.41639		REACTOME_ZINC_TRANSPORTERS	0.717422	0.117727	5.42222	0.000277318	0.0452055	0.773137		BIOCARTA_AKAP95_PATHWAY	-0.491768	-0.167323	-3.88608	0.00316074	0.279427	-1.47515		YU_MYC_TARGETS_UP	-0.718483	0.356191	-5.78771	0.000123924	0.0401535	1.47404
GUTIERREZ_WALDENSTROEMS_MACROGLOBULINEMIA_2	-0.816185	0.0634551	-6.41586	7.70387e-05	0.0263681	1.97405		REACTOME_METAL_ION_SLC_TRANSPORTERS	0.650341	0.0873915	5.40217	0.000285392	0.0452055	0.746184		BIOCARTA_BLYMPHOCYTE_PATHWAY	-0.385028	-0.370933	-3.9129	0.00302774	0.279427	-1.43949		BANDRES_RESPONSE_TO_CARMUSTIN_WITHOUT_MGMT_24HR_UP	-0.650468	0.117355	-5.71601	0.000137648	0.0401535	1.37827
REACTOME_DEFECTIVE_C1GALT1C1_CAUSES_TN_POLYAGGLUTINATION_SYNDROME_TNPS	0.747874	0.187517	6.35854	8.2911e-05	0.0263681	1.90652		ROY_WOUND_BLOOD_VESSEL_DN	0.5058	-0.0161978	5.21154	0.000375962	0.0452055	0.486689		REACTOME_SPHINGOLIPID_DE_NOVO_BIOSYNTHESIS	0.382643	-0.0207734	4.17901	0.00198623	0.279427	-1.09209		BANDRES_RESPONSE_TO_CARMUSTIN_WITHOUT_MGMT_48HR_UP	-0.565084	0.114533	-5.97289	9.48e-05	0.0401535	1.7174
REACTOME_IRAK4_DEFICIENCY_TLR2_4	0.711383	0.0582333	6.53934	6.58584e-05	0.0263681	2.11778		TURJANSKI_MAPK7_TARGETS	-0.720444	-0.0156081	-5.26249	0.000349087	0.0452055	0.556627		REACTOME_VEGF_LIGAND_RECEPTOR_INTERACTIONS	-0.574032	-0.105724	-5.06032	0.000527474	0.279427	-0.0322894		BOYERINAS_ONCOFETAL_TARGETS_OF_LET7A1	-0.512179	0.207596	-5.80527	0.00012079	0.0401535	1.49735
REACTOME_LGI_ADAM_INTERACTIONS	-0.90081	0.0168396	-6.32774	8.62642e-05	0.0263681	1.87002		KLEIN_TARGETS_OF_BCR_ABL1_FUSION	-0.636394	0.0761271	-5.20002	0.000382343	0.0452055	0.470809		REACTOME_MICRORNA_MIRNA_BIOGENESIS	-0.430382	-0.0677353	-3.79906	0.00363623	0.279427	-1.59167		BIOCARTA_RAN_PATHWAY	-0.972141	0.291817	-5.73714	0.000133443	0.0401535	1.40658
REACTOME_MET_RECEPTOR_ACTIVATION	0.975081	0.0908772	6.52243	6.72801e-05	0.0263681	2.09824		KONDO_HYPOXIA	-0.877322	0.00690415	-5.24755	0.000356746	0.0452055	0.536169		REACTOME_PROCESSIVE_SYNTHESIS_ON_THE_LAGGING_STRAND	-0.369981	-0.217949	-4.00258	0.002624	0.279427	-1.32108		REACTOME_FGFR3_LIGAND_BINDING_AND_ACTIVATION	0.546738	-0.402091	5.69833	0.000141275	0.0401535	1.35453
REACTOME_NONCANONICAL_ACTIVATION_OF_NOTCH3	0.677759	0.0167435	6.34895	8.39392e-05	0.0263681	1.89518		KEGG_SPHINGOLIPID_METABOLISM	0.706639	0.0675647	5.05046	0.000476488	0.0453497	0.26274		REACTOME_MRNA_SPLICING_MINOR_PATHWAY	-0.443902	-0.0874687	-4.8866	0.000679034	0.279427	-0.229802		REACTOME_DEFECTIVE_GALNT3_CAUSES_FAMILIAL_HYPERPHOSPHATEMIC_TUMORAL_CALCINOSIS_HFTC	0.68128	-0.193276	5.6118	0.000160556	0.0401535	1.23755
BIOCARTA_DC_PATHWAY	-0.885302	0.0764706	-6.12013	0.000113055	0.0296205	1.62014		KEGG_RIBOSOME	-0.8584	0.186045	-4.96693	0.000539579	0.0453497	0.144925		REACTOME_POLYMERASE_SWITCHING	-0.427204	-0.124711	-4.34259	0.00154008	0.279427	-0.884626		REACTOME_DEFECTIVE_C1GALT1C1_CAUSES_TN_POLYAGGLUTINATION_SYNDROME_TNPS	0.681551	-0.193024	6.09998	7.91e-05	0.0401535	1.88113
BIOCARTA_BBCELL_PATHWAY	-0.790633	0.317291	-6.1732	0.000105447	0.0296205	1.68466		PID_ERBB_NETWORK_PATHWAY	0.615239	0.0156356	4.98233	0.000527308	0.0453497	0.166735		REACTOME_MRNA_DECAY_BY_3_TO_5_EXORIBONUCLEASE	-0.535448	0.0223389	-4.61622	0.00101476	0.279427	-0.548414		REACTOME_SYNTHESIS_OF_DIPHTHAMIDE_EEF2	-0.664763	0.118514	-5.67444	0.000146338	0.0401535	1.32236
REACTOME_PHENYLALANINE_AND_TYROSINE_METABOLISM	-0.79746	-0.0185181	-6.14394	0.000109571	0.0296205	1.64914		REACTOME_LAGGING_STRAND_SYNTHESIS	-0.705779	-0.10105	-5.17169	0.000398522	0.0453497	0.431684		REACTOME_CHROMOSOME_MAINTENANCE	-0.370904	-0.113277	-4.08456	0.00230434	0.279427	-1.21401		REACTOME_TP53_REGULATES_TRANSCRIPTION_OF_GENES_INVOLVED_IN_G2_CELL_CYCLE_ARREST	-0.692634	0.159959	-5.77051	0.000127077	0.0401535	1.45115
REACTOME_DEFECTIVE_GALNT3_CAUSES_FAMILIAL_HYPERPHOSPHATEMIC_TUMORAL_CALCINOSIS_HFTC	0.730862	0.18881	5.93408	0.00014477	0.0362057	1.39036		WINTER_HYPOXIA_DN	-0.660729	0.0106559	-4.98184	0.000527695	0.0453497	0.166039		REACTOME_LAGGING_STRAND_SYNTHESIS	-0.410383	-0.186626	-4.73379	0.000851013	0.279427	-0.408197		REACTOME_ERYTHROCYTES_TAKE_UP_CARBON_DIOXIDE_AND_RELEASE_OXYGEN	0.695476	0.0297016	5.6816	0.0001448	0.0401535	1.33202
CASTELLANO_HRAS_TARGETS_UP	-0.823083	-0.282396	-5.84834	0.000162499	0.0388726	1.2826		HUMMEL_BURKITTS_LYMPHOMA_DN	-0.62119	-0.115135	-5.00214	0.000511961	0.0453497	0.194728		REACTOME_TELOMERE_MAINTENANCE	-0.352457	-0.0704212	-4.06855	0.00236339	0.279427	-1.23483		BIOCARTA_CARM_ER_PATHWAY	-0.511457	-0.0172042	-5.40054	0.000220392	0.0414898	0.946719
BIOCARTA_CTL_PATHWAY	-0.698667	0.289636	-5.68899	0.000201961	0.042	1.07914		AIGNER_ZEB1_TARGETS	0.495515	-0.107311	5.03218	0.00048959	0.0453497	0.237054		REACTOME_REMOVAL_OF_THE_FLAP_INTERMEDIATE_FROM_THE_C_STRAND	-0.484649	-0.156984	-4.25188	0.00177264	0.279427	-0.999091		PID_E2F_PATHWAY	-0.538776	0.203303	-5.28936	0.000261037	0.0414898	0.790653
REACTOME_PYRIMIDINE_CATABOLISM	0.856843	-0.0992255	5.67433	0.000206076	0.042	1.06021		NEBEN_AML_WITH_FLT3_OR_NRAS_UP	-0.581273	0.00247274	-5.08529	0.000452548	0.0453497	0.311522		REACTOME_EXTENSION_OF_TELOMERES	-0.352457	-0.0704212	-4.06855	0.00236339	0.279427	-1.23483		REACTOME_POLYMERASE_SWITCHING	-0.7186	0.189812	-5.47556	0.000196802	0.0414898	1.05085
REACTOME_N_GLYCAN_TRIMMING_IN_THE_ER_AND_CALNEXIN_CALRETICULIN_CYCLE	0.577309	0.0636438	5.63993	0.000216094	0.042	1.01566		KEGG_B_CELL_RECEPTOR_SIGNALING_PATHWAY	-0.50917	0.025223	-4.8933	0.000602578	0.0459336	0.0401386		REACTOME_DNA_STRAND_ELONGATION	-0.428336	-0.205495	-3.96157	0.00280113	0.279427	-1.37507		FOURNIER_ACINAR_DEVELOPMENT_EARLY_DN	-0.626331	0.240368	-5.28314	0.000263533	0.0414898	0.781867
GARGALOVIC_RESPONSE_TO_OXIDIZED_PHOSPHOLIPIDS_YELLOW_DN	-0.56185	0.0744031	-5.63876	0.000216442	0.042	1.01415		KEGG_ASTHMA	-0.794419	-0.0168118	-4.89193	0.00060382	0.0459336	0.0381842		IWANAGA_E2F1_TARGETS_INDUCED_BY_SERUM	-0.422068	-0.250065	-3.79778	0.00364375	0.279427	-1.59339		LANDIS_BREAST_CANCER_PROGRESSION_UP	0.518135	-0.280261	5.40612	0.000218536	0.0414898	0.954504
WAMUNYOKOLI_OVARIAN_CANCER_GRADES_1_2_UP	0.664804	0.0923352	5.65075	0.000212888	0.042	1.0297		REACTOME_REMOVAL_OF_THE_FLAP_INTERMEDIATE_FROM_THE_C_STRAND	-0.639204	-0.0561459	-4.91079	0.000586935	0.0459336	0.0651116		MYLLYKANGAS_AMPLIFICATION_HOT_SPOT_15	-0.485477	-0.186298	-4.30276	0.00163796	0.279427	-0.934712		ZHANG_GATA6_TARGETS_UP	0.501981	-0.161889	5.31999	0.000249098	0.0414898	0.833866
REACTOME_ANTIGEN_ACTIVATES_B_CELL_RECEPTOR_BCR_LEADING_TO_GENERATION_OF_SECOND_MESSENGERS	-0.552748	-0.0324569	-5.62248	0.000221374	0.042	0.992989		BIOCARTA_NOS1_PATHWAY	-0.620461	-0.0142421	-4.81571	0.000677511	0.0460206	-0.0712325		XU_HGF_SIGNALING_NOT_VIA_AKT1_48HR_DN	-0.571498	-0.220368	-3.86972	0.00324488	0.279427	-1.49696		REACTOME_RECOGNITION_OF_DNA_DAMAGE_BY_PCNA_CONTAINING_REPLICATION_COMPLEX	-0.641724	0.182868	-5.42317	0.000212973	0.0414898	0.978237
REACTOME_GENERATION_OF_SECOND_MESSENGER_MOLECULES	-0.592855	0.0971397	-5.52917	0.000252056	0.0425328	0.870912		TAKEDA_TARGETS_OF_NUP98_HOXA9_FUSION_3D_DN	-0.534139	-0.0751384	-4.81982	0.000673301	0.0460206	-0.0653052		AGARWAL_AKT_PATHWAY_TARGETS	-0.573106	-0.363322	-3.99582	0.00265237	0.279427	-1.32996		REACTOME_TRANSLESION_SYNTHESIS_BY_POLH	-0.74458	0.102965	-5.50586	0.000188047	0.0414898	1.09265
REACTOME_ION_TRANSPORT_BY_P_TYPE_ATPASES	0.472779	0.126751	5.36909	0.000315826	0.0425328	0.658139		PID_ARF_3PATHWAY	0.452063	-0.0132586	4.79093	0.000703479	0.0460779	-0.107004		SCHAEFFER_PROSTATE_DEVELOPMENT_12HR_DN	-0.384974	0.0377649	-4.3792	0.00145558	0.279427	-0.83885		REACTOME_CELLULAR_HEXOSE_TRANSPORT	0.647917	-0.0943485	5.40146	0.000220086	0.0414898	0.947998
JI_METASTASIS_REPRESSED_BY_STK11	0.533196	-0.0422217	5.50031	0.000262446	0.0425328	0.832864		BIOCARTA_CSK_PATHWAY	-0.508104	-0.128	-4.72115	0.000782456	0.0502014	-0.208275		NIKOLSKY_BREAST_CANCER_21Q22_AMPLICON	-0.516848	-0.122632	-4.56705	0.00109291	0.279427	-0.607823		REACTOME_REDUCTION_OF_CYTOSOLIC_CA_LEVELS	0.605356	-0.106415	5.42223	0.000213275	0.0414898	0.976931
CHESLER_BRAIN_HIGHEST_EXPRESSION	-0.544582	0.0069364	-5.57256	0.000237255	0.0425328	0.927863		REACTOME_CALNEXIN_CALRETICULIN_CYCLE	0.584724	0.10651	4.70952	0.000796504	0.0502014	-0.225222		BYSTRYKH_HEMATOPOIESIS_STEM_CELL_RUNX1	0.701421	0.0761776	4.03461	0.00249389	0.279427	-1.27911		REACTOME_PHASE_4_RESTING_MEMBRANE_POTENTIAL	0.710827	-0.10174	5.26377	0.000271471	0.0414898	0.754453
HOFFMANN_SMALL_PRE_BII_TO_IMMATURE_B_LYMPHOCYTE_UP	-0.504522	-0.0030026	-5.37064	0.000315133	0.0425328	0.660214		BILBAN_B_CLL_LPL_DN	-0.477272	0.00812299	-4.64612	0.000877962	0.0513888	-0.318015		HESS_TARGETS_OF_HOXA9_AND_MEIS1_UP	-0.395848	-0.152644	-4.44994	0.00130593	0.279427	-0.7511		REACTOME_PCNA_DEPENDENT_LONG_PATCH_BASE_EXCISION_REPAIR	-0.713598	0.187601	-5.27145	0.000268292	0.0414898	0.765334
PUJANA_BREAST_CANCER_WITH_BRCA1_MUTATED_DN	-0.570101	-0.124207	-5.42007	0.000293821	0.0425328	0.726358		KEGG_DNA_REPLICATION	-0.610384	-0.0899562	-4.60687	0.000932789	0.0518405	-0.375788		MARCHINI_TRABECTEDIN_RESISTANCE_UP	-0.468948	-0.0327736	-4.18955	0.00195375	0.279427	-1.07859		REACTOME_PI5P_REGULATES_TP53_ACETYLATION	-0.577987	0.0474133	-5.28551	0.000262579	0.0414898	0.785214
BIOCARTA_FXR_PATHWAY	-0.613183	0.087216	-5.53052	0.00025158	0.0425328	0.872693		BIOCARTA_LAIR_PATHWAY	-0.60861	0.0987759	-4.5946	0.000950657	0.0523052	-0.393891		HEDENFALK_BREAST_CANCER_BRACX_UP	-0.610777	0.0838163	-4.81411	0.000755478	0.279427	-0.313888		REACTOME_G2_PHASE	-0.521152	0.47665	-5.30357	0.000255423	0.0414898	0.810726
REACTOME_MITOCHONDRIAL_IRON_SULFUR_CLUSTER_BIOGENESIS	-0.534395	-0.162679	-5.46866	0.000274369	0.0425328	0.790983		REACTOME_DNA_STRAND_ELONGATION	-0.645443	-0.0868788	-4.54998	0.00101877	0.0533838	-0.459941		ZHANG_RESPONSE_TO_CANTHARIDIN_DN	-0.375702	0.0246394	-4.44036	0.00132519	0.279427	-0.76292		BIOCARTA_FBW7_PATHWAY	-0.728201	0.263052	-5.2404	0.00028139	0.0418435	0.721286
REACTOME_COBALAMIN_CBL_VITAMIN_B12_TRANSPORT_AND_METABOLISM	0.611842	0.0254948	5.42972	0.000289843	0.0425328	0.739224		KEGG_NUCLEOTIDE_EXCISION_REPAIR	-0.502211	-0.137454	-4.52846	0.00105346	0.0546803	-0.491906		BURTON_ADIPOGENESIS_PEAK_AT_16HR	-0.501118	-0.261733	-3.92031	0.00299204	0.279427	-1.42966		PID_ERBB_NETWORK_PATHWAY	0.586495	-0.106474	5.11288	0.000342721	0.0471412	0.538721
REACTOME_SYNTHESIS_OF_EPOXY_EET_AND_DIHYDROXYEICOSATRIENOIC_ACIDS_DHET	0.825543	0.198044	5.3666	0.000316948	0.0425328	0.654787		REACTOME_GENERATION_OF_SECOND_MESSENGER_MOLECULES	-0.576386	-0.0767997	-4.50889	0.00108608	0.0558468	-0.521037		SHARMA_PILOCYTIC_ASTROCYTOMA_LOCATION_DN	-0.569399	0.257583	-4.05702	0.0024069	0.279427	-1.24986		SERVITJA_ISLET_HNF1A_TARGETS_DN	0.511397	-0.0490109	5.12277	0.000337495	0.0471412	0.552967
REACTOME_DEFECTS_IN_VITAMIN_AND_COFACTOR_METABOLISM	0.604164	0.107337	5.45045	0.000281494	0.0425328	0.766804		REACTOME_POLYMERASE_SWITCHING	-0.7207	-0.0896029	-4.48116	0.00113414	0.0570526	-0.562404		YAGUE_PRETUMOR_DRUG_RESISTANCE_DN	-0.445742	-0.297477	-4.048	0.00244151	0.279427	-1.26162		REACTOME_MITOCHONDRIAL_FATTY_ACID_BETA_OXIDATION_OF_UNSATURATED_FATTY_ACIDS	0.532397	-0.292248	5.11995	0.000338977	0.0471412	0.548906
REACTOME_RUNX2_REGULATES_CHONDROCYTE_MATURATION	0.718989	-0.261547	5.41276	0.000296875	0.0425328	0.716594		REACTOME_N_GLYCAN_TRIMMING_IN_THE_ER_AND_CALNEXIN_CALRETICULIN_CYCLE	0.521122	0.0507102	4.47751	0.00114064	0.0570526	-0.567867		LU_TUMOR_ENDOTHELIAL_MARKERS_DN	-0.913035	-0.184712	-4.86132	0.000704708	0.279427	-0.259011		LIANG_SILENCED_BY_METHYLATION_DN	-0.752987	0.406469	-5.02487	0.000393212	0.0482427	0.411153
REACTOME_CALNEXIN_CALRETICULIN_CYCLE	0.565942	0.0578008	5.33893	0.000329668	0.0431865	0.617583		CREIGHTON_AKT1_SIGNALING_VIA_MTOR_UP	0.426077	-0.0325583	4.479	0.00113798	0.0570526	-0.565638		MUELLER_PLURINET	-0.37389	-0.102543	-3.84474	0.00337795	0.279427	-1.53036		SMID_BREAST_CANCER_NORMAL_LIKE_DN	0.530589	-0.512463	5.01425	0.000399816	0.0482427	0.395677
REACTOME_NOTCH4_ACTIVATION_AND_TRANSMISSION_OF_SIGNAL_TO_THE_NUCLEUS	0.658839	0.18371	5.30469	0.000346176	0.0442944	0.571354		BIOCARTA_IL2RB_PATHWAY	-0.467019	0.0979021	-4.40516	0.00127775	0.0595779	-0.676395		PIONTEK_PKD1_TARGETS_DN	-0.448716	-0.343042	-4.0928	0.00227457	0.279427	-1.20332		PUJANA_BREAST_CANCER_WITH_BRCA1_MUTATED_UP	-0.668582	0.239684	-5.03319	0.000388118	0.0482427	0.423268
REACTOME_DISEASES_ASSOCIATED_WITH_N_GLYCOSYLATION_OF_PROTEINS	0.667281	0.0476561	5.24377	0.000377774	0.047239	0.48862		REACTOME_BIOSYNTHESIS_OF_THE_N_GLYCAN_PRECURSOR_DOLICHOL_LIPID_LINKED_OLIGOSACCHARIDE_LLO_AND_TRANSFER_TO_A_NASCENT_PROTEIN	0.44325	0.078937	4.38192	0.00132542	0.0607707	-0.711436		LIU_VAV3_PROSTATE_CARCINOGENESIS_DN	0.411092	-0.0386705	3.84399	0.00338204	0.279427	-1.53136		REACTOME_ACTIVATION_OF_NOXA_AND_TRANSLOCATION_TO_MITOCHONDRIA	-0.723099	0.175539	-5.06162	0.000371233	0.0482427	0.464574
RIZ_ERYTHROID_DIFFERENTIATION_HEMGN	0.496835	-0.118454	5.18173	0.000413141	0.0488575	0.403746		DUNNE_TARGETS_OF_AML1_MTG8_FUSION_UP	-0.474427	0.0196479	-4.35163	0.00139036	0.0608159	-0.757207		ZHAN_V1_LATE_DIFFERENTIATION_GENES_DN	-0.492644	-0.402649	-3.78706	0.00370742	0.279427	-1.60782		REACTOME_ERBB2_REGULATES_CELL_MOTILITY	0.601288	-0.0973025	5.03076	0.000389598	0.0482427	0.419731
SHIN_B_CELL_LYMPHOMA_CLUSTER_9	-0.551517	-0.24821	-5.17874	0.000414937	0.0488575	0.399629		SIG_BCR_SIGNALING_PATHWAY	-0.412532	0.0825746	-4.3247	0.00145093	0.060969	-0.798022		YAMASHITA_LIVER_CANCER_WITH_EPCAM_UP	-0.475909	0.0776107	-4.06339	0.00238277	0.279427	-1.24156		REACTOME_ERBB2_ACTIVATES_PTK6_SIGNALING	0.715115	-0.138572	5.00867	0.000403337	0.0482427	0.387526
REACTOME_VITAMIN_B2_RIBOFLAVIN_METABOLISM	0.741734	0.167723	5.16019	0.000426238	0.0488575	0.374123		REACTOME_BILE_ACID_AND_BILE_SALT_METABOLISM	0.463717	0.0351758	4.2855	0.00154411	0.0634007	-0.857616		LIM_MAMMARY_STEM_CELL_DN	0.345232	0.167691	3.92869	0.00295219	0.279427	-1.41855		KEGG_DNA_REPLICATION	-0.721639	0.22655	-4.9055	0.000474618	0.0508246	0.2361
REACTOME_CREB1_PHOSPHORYLATION_THROUGH_THE_ACTIVATION_OF_ADENYLATE_CYCLASE	-0.461259	0.342362	-5.16668	0.000422244	0.0488575	0.383061		TERAMOTO_OPN_TARGETS_CLUSTER_1	0.637874	0.0593833	4.28746	0.0015393	0.0634007	-0.854629		NABA_COLLAGENS	-0.499826	0.011128	-4.25047	0.00177651	0.279427	-1.00087		PID_ATR_PATHWAY	-0.625078	0.201663	-4.87652	0.00049695	0.0508246	0.193258
LI_WILMS_TUMOR_ANAPLASTIC_DN	-0.685416	-0.178031	-5.08417	0.000476108	0.0523909	0.268991		PID_FCER1_PATHWAY	-0.433127	0.00630845	-4.26425	0.00159724	0.0636005	-0.890015		FARMER_BREAST_CANCER_CLUSTER_6	0.559184	-0.0197742	3.7976	0.0036448	0.279427	-1.59363		REACTOME_PI3K_EVENTS_IN_ERBB4_SIGNALING	0.574942	-0.213432	4.88154	0.000493005	0.0508246	0.200686
REACTOME_PLASMA_LIPOPROTEIN_ASSEMBLY	-0.479527	0.118747	-5.08912	0.000472677	0.0523909	0.275867		PID_ECADHERIN_STABILIZATION_PATHWAY	0.592861	0.0708842	4.24466	0.00164792	0.0636005	-0.919941		BIOCARTA_RANBP2_PATHWAY	-0.585741	-0.147948	-3.90991	0.00304229	0.279427	-1.44346		RIZ_ERYTHROID_DIFFERENTIATION	-0.54148	0.187265	-4.89277	0.000484289	0.0508246	0.217308
FINETTI_BREAST_CANCER_KINOME_GREEN	-0.522883	0.03411	-5.05061	0.000500076	0.0539494	0.222271		REACTOME_CHROMOSOME_MAINTENANCE	-0.473536	-0.123785	-4.21341	0.00173232	0.0639297	-0.967795		BIOCARTA_SUMO_PATHWAY	-0.591675	-0.149326	-3.7958	0.00365541	0.279427	-1.59605		CUI_TCF21_TARGETS_DN	0.470239	-0.164557	4.92353	0.000461257	0.0508246	0.262695
KEGG_GLYCOSYLPHOSPHATIDYLINOSITOL_GPI_ANCHOR_BIOSYNTHESIS	0.620892	0.0152166	4.97951	0.000555209	0.0571037	0.122692		PID_TCR_PATHWAY	-0.521251	0.0329111	-4.18341	0.0018176	0.0657034	-1.01385		REACTOME_RECOGNITION_OF_DNA_DAMAGE_BY_PCNA_CONTAINING_REPLICATION_COMPLEX	-0.433278	-0.149361	-4.40764	0.00139333	0.279427	-0.803457		BIOCARTA_NPC_PATHWAY	-0.648637	0.341527	-4.87415	0.000498824	0.0508246	0.18975
BIOCARTA_MHC_PATHWAY	-0.798143	0.127718	-4.99362	0.000543772	0.0571037	0.142521		PID_BCR_5PATHWAY	-0.440549	0.103868	-4.15612	0.00189905	0.0665513	-1.05587		REACTOME_ATTACHMENT_OF_GPI_ANCHOR_TO_UPAR	0.686446	-0.0433883	3.80815	0.00358319	0.279427	-1.57943		REACTOME_ION_HOMEOSTASIS	0.561739	-0.107182	4.89881	0.000479672	0.0508246	0.226233
REACTOME_FCGR_ACTIVATION	-0.581368	0.0215059	-4.96073	0.000570829	0.0571037	0.0962514		BIOCARTA_MCM_PATHWAY	-0.530957	0.0594097	-4.13265	0.00197214	0.0671563	-1.09208		REACTOME_INFLUENZA_INFECTION	-0.62679	0.0774485	-4.31788	0.00160005	0.279427	-0.915662		REACTOME_REGULATION_OF_TP53_ACTIVITY_THROUGH_ACETYLATION	-0.516575	0.033672	-4.92516	0.000460068	0.0508246	0.265098
GARGALOVIC_RESPONSE_TO_OXIDIZED_PHOSPHOLIPIDS_LIGHTGREEN_DN	-0.744282	-0.089895	-4.96451	0.000567642	0.0571037	0.101587		BIOCARTA_TRKA_PATHWAY	-0.646028	0.00325223	-4.12341	0.00200175	0.0671563	-1.10637		REACTOME_TELOMERE_EXTENSION_BY_TELOMERASE	-0.374347	-0.113729	-4.24998	0.00177787	0.279427	-1.0015		REACTOME_LAGGING_STRAND_SYNTHESIS	-0.733266	0.210522	-4.85558	0.000513776	0.0513963	0.162216
PID_ERBB_NETWORK_PATHWAY	0.561772	-0.0584377	4.92076	0.000605651	0.0595052	0.0397927		REACTOME_E2F_MEDIATED_REGULATION_OF_DNA_REPLICATION	-0.40759	-0.136814	-4.13202	0.00197415	0.0671563	-1.09306		REACTOME_TELOMERE_C_STRAND_LAGGING_STRAND_SYNTHESIS	-0.353215	-0.0649011	-4.05506	0.00241438	0.279427	-1.25241		KEGG_NUCLEOTIDE_EXCISION_REPAIR	-0.559195	0.142471	-4.8284	0.000536518	0.0517881	0.121819
KEGG_AUTOIMMUNE_THYROID_DISEASE	-0.699748	0.112994	-4.86128	0.000661728	0.0605209	-0.0447114		CHOW_RASSF1_TARGETS_DN	0.493583	0.0478181	4.12731	0.0019892	0.0671563	-1.10034		REACTOME_GLUCOCORTICOID_BIOSYNTHESIS	0.664452	0.219777	4.14888	0.00208236	0.279427	-1.13081		OHGUCHI_LIVER_HNF4A_TARGETS_UP	0.479744	-0.0945107	4.82968	0.000535421	0.0517881	0.123728
REACTOME_GPVI_MEDIATED_ACTIVATION_CASCADE	-0.463652	-0.0441597	-4.8474	0.000675587	0.0605209	-0.0645042		KEGG_OTHER_GLYCAN_DEGRADATION	0.495353	0.101995	4.07856	0.00215212	0.0682099	-1.17583		REACTOME_INTERACTION_WITH_CUMULUS_CELLS_AND_THE_ZONA_PELLUCIDA	0.919011	0.0175933	3.78796	0.00370201	0.279427	-1.6066		REACTOME_TELOMERE_MAINTENANCE	-0.632833	0.189756	-4.7535	0.000604857	0.0524374	0.0098869
IIZUKA_LIVER_CANCER_PROGRESSION_G2_G3_DN	0.551648	0.0723097	4.89492	0.00062936	0.0605209	0.003159		REACTOME_REGULATION_OF_GENE_EXPRESSION_IN_BETA_CELLS	0.55964	0.0952618	4.07006	0.00218192	0.0682099	-1.18903		REACTOME_SUMO_IS_CONJUGATED_TO_E1_UBA2_SAE1	-0.595103	-0.123745	-5.12248	0.000482408	0.279427	0.0370076		REACTOME_EXTENSION_OF_TELOMERES	-0.632833	0.189756	-4.7535	0.000604857	0.0524374	0.0098869
GUTIERREZ_WALDENSTROEMS_MACROGLOBULINEMIA_1_DN	-0.533772	-0.294614	-4.8411	0.000681988	0.0605209	-0.0735099		COLDREN_GEFITINIB_RESISTANCE_DN	0.452562	0.0339991	4.07097	0.00217871	0.0682099	-1.18761		REACTOME_SUMO_IS_TRANSFERRED_FROM_E1_TO_E2_UBE2I_UBC9	-0.544072	-0.16084	-3.88239	0.00317956	0.279427	-1.48008		MYLLYKANGAS_AMPLIFICATION_HOT_SPOT_24	-0.595991	-0.0217562	-4.78336	0.000576578	0.0524374	0.0546088
REACTOME_RELEASE_OF_HH_NP_FROM_THE_SECRETING_CELL	1.03602	0.074214	4.86551	0.000657557	0.0605209	-0.0386742		MCBRYAN_PUBERTAL_BREAST_5_6WK_UP	0.380546	0.0444972	4.07395	0.00216822	0.0682099	-1.18298		REACTOME_PROCESSING_AND_ACTIVATION_OF_SUMO	-0.344671	-0.290516	-3.8031	0.00361257	0.279427	-1.58623		MEINHOLD_OVARIAN_CANCER_LOW_GRADE_UP	0.61501	-0.0787956	4.7668	0.000592088	0.0524374	0.0298197
GARGALOVIC_RESPONSE_TO_OXIDIZED_PHOSPHOLIPIDS_SALMON_DN	-0.495583	0.165888	-4.88521	0.000638527	0.0605209	-0.0106417		MYLLYKANGAS_AMPLIFICATION_HOT_SPOT_21	-0.846606	-0.136497	-4.09736	0.00208767	0.0682099	-1.14667		REACTOME_DEFECTIVE_CHST3_CAUSES_SEDCJD	-0.532896	-0.296364	-3.93613	0.00291727	0.279427	-1.40869		KALMA_E2F1_TARGETS	-0.815622	0.22945	-4.7592	0.00059935	0.0524374	0.0184314
BIOCARTA_BLYMPHOCYTE_PATHWAY	-0.789468	-0.0659625	-4.81233	0.00071202	0.0609665	-0.11468		DACOSTA_ERCC3_ALLELE_XPCS_VS_TTD_DN	-0.43234	-0.0457018	-4.08244	0.00213864	0.0682099	-1.16981		REACTOME_DEFECTIVE_B4GALT1_CAUSES_B4GALT1_CDG_CDG_2D	0.919011	0.0175933	3.78796	0.00370201	0.279427	-1.6066		WILSON_PROTEASES_AT_TUMOR_BONE_INTERFACE_DN	0.633199	-0.471222	4.78489	0.000575167	0.0524374	0.0568964
BIOCARTA_TCAPOPTOSIS_PATHWAY	-0.742165	0.210933	-4.77219	0.000756298	0.0609665	-0.172348		BIOCARTA_TCYTOTOXIC_PATHWAY	-0.779893	0.136292	-4.03698	0.00230214	0.0704116	-1.24047		REACTOME_DISEASES_ASSOCIATED_WITH_N_GLYCOSYLATION_OF_PROTEINS	0.619976	0.138717	4.75003	0.0008307	0.279427	-0.389026		PLASARI_NFIC_TARGETS_BASAL_UP	0.541999	0.0538028	4.74827	0.000609959	0.0524374	0.00203987
BIOCARTA_TEL_PATHWAY	0.463149	-0.0241236	4.75542	0.000775655	0.0609665	-0.196517		BIOCARTA_THELPER_PATHWAY	-0.779893	0.136292	-4.03698	0.00230214	0.0704116	-1.24047		REACTOME_SODIUM_PROTON_EXCHANGERS	0.677636	-0.00505148	4.46576	0.00127474	0.279427	-0.731595		REACTOME_RESOLUTION_OF_AP_SITES_VIA_THE_MULTIPLE_NUCLEOTIDE_PATCH_REPLACEMENT_PATHWAY	-0.6433	0.145183	-4.71206	0.00064656	0.0547288	-0.0524273
GRAHAM_CML_DIVIDING_VS_NORMAL_DIVIDING_DN	-0.452248	0.166057	-4.76187	0.000768143	0.0609665	-0.187209		REACTOME_SPHINGOLIPID_DE_NOVO_BIOSYNTHESIS	0.471142	0.0446189	4.04608	0.00226837	0.0704116	-1.2263		REACTOME_PIWI_INTERACTING_RNA_PIRNA_BIOGENESIS	-0.544886	-0.0127938	-4.14632	0.00209077	0.279427	-1.13412		KAMMINGA_EZH2_TARGETS	-0.656711	0.341996	-4.69272	0.000667054	0.0547781	-0.0816083
FERRANDO_TAL1_NEIGHBORS	-0.43904	-0.201084	-4.79269	0.000733333	0.0609665	-0.142868		KEGG_RENIN_ANGIOTENSIN_SYSTEM	0.38859	-0.0220032	4.01449	0.0023878	0.0704664	-1.27552		REACTOME_GAP_FILLING_DNA_REPAIR_SYNTHESIS_AND_LIGATION_IN_GG_NER	-0.410428	-0.144496	-4.34565	0.00153283	0.279427	-0.880792		REACTOME_TRANSLESION_SYNTHESIS_BY_POLK	-0.67222	0.092375	-4.69655	0.000662938	0.0547781	-0.07582
MOLENAAR_TARGETS_OF_CCND1_AND_CDK4_UP	-0.375042	0.178078	-4.76675	0.000762519	0.0609665	-0.180182		KEGG_SYSTEMIC_LUPUS_ERYTHEMATOSUS	-0.576646	-0.0295367	-4.00918	0.00240853	0.0704664	-1.28382		REACTOME_RRNA_MODIFICATION_IN_THE_NUCLEUS_AND_CYTOSOL	-0.437728	-0.00708777	-3.8488	0.00335592	0.279427	-1.52492		REACTOME_NOTCH3_INTRACELLULAR_DOMAIN_REGULATES_TRANSCRIPTION	-0.46095	-0.025403	-4.67818	0.000682906	0.0552551	-0.103578
NADELLA_PRKAR1A_TARGETS_UP	0.51592	-0.141177	4.77679	0.000751079	0.0609665	-0.165727		KEGG_RNA_DEGRADATION	-0.397322	-0.0439301	-3.97118	0.00256236	0.0705097	-1.34323		REACTOME_CREB3_FACTORS_ACTIVATE_GENES	0.7362	0.133065	4.0631	0.00238385	0.279427	-1.24193		REACTOME_DNA_STRAND_ELONGATION	-0.72987	0.252437	-4.65093	0.00071369	0.0553059	-0.144836
REACTOME_ERYTHROPOIETIN_ACTIVATES_PHOSPHOLIPASE_C_GAMMA_PLCG	-0.611781	0.0347901	-4.77427	0.000753927	0.0609665	-0.169346		REACTOME_ASPARAGINE_N_LINKED_GLYCOSYLATION	0.418395	0.0178375	3.97101	0.00256306	0.0705097	-1.34349		REACTOME_COLLAGEN_CHAIN_TRIMERIZATION	-0.499826	0.011128	-4.25047	0.00177651	0.279427	-1.00087		MORI_EMU_MYC_LYMPHOMA_BY_ONSET_TIME_UP	-0.530253	0.141933	-4.6578	0.00070579	0.0553059	-0.134419
KEGG_PROXIMAL_TUBULE_BICARBONATE_RECLAMATION	0.536646	0.123901	4.70093	0.000842269	0.0628223	-0.275354		ODONNELL_TARGETS_OF_MYC_AND_TFRC_UP	-0.420692	-0.0155098	-3.97814	0.00253343	0.0705097	-1.33233		REACTOME_HDL_REMODELING	-0.5678	0.0680278	-4.2705	0.00172202	0.279427	-0.975469		FLOTHO_PEDIATRIC_ALL_THERAPY_RESPONSE_DN	-0.516403	0.153059	-4.66417	0.000698552	0.0553059	-0.124773
REACTOME_GASTRIN_CREB_SIGNALLING_PATHWAY_VIA_PKC_AND_MAPK	0.518475	-0.0488035	4.70796	0.000833343	0.0628223	-0.265156		BIOCARTA_MONOCYTE_PATHWAY	-0.604825	0.0184894	-3.94048	0.00269411	0.0733812	-1.39135		REACTOME_THE_FATTY_ACID_CYCLING_MODEL	-0.689459	0.109762	-3.84007	0.00340345	0.279427	-1.53661		ZEILSTRA_CD44_TARGETS_UP	-0.45978	0.281959	-4.62771	0.000741086	0.0566313	-0.1801
REACTOME_GLUCURONIDATION	0.719813	0.188178	4.70929	0.00083166	0.0628223	-0.26322		REACTOME_SPHINGOLIPID_METABOLISM	0.452274	0.0575015	3.90383	0.00286077	0.0760385	-1.44896		REACTOME_POLYMERASE_SWITCHING_ON_THE_C_STRAND_OF_THE_TELOMERE	-0.434584	-0.102356	-4.46965	0.00126719	0.279427	-0.726804		REACTOME_ACROSOME_REACTION_AND_SPERM_OOCYTE_MEMBRANE_BINDING	0.621244	-0.5133	4.61576	0.000755607	0.05695	-0.19827
COLLIS_PRKDC_REGULATORS	0.373655	0.171751	4.67317	0.000878523	0.0628223	-0.315704		SCHUETZ_BREAST_CANCER_DUCTAL_INVASIVE_UP	-0.394967	-0.0527629	-3.89405	0.00290705	0.0765291	-1.46436		REACTOME_PINK_PARKIN_MEDIATED_MITOPHAGY	-0.504053	-0.0953728	-3.76568	0.00383796	0.285357	-1.63666		REACTOME_SUMOYLATION_OF_UBIQUITINYLATION_PROTEINS	-0.581747	0.194084	-4.59315	0.000783905	0.0582844	-0.232711
IIZUKA_LIVER_CANCER_PROGRESSION_L1_G1_DN	-0.516066	-0.0544471	-4.67162	0.000880596	0.0628223	-0.31796		BIOCARTA_GCR_PATHWAY	-0.596493	-0.0443671	-3.86629	0.00304267	0.0778641	-1.50812		APPEL_IMATINIB_RESPONSE	0.382016	-0.0648771	3.75129	0.00392849	0.288194	-1.65611		BURTON_ADIPOGENESIS_PEAK_AT_16HR	-0.688197	0.336229	-4.57619	0.000805873	0.0591188	-0.258607
MATZUK_OVULATION	-0.605327	-0.192191	-4.67503	0.000876045	0.0628223	-0.312998		BIOCARTA_CALCINEURIN_PATHWAY	-0.579854	0.0606891	-3.87096	0.00301943	0.0778641	-1.50076		REACTOME_ARMS_MEDIATED_ACTIVATION	0.332644	-0.085144	3.70902	0.00420768	0.293046	-1.71345		REACTOME_MISMATCH_REPAIR	-0.700933	0.137302	-4.567	0.000818044	0.0592221	-0.272657
REACTOME_SIGNALING_BY_MST1	0.783031	-0.100445	4.66722	0.000886502	0.0628223	-0.324362		REACTOME_E2F_ENABLED_INHIBITION_OF_PRE_REPLICATION_COMPLEX_FORMATION	-0.574771	-0.13851	-3.8326	0.00321623	0.0819245	-1.56137		REACTOME_PROCESSING_OF_CAPPED_INTRONLESS_PRE_MRNA	-0.393903	-0.157016	-3.71796	0.00414692	0.293046	-1.70129		MATZUK_STEROIDOGENESIS	0.863174	-0.147329	4.55868	0.000829228	0.0592521	-0.285384
REACTOME_CD163_MEDIATING_AN_ANTI_INFLAMMATORY_RESPONSE	0.636305	-0.168171	4.66418	0.000890611	0.0628223	-0.32879		HOEBEKE_LYMPHOID_STEM_CELL_UP	-0.376727	0.0774151	-3.82504	0.00325656	0.0821908	-1.57333		REACTOME_SPHINGOLIPID_METABOLISM	0.390221	0.00647216	3.71193	0.00418782	0.293046	-1.70949		REACTOME_HORMONE_LIGAND_BINDING_RECEPTORS	0.826306	-0.0139258	4.51192	0.000895158	0.0593393	-0.357126
SIG_BCR_SIGNALING_PATHWAY	-0.389177	-0.0335342	-4.60923	0.000968463	0.0629094	-0.409086		KEGG_STEROID_BIOSYNTHESIS	0.665644	0.0349946	3.81306	0.00332158	0.083449	-1.59231		MODY_HIPPOCAMPUS_PRENATAL	-0.615794	-0.106656	-3.71912	0.00413913	0.293046	-1.69972		JOHANSSON_GLIOMAGENESIS_BY_PDGFB_UP	-0.441071	0.228995	-4.5193	0.000884395	0.0593393	-0.345779
PID_TOLL_ENDOGENOUS_PATHWAY	0.437258	-0.0129233	4.59173	0.00099475	0.0629094	-0.434759		REACTOME_SYNTHESIS_OF_BILE_ACIDS_AND_BILE_SALTS	0.431378	-0.00424383	3.80529	0.00336451	0.0834812	-1.60464		REACTOME_MITOPHAGY	-0.404326	-0.146245	-3.70088	0.00426371	0.293237	-1.7245		PUJANA_BREAST_CANCER_LIT_INT_NETWORK	-0.479427	0.186313	-4.516	0.000889193	0.0593393	-0.350854
LU_TUMOR_VASCULATURE_UP	-0.36921	-0.0150562	-4.61838	0.00095502	0.0629094	-0.395688		REACTOME_RESOLUTION_OF_AP_SITES_VIA_THE_MULTIPLE_NUCLEOTIDE_PATCH_REPLACEMENT_PATHWAY	-0.569476	-0.0872274	-3.80255	0.00337975	0.0834812	-1.60898		REACTOME_ACTIVATION_OF_THE_PRE_REPLICATIVE_COMPLEX	-0.326551	-0.388762	-3.66947	0.00448763	0.304826	-1.76732		TERAO_AOX4_TARGETS_HG_DN	0.685791	-0.395605	4.53497	0.000861996	0.0593393	-0.32172
MORI_PRE_BI_LYMPHOCYTE_DN	-0.410453	0.0135971	-4.63121	0.00093649	0.0629094	-0.376912		WAMUNYOKOLI_OVARIAN_CANCER_GRADES_1_2_UP	0.557774	0.0550554	3.80844	0.00334703	0.0834812	-1.59964		TONKS_TARGETS_OF_RUNX1_RUNX1T1_FUSION_GRANULOCYTE_DN	-0.475695	0.0224914	-3.64846	0.00464419	0.305485	-1.79603		REACTOME_BICARBONATE_TRANSPORTERS	0.540825	-0.283371	4.53313	0.000864589	0.0593393	-0.324537
YAGUE_PRETUMOR_DRUG_RESISTANCE_DN	-0.745495	-0.00408508	-4.62776	0.000941434	0.0629094	-0.381957		REACTOME_P38MAPK_EVENTS	0.431237	0.0681946	3.7746	0.00353963	0.0835839	-1.65334		MORI_PLASMA_CELL_UP	0.475255	0.0245021	3.65076	0.00462674	0.305485	-1.79288		REACTOME_PHASE_1_INACTIVATION_OF_FAST_NA_CHANNELS	0.646425	-0.00144968	4.53869	0.000856763	0.0593393	-0.31601
REACTOME_FREE_FATTY_ACID_RECEPTORS	0.611684	-0.168584	4.59805	0.000985172	0.0629094	-0.425483		REACTOME_MRNA_SPLICING_MINOR_PATHWAY	-0.451455	-0.0425663	-3.77498	0.00353738	0.0835839	-1.65273		REACTOME_DUAL_INCISION_IN_TC_NER	-0.335272	-0.0194068	-3.64587	0.00466389	0.305485	-1.79957		REACTOME_DNA_DAMAGE_BYPASS	-0.573049	0.0703134	-4.48999	0.000927949	0.0607806	-0.390879
REACTOME_SYNTHESIS_OF_GDP_MANNOSE	0.838257	0.0309115	4.62336	0.000947782	0.0629094	-0.388397		CHARAFE_BREAST_CANCER_LUMINAL_VS_MESENCHYMAL_UP	0.398525	0.0360652	3.77526	0.00353576	0.0835839	-1.65229		REACTOME_GLYCOSPHINGOLIPID_METABOLISM	0.43077	0.0322379	3.63721	0.00473036	0.306193	-1.81143		REACTOME_NS1_MEDIATED_EFFECTS_ON_HOST_PATHWAYS	-0.64543	0.189014	-4.4814	0.000941144	0.0609197	-0.40413
REACTOME_TNFR1_MEDIATED_CERAMIDE_PRODUCTION	0.44999	-0.325804	4.59284	0.000993063	0.0629094	-0.433131		LANDIS_ERBB2_BREAST_TUMORS_324_UP	0.396401	0.0423812	3.78193	0.00349698	0.0835839	-1.64171		REACTOME_METABOLISM_OF_RNA	-0.338782	-0.0502442	-3.56558	0.00531948	0.320675	-1.90989		REACTOME_CHROMOSOME_MAINTENANCE	-0.568405	0.246714	-4.47109	0.000957232	0.0612406	-0.420038
REACTOME_PHENYLALANINE_METABOLISM	-0.628556	-0.0442107	-4.62409	0.000946728	0.0629094	-0.387332		KIM_MYCL1_AMPLIFICATION_TARGETS_UP	-0.471888	0.129927	-3.7694	0.00357022	0.0838529	-1.6616		POMEROY_MEDULLOBLASTOMA_PROGNOSIS_DN	-0.466027	0.102174	-3.55834	0.00538312	0.320675	-1.91988		KEGG_HOMOLOGOUS_RECOMBINATION	-0.516285	0.165328	-4.43065	0.00102317	0.0618624	-0.482583
REACTOME_INTERACTION_WITH_CUMULUS_CELLS_AND_THE_ZONA_PELLUCIDA	0.740034	0.14264	4.57312	0.00102353	0.063275	-0.462108		PID_TOLL_ENDOGENOUS_PATHWAY	0.459275	0.0972974	3.73546	0.00377691	0.0876817	-1.71562		MATZUK_POSTIMPLANTATION_AND_POSTPARTUM	0.420331	-0.0326086	3.57381	0.00524802	0.320675	-1.89853		GU_PDEF_TARGETS_DN	0.46682	-0.0576942	4.43639	0.00101352	0.0618624	-0.473687
REACTOME_DEFECTIVE_B4GALT1_CAUSES_B4GALT1_CDG_CDG_2D	0.740034	0.14264	4.57312	0.00102353	0.063275	-0.462108		KEGG_O_GLYCAN_BIOSYNTHESIS	0.524069	0.0810125	3.72361	0.00385194	0.0880977	-1.7345		IRITANI_MAD1_TARGETS_DN	-0.504945	0.0314768	-3.59093	0.00510272	0.320675	-1.87496		BIOCARTA_BBCELL_PATHWAY	-0.675054	0.123763	-4.44819	0.000993995	0.0618624	-0.455417
REACTOME_ORGANIC_ANION_TRANSPORTERS	0.629809	0.12747	4.56258	0.00104023	0.0635928	-0.477629		REACTOME_NCAM_SIGNALING_FOR_NEURITE_OUT_GROWTH	-0.355043	-0.0361713	-3.71508	0.00390691	0.0880977	-1.7481		WU_APOPTOSIS_BY_CDKN1A_VIA_TP53	-0.447191	-0.204871	-3.55211	0.00543854	0.320675	-1.92848		BIOCARTA_WNT_LRP6_PATHWAY	0.845243	-0.00495872	4.44542	0.000998549	0.0618624	-0.45971
RICKMAN_HEAD_AND_NECK_CANCER_E	0.412803	-0.163615	4.55515	0.00105216	0.0636154	-0.488569		REACTOME_FORMATION_OF_INCISION_COMPLEX_IN_GG_NER	-0.366884	-0.157205	-3.71515	0.00390644	0.0880977	-1.74799		REACTOME_COOPERATION_OF_PREFOLDIN_AND_TRIC_CCT_IN_ACTIN_AND_TUBULIN_FOLDING	-0.507434	0.0895747	-3.54764	0.00547863	0.320675	-1.93465		REACTOME_DNA_METHYLATION	-0.6022	0.361078	-4.43266	0.00101977	0.0618624	-0.479462
MORI_LARGE_PRE_BII_LYMPHOCYTE_DN	-0.526407	-0.00908041	-4.54781	0.00106411	0.0636384	-0.499399		RASHI_RESPONSE_TO_IONIZING_RADIATION_6	-0.40996	0.0326084	-3.71822	0.00388656	0.0880977	-1.74309		REACTOME_ACTIVATION_OF_THE_AP_1_FAMILY_OF_TRANSCRIPTION_FACTORS	0.520065	-0.0162118	3.58663	0.00513881	0.320675	-1.88088		BIOCARTA_G1_PATHWAY	-0.41962	0.275834	-4.31083	0.00124802	0.0624235	-0.669295
KEGG_NICOTINATE_AND_NICOTINAMIDE_METABOLISM	0.536608	0.00991617	4.5195	0.00111151	0.0656701	-0.541216		LI_WILMS_TUMOR_ANAPLASTIC_DN	-0.70395	-0.189413	-3.72093	0.00386911	0.0880977	-1.73877		REACTOME_TERMINATION_OF_TRANSLESION_DNA_SYNTHESIS	-0.40718	-0.0947518	-3.57661	0.00522399	0.320675	-1.89468		BIOCARTA_VDR_PATHWAY	-0.549111	-0.0132297	-4.39812	0.00107965	0.0624235	-0.533062
REACTOME_FCGR3A_MEDIATED_IL10_SYNTHESIS	-0.43341	0.0986417	-4.51344	0.00112195	0.0656701	-0.550189		REACTOME_MRNA_DECAY_BY_5_TO_3_EXORIBONUCLEASE	-0.46128	-0.0337361	-3.70945	0.00394364	0.0885628	-1.75708		REACTOME_DUAL_INCISION_IN_GG_NER	-0.330386	-0.0687224	-3.59681	0.00505375	0.320675	-1.86687		BIOCARTA_RB_PATHWAY	-0.543252	0.290622	-4.36916	0.00113272	0.0624235	-0.578147
REACTOME_GLUCAGON_TYPE_LIGAND_RECEPTORS	-0.589167	-0.0287485	-4.50196	0.00114202	0.0658482	-0.567202		REACTOME_ACTIVATION_OF_THE_MRNA_UPON_BINDING_OF_THE_CAP_BINDING_COMPLEX_AND_EIFS_AND_SUBSEQUENT_BINDING_TO_43S	-0.667818	0.0598858	-3.70225	0.00399119	0.0892663	-1.76859		KAUFFMANN_MELANOMA_RELAPSE_UP	-0.368618	-0.171508	-3.5288	0.00565116	0.320712	-1.96072		PID_FOXM1_PATHWAY	-0.418278	0.33686	-4.33368	0.00120146	0.0624235	-0.633541
DUNNE_TARGETS_OF_AML1_MTG8_FUSION_UP	-0.499697	0.038011	-4.47912	0.00118306	0.0658482	-0.601091		PID_NFAT_TFPATHWAY	-0.397997	0.0984849	-3.69867	0.00401499	0.089271	-1.77429		HOLLERN_SOLID_NODULAR_BREAST_TUMOR_UP	0.484388	0.297045	3.52848	0.00565414	0.320712	-1.96116		CAIRO_PML_TARGETS_BOUND_BY_MYC_UP	-0.514028	0.243395	-4.31534	0.00123868	0.0624235	-0.662231
MYLLYKANGAS_AMPLIFICATION_HOT_SPOT_12	0.414584	0.0857617	4.48399	0.00117417	0.0658482	-0.593856		REACTOME_GPVI_MEDIATED_ACTIVATION_CASCADE	-0.465049	-0.0360434	-3.68959	0.00407616	0.0896563	-1.78881		REACTOME_CONDENSATION_OF_PROMETAPHASE_CHROMOSOMES	-0.534882	-0.297206	-3.53844	0.00556216	0.320712	-1.94737		GARCIA_TARGETS_OF_FLI1_AND_DAX1_DN	-0.455459	0.159826	-4.37068	0.00112987	0.0624235	-0.575784
COLIN_PILOCYTIC_ASTROCYTOMA_VS_GLIOBLASTOMA_UP	-0.447185	0.0634189	-4.47815	0.00118484	0.0658482	-0.602536		REACTOME_EFFECTS_OF_PIP2_HYDROLYSIS	-0.396366	0.0211051	-3.63264	0.00448235	0.092784	-1.87996		PID_MYC_ACTIV_PATHWAY	-0.308335	-0.155807	-3.51742	0.00575805	0.323273	-1.97647		SHIN_B_CELL_LYMPHOMA_CLUSTER_5	-0.476998	0.30927	-4.35764	0.00115457	0.0624235	-0.596108
BIOCARTA_MSP_PATHWAY	0.608307	-0.288313	4.47836	0.00118445	0.0658482	-0.602225		REACTOME_N_GLYCAN_ANTENNAE_ELONGATION	0.562941	0.123844	3.64307	0.00440491	0.092784	-1.86324		LU_TUMOR_VASCULATURE_DN	-0.408278	-0.460447	-3.43593	0.00658776	0.339188	-2.08983		KAUFFMANN_DNA_REPLICATION_GENES	-0.485337	0.222849	-4.33271	0.00120339	0.0624235	-0.635053
LIM_MAMMARY_STEM_CELL_DN	0.406096	0.116067	4.46395	0.00121117	0.0659786	-0.62364		CHASSOT_SKIN_WOUND	-0.570195	0.144995	-3.63891	0.00443564	0.092784	-1.86991		CHEMNITZ_RESPONSE_TO_PROSTAGLANDIN_E2_UP	-0.363379	-0.194219	-3.41429	0.00682835	0.339188	-2.12008		SONG_TARGETS_OF_IE86_CMV_PROTEIN	-0.636519	0.241095	-4.31483	0.00123973	0.0624235	-0.663028
REACTOME_DISEASES_ASSOCIATED_WITH_SURFACTANT_METABOLISM	-0.398157	0.497073	-4.4682	0.00120323	0.0659786	-0.617328		HESSON_TUMOR_SUPPRESSOR_CLUSTER_3P21_3	0.496218	-0.0282025	3.62846	0.00451374	0.092784	-1.88666		TONKS_TARGETS_OF_RUNX1_RUNX1T1_FUSION_SUSTAINED_IN_GRANULOCYTE_DN	-0.644699	-0.079506	-3.45149	0.00642025	0.339188	-2.06812		CHEN_ETV5_TARGETS_TESTIS	-0.488498	0.38151	-4.34841	0.0011724	0.0624235	-0.610516
REACTOME_REGULATION_OF_INSULIN_SECRETION	-0.372404	0.111777	-4.44368	0.00124986	0.0674188	-0.65384		KEGG_N_GLYCAN_BIOSYNTHESIS	0.455208	0.238705	3.60294	0.00471062	0.0939416	-1.92762		MISSIAGLIA_REGULATED_BY_METHYLATION_DN	-0.372824	-0.176756	-3.42658	0.00669066	0.339188	-2.1029		WANG_NEOPLASTIC_TRANSFORMATION_BY_CCND1_MYC	0.402505	0.0531159	4.36506	0.00114044	0.0624235	-0.584537
ASGHARZADEH_NEUROBLASTOMA_POOR_SURVIVAL_DN	-0.39935	0.098698	-4.42969	0.0012773	0.0682303	-0.674706		REACTOME_SYNTHESIS_SECRETION_AND_DEACYLATION_OF_GHRELIN	0.454823	0.151166	3.60353	0.00470603	0.0939416	-1.92669		GRASEMANN_RETINOBLASTOMA_WITH_6P_AMPLIFICATION	-0.353447	-0.172851	-3.40693	0.00691221	0.339188	-2.13038		REACTOME_TRANSLESION_SYNTHESIS_BY_Y_FAMILY_DNA_POLYMERASES_BYPASSES_LESIONS_ON_DNA_TEMPLATE	-0.554608	0.065274	-4.38552	0.00110243	0.0624235	-0.552673
KEGG_OTHER_GLYCAN_DEGRADATION	0.663129	0.186405	4.37262	0.00139612	0.0708478	-0.760178		REACTOME_FORMATION_OF_RNA_POL_II_ELONGATION_COMPLEX	-0.334192	-0.0925488	-3.57014	0.00497682	0.0964172	-1.98036		SHEPARD_BMYB_TARGETS	-0.37282	-0.164199	-3.42395	0.00671983	0.339188	-2.10657		REACTOME_TELOMERE_EXTENSION_BY_TELOMERASE	-0.574508	0.193896	-4.3805	0.00111162	0.0624235	-0.560477
REACTOME_REMOVAL_OF_THE_FLAP_INTERMEDIATE_FROM_THE_C_STRAND	-0.57964	-0.134444	-4.37723	0.00138609	0.0708478	-0.753248		REACTOME_TELOMERE_MAINTENANCE	-0.490428	-0.13196	-3.56288	0.00503783	0.0969165	-1.99204		IIZUKA_LIVER_CANCER_PROGRESSION_G2_G3_DN	0.336348	0.168862	3.44714	0.00646666	0.339188	-2.07419		REACTOME_REGULATION_OF_GENE_EXPRESSION_IN_EARLY_PANCREATIC_PRECURSOR_CELLS	0.677604	-0.388538	4.31728	0.00123469	0.0624235	-0.659199
RAMJAUN_APOPTOSIS_BY_TGFB1_VIA_MAPK1_UP	-0.680703	-0.0448831	-4.38355	0.00137249	0.0708478	-0.743768		REACTOME_EXTENSION_OF_TELOMERES	-0.490428	-0.13196	-3.56288	0.00503783	0.0969165	-1.99204		BHATTACHARYA_EMBRYONIC_STEM_CELL	-0.437637	-0.11974	-3.40224	0.00696624	0.339188	-2.13695		REACTOME_NUCLEAR_ENVELOPE_BREAKDOWN	-0.589642	0.183272	-4.3556	0.00115849	0.0624235	-0.5993
KLEIN_TARGETS_OF_BCR_ABL1_FUSION	-0.546585	-0.103152	-4.38173	0.00137639	0.0708478	-0.746499		TONKS_TARGETS_OF_RUNX1_RUNX1T1_FUSION_SUSTAINED_IN_MONOCYTE_DN	-0.522953	-0.0111294	-3.55511	0.00510396	0.097761	-2.00455		YU_MYC_TARGETS_UP	-0.537833	-0.286698	-3.44105	0.00653218	0.339188	-2.08269		REACTOME_SUMOYLATION_OF_SUMOYLATION_PROTEINS	-0.575943	0.254818	-4.3131	0.00124331	0.0624235	-0.665739
WAGNER_APO2_SENSITIVITY	0.601645	0.302466	4.36921	0.00140357	0.0708478	-0.76529		TAKAYAMA_BOUND_BY_AR	0.655891	0.11009	3.55318	0.00512051	0.097761	-2.00766		LIANG_SILENCED_BY_METHYLATION_DN	-0.530334	-0.382817	-3.40526	0.0069314	0.339188	-2.13272		REACTOME_SUMOYLATION_OF_DNA_REPLICATION_PROTEINS	-0.583887	0.250118	-4.37523	0.00112138	0.0624235	-0.568693
REACTOME_CALCINEURIN_ACTIVATES_NFAT	-0.452075	-0.15642	-4.39783	0.00134225	0.0708478	-0.722356		REACTOME_ADHERENS_JUNCTIONS_INTERACTIONS	0.397887	-0.0661174	3.53384	0.0052897	0.0987754	-2.03884		NADELLA_PRKAR1A_TARGETS_DN	-0.865794	-0.0782852	-3.472	0.00620621	0.339188	-2.03956		REACTOME_GAP_FILLING_DNA_REPAIR_SYNTHESIS_AND_LIGATION_IN_GG_NER	-0.575172	0.168249	-4.31261	0.00124432	0.0624235	-0.666508
AIGNER_ZEB1_TARGETS	0.576014	-0.192471	4.35749	0.00142952	0.0715018	-0.782902		FARMER_BREAST_CANCER_CLUSTER_8	0.748435	0.18602	3.53111	0.00531398	0.0987754	-2.04323		ONGUSAHA_BRCA1_TARGETS_UP	-0.436647	-0.117603	-3.44967	0.00643962	0.339188	-2.07066		REACTOME_POLYMERASE_SWITCHING_ON_THE_C_STRAND_OF_THE_TELOMERE	-0.683443	0.157893	-4.38877	0.0010965	0.0624235	-0.547607
PID_TCR_CALCIUM_PATHWAY	-0.372244	-0.21447	-4.30801	0.00154482	0.0721108	-0.857498		REACTOME_SYNTHESIS_OF_VERY_LONG_CHAIN_FATTY_ACYL_COAS	0.422384	0.0733288	3.52297	0.00538731	0.0991337	-2.05637		BIOCARTA_TERT_PATHWAY	-0.444163	0.00302466	-3.4781	0.00614397	0.339188	-2.03107		REACTOME_ELEVATION_OF_CYTOSOLIC_CA2_LEVELS	0.643627	-0.239662	4.30215	0.00126622	0.0627633	-0.682914
PID_A6B1_A6B4_INTEGRIN_PATHWAY	0.43034	-0.194181	4.34473	0.00145837	0.0721108	-0.802117		KEGG_MISMATCH_REPAIR	-0.53642	-0.0717513	-3.50367	0.00556516	0.0992717	-2.08751		BIOCARTA_PLCD_PATHWAY	0.598613	-0.116651	3.43187	0.0066323	0.339188	-2.09551		REACTOME_CYCLIN_A_B1_B2_ASSOCIATED_EVENTS_DURING_G2_M_TRANSITION	-0.457899	0.286504	-4.29137	0.00128917	0.0633305	-0.699815
REACTOME_REGULATED_PROTEOLYSIS_OF_P75NTR	0.480248	-0.0559161	4.30778	0.0015454	0.0721108	-0.857858		KEGG_PRIMARY_IMMUNODEFICIENCY	-0.555526	0.0907557	-3.49686	0.00562937	0.0992717	-2.09851		REACTOME_METABOLISM_OF_FOLATE_AND_PTERINES	-0.326807	-0.132601	-3.40922	0.00688602	0.339188	-2.12718		REACTOME_INTERACTIONS_OF_REV_WITH_HOST_CELLULAR_PROTEINS	-0.689506	0.243252	-4.262	0.001354	0.0659266	-0.745982
TURASHVILI_BREAST_CARCINOMA_DUCTAL_VS_LOBULAR_DN	0.650833	0.184404	4.33502	0.00148072	0.0721108	-0.816736		REACTOME_SYNTHESIS_OF_PA	0.382968	0.0336241	3.50091	0.00559113	0.0992717	-2.09198		JIANG_CORE_DUPLICON_GENES	-0.368734	-0.229503	-3.38004	0.00722776	0.342356	-2.16806		REACTOME_VLDL_ASSEMBLY	0.789582	-0.113945	4.2542	0.00137178	0.0662067	-0.758265
LU_TUMOR_ENDOTHELIAL_MARKERS_UP	-0.43068	-0.0354538	-4.30731	0.00154654	0.0721108	-0.858567		REACTOME_NUCLEOTIDE_EXCISION_REPAIR	-0.375849	-0.0943542	-3.50005	0.00559926	0.0992717	-2.09337		CAFFAREL_RESPONSE_TO_THC_24HR_5_UP	-0.35005	-0.183277	-3.37927	0.00723702	0.342356	-2.16914		LIU_CMYB_TARGETS_DN	-0.693882	-0.0346188	-4.24719	0.00138796	0.0662457	-0.769297
RAY_TARGETS_OF_P210_BCR_ABL_FUSION_DN	-0.403085	0.0869752	-4.30766	0.00154569	0.0721108	-0.858037		WATANABE_ULCERATIVE_COLITIS_WITH_CANCER_DN	-0.411276	0.117626	-3.48777	0.00571626	0.100162	-2.1132		MATZUK_SPERMATID_DIFFERENTIATION	0.393008	0.015107	3.38252	0.00719801	0.342356	-2.16458		LEE_TARGETS_OF_PTCH1_AND_SUFU_DN	0.444197	-0.0722652	4.24345	0.00139667	0.0662457	-0.775189
REACTOME_DEFECTS_IN_BIOTIN_BTN_METABOLISM	0.655918	0.192583	4.32519	0.00150371	0.0721108	-0.831558		BIOCARTA_TCRA_PATHWAY	-0.836493	-0.0480174	-3.47112	0.00587904	0.102039	-2.14011		YAMANAKA_GLIOBLASTOMA_SURVIVAL_UP	-0.499385	-0.174183	-3.3674	0.00738118	0.342356	-2.18579		SOTIRIOU_BREAST_CANCER_GRADE_1_VS_3_UP	-0.564802	0.347224	-4.22683	0.00143613	0.0669041	-0.801417
REACTOME_SYNTHESIS_OF_WYBUTOSINE_AT_G37_OF_TRNA_PHE	0.547395	-0.0767901	4.31451	0.00152913	0.0721108	-0.847678		KEGG_PHENYLALANINE_METABOLISM	-0.351404	-0.0708371	-3.46291	0.00596108	0.102665	-2.15339		WU_APOPTOSIS_BY_CDKN1A_NOT_VIA_TP53	-0.638019	-0.0651569	-3.36395	0.00742364	0.342356	-2.19064		MARKEY_RB1_ACUTE_LOF_UP	-0.519939	0.228916	-4.22232	0.00144704	0.0669041	-0.808537
REACTOME_DNA_METHYLATION	-0.583699	-0.209809	-4.29609	0.00157405	0.0727765	-0.875523		FUNG_IL2_TARGETS_WITH_STAT5_BINDING_SITES_T1	-0.625492	0.287246	-3.45745	0.00601634	0.102665	-2.16224		REACTOME_PROCESSIVE_SYNTHESIS_ON_THE_C_STRAND_OF_THE_TELOMERE	-0.378798	-0.172669	-3.36046	0.00746686	0.342356	-2.19554		HALMOS_CEBPA_TARGETS_DN	0.37943	-0.169225	4.23154	0.00142483	0.0669041	-0.793978
REACTOME_G_PROTEIN_ACTIVATION	-0.612096	0.067941	-4.28463	0.0016027	0.0734836	-0.892875		REACTOME_MRNA_SPLICING	-0.423193	-0.0328159	-3.45222	0.00606967	0.103072	-2.1707		REACTOME_TRANSPORT_OF_NUCLEOTIDE_SUGARS	0.766133	0.053499	3.37547	0.00728284	0.342356	-2.17447		PUJANA_XPRSS_INT_NETWORK	-0.586478	0.194107	-4.21212	0.00147201	0.0674917	-0.824649
MCDOWELL_ACUTE_LUNG_INJURY_DN	-0.478	0.0971444	-4.27512	0.00162688	0.073976	-0.907284		REACTOME_COSTIMULATION_BY_THE_CD28_FAMILY	-0.369684	-0.0813931	-3.44075	0.00618854	0.103809	-2.18928		REACTOME_KERATAN_SULFATE_DEGRADATION	0.687422	0.00873055	3.35484	0.00753703	0.342717	-2.20344		PID_ERB_GENOMIC_PATHWAY	-0.458573	0.125188	-4.15719	0.00161449	0.067585	-0.911669
CLIMENT_BREAST_CANCER_COPY_NUMBER_DN	0.703549	0.0289102	4.26911	0.00164236	0.0740677	-0.916395		REACTOME_TRANSPORT_TO_THE_GOLGI_AND_SUBSEQUENT_MODIFICATION	0.353641	-0.0193429	3.43281	0.00627215	0.104574	-2.20214		KEGG_SPLICEOSOME	-0.30986	-0.0615338	-3.33883	0.00774053	0.346247	-2.22595		REACTOME_PI3K_EVENTS_IN_ERBB2_SIGNALING	0.624309	-0.154815	4.16002	0.0016068	0.067585	-0.907169
KEGG_N_GLYCAN_BIOSYNTHESIS	0.440983	0.0961223	4.16996	0.00192152	0.0743787	-1.0675		PID_AP1_PATHWAY	-0.333135	0.0675283	-3.42395	0.00636683	0.104919	-2.2165		REACTOME_HOMOLOGOUS_DNA_PAIRING_AND_STRAND_EXCHANGE	-0.302935	-0.133873	-3.34335	0.00768253	0.346247	-2.2196		REACTOME_TRIGLYCERIDE_BIOSYNTHESIS	0.466495	-0.179209	4.1775	0.00156018	0.067585	-0.879436
KEGG_SPHINGOLIPID_METABOLISM	0.574216	0.133324	4.14016	0.00201488	0.0743787	-1.11318		ROY_WOUND_BLOOD_VESSEL_UP	-0.435308	0.00216087	-3.41466	0.00646773	0.106225	-2.23156		WAMUNYOKOLI_OVARIAN_CANCER_GRADES_1_2_UP	0.383081	0.0633225	3.32689	0.00789606	0.349689	-2.24277		REACTOME_REGULATED_PROTEOLYSIS_OF_P75NTR	0.387521	-0.244318	4.17797	0.00155897	0.067585	-0.878703
KEGG_RIBOFLAVIN_METABOLISM	0.525727	0.0392829	4.2137	0.00179268	0.0743787	-1.00068		KEGG_INTESTINAL_IMMUNE_NETWORK_FOR_IGA_PRODUCTION	-0.466599	0.096137	-3.40362	0.00658978	0.106864	-2.24947		MIKKELSEN_MEF_ICP_WITH_H3K4ME3_AND_H3K27ME3	-0.404062	0.122805	-3.32321	0.00794459	0.349689	-2.24795		REACTOME_EARLY_PHASE_OF_HIV_LIFE_CYCLE	-0.591845	0.207442	-4.17903	0.00155619	0.067585	-0.877024
KEGG_RETINOL_METABOLISM	0.480766	0.096588	4.21438	0.00179073	0.0743787	-0.999628		REACTOME_ACTIVATION_OF_ATR_IN_RESPONSE_TO_REPLICATION_STRESS	-0.441749	-0.0883295	-3.40548	0.00656897	0.106864	-2.24644		KEGG_O_GLYCAN_BIOSYNTHESIS	0.54936	0.0515703	3.31056	0.00811401	0.354312	-2.26579		MARIADASON_RESPONSE_TO_BUTYRATE_SULINDAC_4	-0.613656	0.244358	-4.16596	0.00159081	0.067585	-0.897746
KEGG_NITROGEN_METABOLISM	0.558195	-0.0262024	4.16516	0.00193624	0.0743787	-1.07485		LINDGREN_BLADDER_CANCER_CLUSTER_2B	-0.326743	-0.0270684	-3.40582	0.00656517	0.106864	-2.24589		REACTOME_REGULATION_OF_EXPRESSION_OF_SLITS_AND_ROBOS	-0.547569	0.146489	-3.29482	0.00832978	0.36087	-2.28799		SANSOM_APC_TARGETS_REQUIRE_MYC	-0.423467	0.149418	-4.13694	0.00167058	0.067585	-0.943848
BIOCARTA_LECTIN_PATHWAY	-0.620411	0.19973	-4.22947	0.00174847	0.0743787	-0.976645		KEGG_SPLICEOSOME	-0.451955	-0.0272451	-3.39899	0.00664162	0.107162	-2.25697		MORI_LARGE_PRE_BII_LYMPHOCYTE_UP	-0.483112	-0.264789	-3.28532	0.00846306	0.363779	-2.30142		STEIN_ESRRA_TARGETS_RESPONSIVE_TO_ESTROGEN_DN	-0.475873	0.236642	-4.18518	0.00154016	0.067585	-0.867267
PID_CERAMIDE_PATHWAY	0.361338	-0.100572	4.22137	0.00177104	0.0743787	-0.988986		KEGG_LINOLEIC_ACID_METABOLISM	0.521963	0.0104159	3.37263	0.00694517	0.111082	-2.29977		FRASOR_RESPONSE_TO_SERM_OR_FULVESTRANT_DN	-0.426485	-0.244394	-3.27932	0.00854827	0.364082	-2.3099		REACTOME_FORMATION_OF_THE_EARLY_ELONGATION_COMPLEX	-0.572897	0.0982014	-4.1403	0.00166112	0.067585	-0.938494
REACTOME_SPHINGOLIPID_DE_NOVO_BIOSYNTHESIS	0.472053	0.180409	4.1522	0.00197659	0.0743787	-1.0947		LANDIS_BREAST_CANCER_PROGRESSION_UP	0.537006	0.0769772	3.36808	0.00699899	0.111083	-2.30717		REACTOME_PHENYLALANINE_AND_TYROSINE_METABOLISM	-0.328744	0.162291	-3.27554	0.00860245	0.364082	-2.31524		REACTOME_TERMINAL_PATHWAY_OF_COMPLEMENT	0.731824	-0.0850313	4.13949	0.0016634	0.067585	-0.939787
TAKEDA_TARGETS_OF_NUP98_HOXA9_FUSION_3D_DN	-0.475344	-0.0358529	-4.14499	0.00199941	0.0743787	-1.10576		MATTIOLI_MULTIPLE_MYELOMA_SUBGROUPS	-0.363979	-0.129766	-3.36976	0.00697903	0.111083	-2.30443		REACTOME_N_GLYCAN_TRIMMING_IN_THE_ER_AND_CALNEXIN_CALRETICULIN_CYCLE	0.517184	-0.0265422	3.27042	0.00867632	0.364405	-2.32248		REACTOME_TELOMERE_C_STRAND_LAGGING_STRAND_SYNTHESIS	-0.663407	0.190512	-4.15324	0.00162527	0.067585	-0.917936
RODRIGUES_NTN1_AND_DCC_TARGETS	0.370649	-0.106424	4.19083	0.00185886	0.0743787	-1.03558		GRAHAM_CML_DIVIDING_VS_NORMAL_DIVIDING_DN	-0.477676	0.0980261	-3.36054	0.00708909	0.111639	-2.31941		PUJANA_BREAST_CANCER_WITH_BRCA1_MUTATED_UP	-0.311133	-0.293087	-3.25083	0.00896526	0.371739	-2.35021		REACTOME_TRNA_PROCESSING	-0.501081	0.120032	-4.13726	0.00166967	0.067585	-0.943333
MYLLYKANGAS_AMPLIFICATION_HOT_SPOT_27	0.668105	0.0343438	4.19271	0.00185334	0.0743787	-1.03271		BIOCARTA_ETC_PATHWAY	0.427961	0.00905887	3.34784	0.00724363	0.112583	-2.34006		REACTOME_SIGNALING_BY_ROBO_RECEPTORS	-0.481503	0.0683249	-3.24496	0.00905361	0.371739	-2.35852		REACTOME_RRNA_PROCESSING_IN_THE_MITOCHONDRION	-0.458585	0.0175988	-4.19309	0.00151983	0.067585	-0.854752
WILLIAMS_ESR1_TARGETS_DN	0.450257	-0.214135	4.24474	0.00170676	0.0743787	-0.953404		REACTOME_APOPTOTIC_CLEAVAGE_OF_CELL_ADHESION_PROTEINS	0.4198	-0.191712	3.33924	0.00735015	0.113597	-2.35403		REACTOME_ATF6_ATF6_ALPHA_ACTIVATES_CHAPERONES	0.57239	-0.124603	3.24934	0.00898759	0.371739	-2.35232		REACTOME_MET_RECEPTOR_RECYCLING	0.5842	0.143369	4.13875	0.00166548	0.067585	-0.940965
MORI_PLASMA_CELL_DN	-0.39362	-0.0865709	-4.20454	0.00181888	0.0743787	-1.01464		MYLLYKANGAS_AMPLIFICATION_HOT_SPOT_15	-0.692459	-0.121977	-3.32861	0.00748423	0.115023	-2.37133		KEGG_PENTOSE_AND_GLUCURONATE_INTERCONVERSIONS	0.313138	0.161643	3.19408	0.00985933	0.375085	-2.43075		REACTOME_REGULATION_OF_GLUCOKINASE_BY_GLUCOKINASE_REGULATORY_PROTEIN	-0.643985	0.22074	-4.15326	0.00162521	0.067585	-0.917902
SCHUHMACHER_MYC_TARGETS_DN	-0.572026	-0.0157859	-4.15893	0.00195553	0.0743787	-1.08439		REACTOME_SYNTHESIS_OF_PIPS_AT_THE_GOLGI_MEMBRANE	0.489213	0.0927834	3.32496	0.00753082	0.115271	-2.37727		KEGG_RNA_POLYMERASE	-0.400117	-0.0568496	-3.03692	0.0128442	0.375085	-2.65518		REACTOME_POSTMITOTIC_NUCLEAR_PORE_COMPLEX_NPC_REFORMATION	-0.688752	0.273312	-4.18072	0.00155175	0.067585	-0.874334
HOEGERKORP_CD44_TARGETS_TEMPORAL_UP	-0.565634	-0.0475331	-4.13199	0.00204129	0.0743787	-1.12573		REACTOME_G0_AND_EARLY_G1	-0.368834	4.45431e-05	-3.30258	0.00782297	0.117281	-2.41369		KEGG_NUCLEOTIDE_EXCISION_REPAIR	-0.310293	-0.0826303	-3.10846	0.0113849	0.375085	-2.55277		LI_WILMS_TUMOR_ANAPLASTIC_UP	-0.601451	0.366807	-4.11859	0.00172315	0.0687012	-0.973042
ZHAN_MULTIPLE_MYELOMA_DN	-0.435438	-0.016572	-4.15884	0.0019558	0.0743787	-1.08452		DIAZ_CHRONIC_MEYLOGENOUS_LEUKEMIA_DN	-0.324116	0.0510855	-3.28828	0.00801587	0.118898	-2.43699		BIOCARTA_CELL2CELL_PATHWAY	0.516121	-0.207599	3.07119	0.0121228	0.375085	-2.60608		REACTOME_MISSPLICED_LRP5_MUTANTS_HAVE_ENHANCED_BETA_CATENIN_DEPENDENT_SIGNALING	0.810979	-0.236726	4.11922	0.00172131	0.0687012	-0.972038
KANG_AR_TARGETS_UP	-0.660752	-0.0186712	-4.15227	0.00197637	0.0743787	-1.0946		TIEN_INTESTINE_PROBIOTICS_6HR_UP	-0.516887	0.0701575	-3.28525	0.00805736	0.119171	-2.44193		BIOCARTA_LAIR_PATHWAY	-0.426341	-0.264843	-3.17147	0.0102405	0.375085	-2.4629		REACTOME_CD209_DC_SIGN_SIGNALING	-0.524066	0.0183102	-4.11396	0.00173671	0.0687436	-0.980427
HOLLERN_EMT_BREAST_TUMOR_DN	0.41096	-0.0860585	4.18528	0.00187532	0.0743787	-1.04406		REACTOME_MRNA_CAPPING	-0.377575	-0.155744	-3.26654	0.00831832	0.121141	-2.47241		PID_WNT_NONCANONICAL_PATHWAY	0.355001	-0.129265	3.18735	0.0099713	0.375085	-2.44032		REACTOME_FGFR2_LIGAND_BINDING_AND_ACTIVATION	0.581563	0.0537416	4.1081	0.001754	0.0689323	-0.989767
REACTOME_TELOMERE_EXTENSION_BY_TELOMERASE	-0.504825	-0.161944	-4.14928	0.00198582	0.0743787	-1.09919		REACTOME_GLYCEROPHOSPHOLIPID_BIOSYNTHESIS	0.34942	0.0412541	3.26362	0.00835994	0.121233	-2.47718		PID_P38_GAMMA_DELTA_PATHWAY	-0.285213	-0.229184	-3.05336	0.0124928	0.375085	-2.63161		MYLLYKANGAS_AMPLIFICATION_HOT_SPOT_15	-0.583593	0.365641	-4.10305	0.00176906	0.0690309	-0.997823
REACTOME_PROCESSIVE_SYNTHESIS_ON_THE_C_STRAND_OF_THE_TELOMERE	-0.489521	-0.159431	-4.20577	0.00181534	0.0743787	-1.01277		KEGG_GRAFT_VERSUS_HOST_DISEASE	-0.547908	0.0383987	-3.25875	0.00842955	0.121412	-2.48511		PID_AURORA_A_PATHWAY	-0.337342	-0.211352	-3.2005	0.00975373	0.375085	-2.42162		KORKOLA_CHORIOCARCINOMA	0.619627	-0.0893029	4.07807	0.00184549	0.0695538	-1.0377
REACTOME_VITAMIN_D_CALCIFEROL_METABOLISM	-0.455891	-0.253017	-4.14275	0.00200656	0.0743787	-1.1092		PID_SYNDECAN_3_PATHWAY	0.334682	-0.102536	3.25499	0.00848381	0.121858	-2.49124		REACTOME_MRNA_SPLICING	-0.297292	-0.103735	-3.08972	0.0117499	0.375085	-2.57956		VERNELL_RETINOBLASTOMA_PATHWAY_UP	-0.498169	0.268316	-4.08686	0.0018182	0.0695538	-1.02365
REACTOME_DISEASES_OF_GLYCOSYLATION	0.387702	-0.0433296	4.16806	0.00192735	0.0743787	-1.07041		BREUHAHN_GROWTH_FACTOR_SIGNALING_IN_LIVER_CANCER	0.663585	0.00766843	3.25354	0.00850481	0.121858	-2.49361		REACTOME_METAL_ION_SLC_TRANSPORTERS	0.409333	-0.0491121	3.14732	0.0106645	0.375085	-2.49731		REACTOME_MUSCARINIC_ACETYLCHOLINE_RECEPTORS	0.62101	-0.0943578	4.07801	0.00184567	0.0695538	-1.03778
REACTOME_ADP_SIGNALLING_THROUGH_P2Y_PURINOCEPTOR_12	-0.619673	0.0235938	-4.20791	0.00180917	0.0743787	-1.00949		GAUSSMANN_MLL_AF4_FUSION_TARGETS_C_DN	-0.469517	-0.149472	-3.23538	0.00877251	0.124398	-2.52323		REACTOME_ION_TRANSPORT_BY_P_TYPE_ATPASES	0.450505	0.0274662	3.21998	0.0094403	0.375085	-2.39394		REACTOME_TP53_REGULATES_TRANSCRIPTION_OF_CELL_CYCLE_GENES	-0.426983	0.203067	-4.08679	0.00181842	0.0695538	-1.02376
REACTOME_RSK_ACTIVATION	0.629381	0.249542	4.13508	0.00203124	0.0743787	-1.12097		REACTOME_PROCESSING_OF_CAPPED_INTRON_CONTAINING_PRE_MRNA	-0.403268	-0.0392858	-3.22977	0.008857	0.125273	-2.53239		GAZDA_DIAMOND_BLACKFAN_ANEMIA_MYELOID_DN	-0.37443	-0.0676651	-3.03797	0.0128213	0.375085	-2.65366		REACTOME_G_BETA_GAMMA_SIGNALLING_THROUGH_CDC42	-0.381573	0.166536	-4.07902	0.00184253	0.0695538	-1.03618
REACTOME_PRESYNAPTIC_FUNCTION_OF_KAINATE_RECEPTORS	-0.604357	-0.00556051	-4.1946	0.00184778	0.0743787	-1.02982		REACTOME_SLC_MEDIATED_TRANSMEMBRANE_TRANSPORT	0.281131	0.0943239	3.22757	0.00889035	0.125422	-2.53598		NEWMAN_ERCC6_TARGETS_DN	-0.30875	-0.0878641	-3.06935	0.0121604	0.375085	-2.60871		KEGG_PRIMARY_BILE_ACID_BIOSYNTHESIS	0.656404	-0.260299	3.83589	0.0027918	0.0696811	-1.4282
REACTOME_MITOCHONDRIAL_FATTY_ACID_BETA_OXIDATION_OF_SATURATED_FATTY_ACIDS	0.78536	0.0776749	4.22363	0.00176469	0.0743787	-0.985528		MAINA_HYPOXIA_VHL_TARGETS_UP	-0.618897	-0.102215	-3.21994	0.00900688	0.126597	-2.54842		LANDIS_BREAST_CANCER_PROGRESSION_UP	0.30046	0.171409	3.04289	0.0127155	0.375085	-2.64662		KEGG_CYSTEINE_AND_METHIONINE_METABOLISM	-0.416091	0.0578041	-3.8791	0.00259177	0.0696811	-1.35803
REACTOME_BETA_OXIDATION_OF_BUTANOYL_COA_TO_ACETYL_COA	0.655179	0.263896	4.13473	0.00203238	0.0743787	-1.12151		KEGG_NATURAL_KILLER_CELL_MEDIATED_CYTOTOXICITY	-0.363153	0.019914	-3.20107	0.00930208	0.127605	-2.57923		MARKEY_RB1_ACUTE_LOF_UP	-0.323959	-0.193952	-3.05119	0.0125386	0.375085	-2.63472		BIOCARTA_CSK_PATHWAY	-0.601506	0.0252802	-3.99123	0.0021391	0.0696811	-1.17692
REACTOME_SIGNALING_BY_ERYTHROPOIETIN	-0.465448	-0.059802	-4.15234	0.00197615	0.0743787	-1.09449		REACTOME_DEADENYLATION_DEPENDENT_MRNA_DECAY	-0.38897	-0.0422248	-3.19844	0.009344	0.127605	-2.58352		MATTIOLI_MGUS_VS_PCL	-0.292569	-0.147316	-3.09749	0.0115972	0.375085	-2.56846		BIOCARTA_BLYMPHOCYTE_PATHWAY	-0.640356	0.288519	-3.81215	0.00290844	0.0696811	-1.46683
REACTOME_ER_QUALITY_CONTROL_COMPARTMENT_ERQC	0.45538	0.00940556	4.24341	0.00171035	0.0743787	-0.95543		RIZ_ERYTHROID_DIFFERENTIATION_CCNE1	-0.38307	0.0207122	-3.20799	0.00919273	0.127605	-2.56793		HERNANDEZ_MITOTIC_ARREST_BY_DOCETAXEL_1_DN	-0.370025	-0.106701	-3.13358	0.0109137	0.375085	-2.51691		BIOCARTA_RNA_PATHWAY	-0.433965	0.181442	-3.92353	0.00240156	0.0696811	-1.28611
BIOCARTA_NOS1_PATHWAY	-0.485888	0.174958	-4.12249	0.00207247	0.0746741	-1.14033		BIOCARTA_CARDIACEGF_PATHWAY	-0.322344	0.0255286	-3.19107	0.00946253	0.128234	-2.59556		MORI_PRE_BI_LYMPHOCYTE_UP	-0.403597	-0.267482	-3.04568	0.0126557	0.375085	-2.64262		BIOCARTA_PTC1_PATHWAY	-0.538109	0.208674	-4.02169	0.00203094	0.0696811	-1.12798
VALK_AML_CLUSTER_9	-0.426072	0.0306603	-4.12126	0.00207654	0.0746741	-1.14222		HEIDENBLAD_AMPLIFIED_IN_BONE_CANCER	0.568082	-0.0253348	3.19173	0.00945188	0.128234	-2.59449		MORI_EMU_MYC_LYMPHOMA_BY_ONSET_TIME_DN	0.392147	-0.124723	3.03757	0.0128301	0.375085	-2.65424		BIOCARTA_HSP27_PATHWAY	-0.481141	0.234915	-3.82798	0.0028301	0.0696811	-1.44106
SEITZ_NEOPLASTIC_TRANSFORMATION_BY_8P_DELETION_UP	0.512431	-0.14691	4.10766	0.00212216	0.0758189	-1.16315		WONG_ENDOMETRIAL_CANCER_LATE	-0.651535	-0.124573	-3.18401	0.00957749	0.128839	-2.60709		NIKOLSKY_BREAST_CANCER_22Q13_AMPLICON	0.379607	0.15249	3.1382	0.0108294	0.375085	-2.51033		PID_HDAC_CLASSII_PATHWAY	-0.432224	0.166474	-3.7955	0.00299327	0.0696811	-1.49397
COLDREN_GEFITINIB_RESISTANCE_DN	0.441204	-0.0229002	4.10013	0.00214783	0.076241	-1.17473		PID_CD8_TCR_PATHWAY	-0.470188	0.0810297	-3.17663	0.00969917	0.129841	-2.61915		LE_EGR2_TARGETS_UP	-0.385933	-0.201227	-3.1359	0.0108713	0.375085	-2.51361		PID_WNT_SIGNALING_PATHWAY	0.377353	0.0801877	3.94719	0.00230624	0.0696811	-1.24789
REACTOME_ZINC_TRANSPORTERS	0.492242	0.0068319	4.08679	0.00219418	0.076915	-1.19529		KEGG_LYSOSOME	0.332392	0.04298	3.15902	0.00999612	0.132208	-2.64793		REN_BOUND_BY_E2F	-0.406903	-0.26226	-3.10122	0.0115245	0.375085	-2.56312		REACTOME_BASE_EXCISION_REPAIR	-0.515168	0.131121	-3.81173	0.00291053	0.0696811	-1.46751
IKEDA_MIR1_TARGETS_DN	0.511551	0.110383	4.08266	0.00220875	0.076915	-1.20167		BIOCARTA_TCR_PATHWAY	-0.387366	0.0851932	-3.14863	0.0101755	0.13248	-2.66491		FERRANDO_T_ALL_WITH_MLL_ENL_FUSION_DN	-0.37709	-0.206662	-3.11392	0.0112808	0.375085	-2.54498		REACTOME_APOPTOTIC_CLEAVAGE_OF_CELL_ADHESION_PROTEINS	0.573354	-0.0323743	3.80086	0.00296564	0.0696811	-1.48522
REACTOME_NGF_INDEPENDANT_TRKA_ACTIVATION	1.01329	0.0936085	4.08592	0.00219725	0.076915	-1.19664		HAHTOLA_SEZARY_SYNDROM_DN	-0.364805	0.0707864	-3.1469	0.0102058	0.13248	-2.66774		SESTO_RESPONSE_TO_UV_C6	-0.367565	0.0561688	-3.21398	0.00953582	0.375085	-2.40247		REACTOME_PROCESSIVE_SYNTHESIS_ON_THE_LAGGING_STRAND	-0.723349	0.185231	-3.78662	0.00303952	0.0696811	-1.50844
BIOCARTA_TOLL_PATHWAY	0.46517	-0.0877895	4.05163	0.0023214	0.0788417	-1.2496		DIRMEIER_LMP1_RESPONSE_EARLY	-0.320123	0.0866287	-3.15386	0.0100848	0.13248	-2.65636		PAL_PRMT5_TARGETS_UP	-0.306197	-0.12279	-3.1326	0.0109317	0.375085	-2.5183		REACTOME_TIGHT_JUNCTION_INTERACTIONS	0.478231	-0.0819006	3.78992	0.00302226	0.0696811	-1.50307
DEBOSSCHER_NFKB_TARGETS_REPRESSED_BY_GLUCOCORTICOIDS	0.733076	-0.0925334	4.06183	0.00228374	0.0788417	-1.23384		KIM_MYCL1_AMPLIFICATION_TARGETS_DN	0.450879	-0.0525176	3.14773	0.0101913	0.13248	-2.66638		GRATIAS_RETINOBLASTOMA_16Q24	0.37173	-0.077352	3.07033	0.0121403	0.375085	-2.60731		REACTOME_ORGANIC_CATION_ANION_ZWITTERION_TRANSPORT	0.607714	-0.337156	3.94404	0.00231867	0.0696811	-1.25296
PHESSE_TARGETS_OF_APC_AND_MBD2_UP	-0.55909	-0.0374468	-4.05931	0.00229298	0.0788417	-1.23773		REACTOME_O_LINKED_GLYCOSYLATION_OF_MUCINS	0.431286	0.138711	3.14517	0.0102361	0.132516	-2.67057		MALONEY_RESPONSE_TO_17AAG_DN	-0.367926	-0.0430859	-3.1083	0.0113881	0.375085	-2.55301		REACTOME_INTERACTIONS_OF_VPR_WITH_HOST_CELLULAR_PROTEINS	-0.637431	0.257394	-4.04897	0.00193891	0.0696811	-1.08425
REACTOME_BETA_OXIDATION_OF_LAUROYL_COA_TO_DECANOYL_COA_COA	0.833192	0.113795	4.05316	0.00231572	0.0788417	-1.24724		LU_TUMOR_VASCULATURE_DN	-0.786686	-0.179024	-3.14328	0.0102693	0.132633	-2.67366		BOYAULT_LIVER_CANCER_SUBCLASS_G56_DN	0.422328	0.094852	3.12212	0.0111263	0.375085	-2.53328		SCHUETZ_BREAST_CANCER_DUCTAL_INVASIVE_DN	0.36825	-0.157155	3.79017	0.00302091	0.0696811	-1.50265
REACTOME_GRB7_EVENTS_IN_ERBB2_SIGNALING	0.502537	-0.204388	4.04646	0.00234076	0.0790115	-1.2576		BIOCARTA_AGR_PATHWAY	0.433831	0.00193002	3.13353	0.0104423	0.133509	-2.68959		DANG_MYC_TARGETS_UP	-0.446788	-0.032748	-3.23308	0.00923551	0.375085	-2.37536		KIM_RESPONSE_TO_TSA_AND_DECITABINE_UP	0.401337	-0.0018862	3.98205	0.00217289	0.0696811	-1.1917
LE_NEURONAL_DIFFERENTIATION_UP	-0.43093	0.291398	-4.03956	0.00236686	0.0794051	-1.26828		REACTOME_METABOLISM_OF_RNA	-0.405079	-0.0101225	-3.13184	0.0104726	0.133509	-2.69236		WONG_EMBRYONIC_STEM_CELL_CORE	-0.392278	-0.116748	-3.04911	0.0125828	0.375085	-2.63771		GRABARCZYK_BCL11B_TARGETS_DN	-0.39563	0.0823367	-4.00322	0.00209583	0.0696811	-1.15764
MARTORIATI_MDM4_TARGETS_NEUROEPITHELIUM_DN	-0.319096	0.0578369	-4.02819	0.00241053	0.0803803	-1.2859		BIOCARTA_GRANULOCYTES_PATHWAY	-0.632961	-0.0337121	-3.122	0.0106507	0.134938	-2.70844		CHICAS_RB1_TARGETS_LOW_SERUM	-0.359872	-0.140639	-3.04627	0.012643	0.375085	-2.64177		ELVIDGE_HYPOXIA_BY_DMOG_DN	-0.369087	0.0475454	-3.88174	0.00258005	0.0696811	-1.35375
REACTOME_PROSTACYCLIN_SIGNALLING_THROUGH_PROSTACYCLIN_RECEPTOR	-0.618909	-0.00561185	-4.01654	0.00245616	0.0814083	-1.30397		REACTOME_CHOLESTEROL_BIOSYNTHESIS	0.554164	0.0385344	3.1207	0.0106745	0.134938	-2.71057		CHENG_TAF7L_TARGETS	-0.415509	-0.251416	-3.11414	0.0112765	0.375085	-2.54466		COLDREN_GEFITINIB_RESISTANCE_DN	0.447804	-0.185141	4.05431	0.00192139	0.0696811	-1.07569
KEGG_VALINE_LEUCINE_AND_ISOLEUCINE_BIOSYNTHESIS	0.554124	0.0593512	4.00629	0.00249703	0.0817777	-1.31988		REACTOME_SMAD2_SMAD3_SMAD4_HETEROTRIMER_REGULATES_TRANSCRIPTION	-0.354126	0.0498929	-3.10899	0.010891	0.136416	-2.72972		BIOCARTA_GHRELIN_PATHWAY	-0.485226	-0.241868	-3.06163	0.0123197	0.375085	-2.61977		LANDIS_ERBB2_BREAST_TUMORS_324_UP	0.389855	-0.176306	3.87425	0.00261344	0.0696811	-1.36589
VILIMAS_NOTCH1_TARGETS_DN	-0.504736	0.0606941	-4.0077	0.00249137	0.0817777	-1.31769		MYLLYKANGAS_AMPLIFICATION_HOT_SPOT_1	-0.688177	-0.0209276	-3.10407	0.0109834	0.136532	-2.73777		BIOCARTA_ACETAMINOPHEN_PATHWAY	-0.524931	-0.279962	-3.17201	0.0102313	0.375085	-2.46215		MISSIAGLIA_REGULATED_BY_METHYLATION_DN	-0.525362	0.248642	-3.99925	0.00211008	0.0696811	-1.16404
SCHRAETS_MLL_TARGETS_DN	-0.399302	-0.0665501	-3.9969	0.00253511	0.0825066	-1.33446		REACTOME_SLBP_DEPENDENT_PROCESSING_OF_REPLICATION_DEPENDENT_HISTONE_PRE_MRNAS	-0.562782	-0.0257426	-3.08451	0.0113584	0.139958	-2.76977		REACTOME_TRANSLESION_SYNTHESIS_BY_Y_FAMILY_DNA_POLYMERASES_BYPASSES_LESIONS_ON_DNA_TEMPLATE	-0.278727	-0.0861666	-3.09162	0.0117125	0.375085	-2.57685		KONG_E2F3_TARGETS	-0.546254	0.400567	-3.89456	0.00252388	0.0696811	-1.33299
FIGUEROA_AML_METHYLATION_CLUSTER_5_DN	-0.417241	0.0796127	-3.99345	0.00254928	0.0825066	-1.33983		WANG_BARRETTS_ESOPHAGUS_UP	0.342245	0.110496	3.0719	0.011607	0.141601	-2.7904		REACTOME_BIOTIN_TRANSPORT_AND_METABOLISM	0.476184	0.0973169	3.0917	0.0117109	0.375085	-2.57674		RODRIGUES_NTN1_AND_DCC_TARGETS	0.38485	-0.0843527	3.91564	0.00243422	0.0696811	-1.29885
KEGG_B_CELL_RECEPTOR_SIGNALING_PATHWAY	-0.325483	-0.136042	-3.98212	0.00259631	0.0828599	-1.35745		REACTOME_SIGNALING_BY_THE_B_CELL_RECEPTOR_BCR	-0.372725	-0.0564709	-3.06573	0.0117307	0.141851	-2.80049		REACTOME_DERMATAN_SULFATE_BIOSYNTHESIS	-0.451898	-0.224157	-3.13671	0.0108565	0.375085	-2.51245		NAKAMURA_BRONCHIAL_AND_BRONCHIOLAR_EPITHELIA	0.587908	-0.0845747	3.86596	0.00265098	0.0696811	-1.37935
RAMJAUN_APOPTOSIS_BY_TGFB1_VIA_SMAD4_DN	0.532727	0.143673	3.98162	0.00259838	0.0828599	-1.35822		KEGG_AUTOIMMUNE_THYROID_DISEASE	-0.527815	0.0697769	-3.06378	0.01177	0.141935	-2.80368		REACTOME_SYNTHESIS_OF_16_20_HYDROXYEICOSATETRAENOIC_ACIDS_HETE	-0.569948	0.0268339	-3.14092	0.0107798	0.375085	-2.50644		SCHLOSSER_MYC_TARGETS_AND_SERUM_RESPONSE_UP	-0.483895	0.0835951	-3.90254	0.00248955	0.0696811	-1.32006
SESTO_RESPONSE_TO_UV_C2	0.33557	0.0557855	3.97996	0.00260537	0.0828599	-1.36081		KEGG_ALLOGRAFT_REJECTION	-0.524242	0.0689005	-3.04385	0.0121801	0.145368	-2.83629		REACTOME_SELENOAMINO_ACID_METABOLISM	-0.605874	0.21273	-3.18325	0.01004	0.375085	-2.44614		BOWIE_RESPONSE_TO_EXTRACELLULAR_MATRIX	-0.572994	0.206905	-3.90949	0.00246006	0.0696811	-1.30881
FONTAINE_THYROID_TUMOR_UNCERTAIN_MALIGNANCY_DN	-0.563181	-0.148729	-3.97337	0.00263327	0.0832658	-1.37108		BIOCARTA_ASBCELL_PATHWAY	-0.713807	-0.0728276	-3.03687	0.0123272	0.146	-2.84772		REACTOME_SUMO_IS_PROTEOLYTICALLY_PROCESSED	-0.39186	-0.309223	-3.11772	0.0112089	0.375085	-2.53955		MEINHOLD_OVARIAN_CANCER_LOW_GRADE_DN	-0.504733	0.103953	-3.97396	0.00220309	0.0696811	-1.20472
WIELAND_UP_BY_HBV_INFECTION	-0.420454	-0.0132485	-3.96092	0.00268676	0.0839918	-1.39046		KEGG_HEMATOPOIETIC_CELL_LINEAGE	-0.364466	0.0663727	-3.03244	0.0124214	0.146344	-2.85497		REACTOME_SUMOYLATION_OF_TRANSCRIPTION_FACTORS	-0.416963	-0.171522	-3.21611	0.00950178	0.375085	-2.39944		KIM_MYC_AMPLIFICATION_TARGETS_DN	0.346133	-0.193609	3.81627	0.00288786	0.0696811	-1.46013
REACTOME_BIOTIN_TRANSPORT_AND_METABOLISM	0.482037	0.13501	3.96188	0.00268261	0.0839918	-1.38897		REACTOME_REGULATION_OF_KIT_SIGNALING	-0.448925	0.0843891	-3.0186	0.0127207	0.147807	-2.87763		REACTOME_INTERCONVERSION_OF_NUCLEOTIDE_DI_AND_TRIPHOSPHATES	-0.445217	-0.1279	-3.11652	0.0112316	0.375085	-2.54127		PUJANA_BRCA2_PCC_NETWORK	-0.456109	0.176487	-3.80858	0.00292641	0.0696811	-1.47265
ROY_WOUND_BLOOD_VESSEL_UP	-0.415911	-0.0366829	-3.95551	0.0027104	0.084252	-1.3989		MCBRYAN_PUBERTAL_BREAST_3_4WK_UP	0.296925	0.0199881	3.01707	0.0127541	0.147807	-2.88012		REACTOME_TRANSCRIPTIONAL_REGULATION_BY_SMALL_RNAS	-0.27887	-0.246888	-3.16138	0.0104156	0.375085	-2.47728		PUJANA_BRCA_CENTERED_NETWORK	-0.56469	0.201969	-4.03385	0.00198937	0.0696811	-1.10848
FLECHNER_BIOPSY_KIDNEY_TRANSPLANT_REJECTED_VS_OK_UP	-0.435524	-0.0862105	-3.92942	0.00282736	0.0873941	-1.43962		WANG_RESPONSE_TO_BEXAROTENE_DN	-0.380104	-0.117608	-3.02234	0.0126391	0.147807	-2.87151		REACTOME_IRAK4_DEFICIENCY_TLR2_4	0.635809	0.166019	3.08026	0.0119387	0.375085	-2.59309		GROSS_HYPOXIA_VIA_HIF1A_UP	-0.481893	0.133019	-3.88419	0.00256922	0.0696811	-1.34979
REACTOME_PECAM1_INTERACTIONS	-0.405229	-0.0251588	-3.92561	0.00284488	0.0874444	-1.44558		CASTELLANO_NRAS_TARGETS_DN	-0.333977	-0.0410154	-3.01541	0.0127908	0.147846	-2.88285		REACTOME_TRANSLESION_SYNTHESIS_BY_POLK	-0.378493	-0.118079	-3.17406	0.0101962	0.375085	-2.45923		NIKOLSKY_BREAST_CANCER_5P15_AMPLICON	-0.455078	0.0721623	-3.80227	0.00295846	0.0696811	-1.48293
REACTOME_BETA_OXIDATION_OF_HEXANOYL_COA_TO_BUTANOYL_COA	0.761192	0.169108	3.91533	0.00289275	0.0884216	-1.46166		KEGG_PROTEIN_EXPORT	0.418073	0.191233	3.00801	0.0129547	0.148689	-2.89496		REACTOME_HDR_THROUGH_SINGLE_STRAND_ANNEALING_SSA	-0.306447	-0.14706	-3.09797	0.0115879	0.375085	-2.56778		NIKOLSKY_BREAST_CANCER_10Q22_AMPLICON	-0.490469	-0.198293	-3.9015	0.002494	0.0696811	-1.32175
BIOCARTA_ASBCELL_PATHWAY	-0.645207	0.0382129	-3.89476	0.002991	0.0891334	-1.49386		REACTOME_ACYL_CHAIN_REMODELLING_OF_PS	0.406382	0.00978854	3.00148	0.0131009	0.148928	-2.90564		REACTOME_HDR_THROUGH_HOMOLOGOUS_RECOMBINATION_HRR	-0.289348	-0.122608	-3.1787	0.0101169	0.375085	-2.45261		REN_BOUND_BY_E2F	-0.600637	0.276961	-3.91588	0.00243323	0.0696811	-1.29847
REACTOME_APOPTOTIC_CLEAVAGE_OF_CELL_ADHESION_PROTEINS	0.457812	0.0347991	3.89929	0.00296907	0.0891334	-1.48677		STANHILL_HRAS_TRANSFROMATION_UP	-0.471881	-0.112341	-2.98708	0.0134297	0.151414	-2.9292		REACTOME_TP53_REGULATES_TRANSCRIPTION_OF_GENES_INVOLVED_IN_G2_CELL_CYCLE_ARREST	-0.404348	-0.0211281	-3.03506	0.0128846	0.375085	-2.65784		NUMATA_CSF3_SIGNALING_VIA_STAT3	-0.437728	0.0189013	-3.84713	0.00273828	0.0696811	-1.40993
REACTOME_INTERACTION_BETWEEN_L1_AND_ANKYRINS	-0.429951	0.21312	-3.89502	0.00298973	0.0891334	-1.49345		KEGG_AMINO_SUGAR_AND_NUCLEOTIDE_SUGAR_METABOLISM	0.447257	-0.00214807	2.97438	0.0137267	0.152575	-2.95		REACTOME_RRNA_PROCESSING	-0.490972	0.0833263	-3.16185	0.0104073	0.375085	-2.4766		LY_AGING_PREMATURE_DN	-0.581616	0.326533	-3.85413	0.00270549	0.0696811	-1.39856
XU_GH1_EXOGENOUS_TARGETS_UP	-0.346264	0.0389812	-3.89181	0.00300538	0.0891334	-1.49848		OSMAN_BLADDER_CANCER_DN	-0.29155	0.0488263	-2.96588	0.0139291	0.153089	-2.96391		REACTOME_RNA_POLYMERASE_II_TRANSCRIPTION_TERMINATION	-0.360729	-0.0928269	-3.12186	0.0111311	0.375085	-2.53364		GEISS_RESPONSE_TO_DSRNA_DN	-0.556356	0.28714	-3.78813	0.00303162	0.0696811	-1.50599
MARTINELLI_IMMATURE_NEUTROPHIL_UP	-0.63918	0.146634	-3.90679	0.00293311	0.0891334	-1.47502		GRAHAM_CML_DIVIDING_VS_NORMAL_QUIESCENT_DN	-0.277527	0.0384916	-2.96913	0.0138514	0.153089	-2.9586		REACTOME_RESOLUTION_OF_ABASIC_SITES_AP_SITES	-0.269189	-0.118524	-3.04703	0.0126269	0.375085	-2.64068		PAL_PRMT5_TARGETS_UP	-0.549499	0.150192	-3.92409	0.00239923	0.0696811	-1.28519
REACTOME_SIRT1_NEGATIVELY_REGULATES_RRNA_EXPRESSION	-0.423685	-0.282539	-3.8902	0.00301324	0.0891334	-1.501		REACTOME_DNA_REPLICATION	-0.366237	-0.136659	-2.96069	0.0140542	0.153729	-2.9724		REACTOME_TRANSPORT_OF_NUCLEOSIDES_AND_FREE_PURINE_AND_PYRIMIDINE_BASES_ACROSS_THE_PLASMA_MEMBRANE	-0.478056	-0.0679058	-3.10652	0.0114222	0.375085	-2.55555		SU_KIDNEY	0.500616	0.218509	3.92904	0.002379	0.0696811	-1.2772
SAENZ_DETOX_PATHWAY_AND_CARCINOGENESIS_DN	0.549532	0.171781	3.88352	0.00304619	0.0896265	-1.51148		BIOCARTA_TFF_PATHWAY	0.264167	0.0636885	2.9579	0.0141218	0.154163	-2.97696		REACTOME_NONSENSE_MEDIATED_DECAY_NMD	-0.60232	0.208243	-3.23015	0.00928092	0.375085	-2.37952		BURTON_ADIPOGENESIS_1	0.373371	-0.0249215	3.8723	0.00262223	0.0696811	-1.36906
REACTOME_REVERSIBLE_HYDRATION_OF_CARBON_DIOXIDE	0.662783	-0.0322924	3.87132	0.00310725	0.090806	-1.53061		SA_FAS_SIGNALING	-0.631394	-0.160196	-2.95224	0.0142604	0.154517	-2.98623		REACTOME_SNRNP_ASSEMBLY	-0.301307	-0.25322	-3.10058	0.0115371	0.375085	-2.56405		MARSON_FOXP3_CORE_DIRECT_TARGETS	-0.395015	0.141116	-3.87786	0.00259729	0.0696811	-1.36004
REACTOME_ACYL_CHAIN_REMODELING_OF_DAG_AND_TAG	0.587895	0.291263	3.86895	0.00311929	0.090806	-1.53434		NAKAMURA_ALVEOLAR_EPITHELIUM	-0.697384	-0.161943	-2.95085	0.0142946	0.154517	-2.98851		REACTOME_RESPONSE_OF_EIF2AK4_GCN2_TO_AMINO_ACID_DEFICIENCY	-0.65395	0.18076	-3.06375	0.0122758	0.375085	-2.61674		MUELLER_PLURINET	-0.535596	0.174286	-3.97072	0.00221531	0.0696811	-1.20994
LIU_PROSTATE_CANCER_UP	0.371848	-0.0515143	3.86448	0.00314209	0.0909883	-1.54136		BIOCARTA_FCER1_PATHWAY	-0.319838	0.0620639	-2.94372	0.0144711	0.155812	-3.00017		REACTOME_MITOCHONDRIAL_UNCOUPLING	-0.559422	0.174235	-3.03105	0.0129721	0.375646	-2.6636		ZHOU_PANCREATIC_BETA_CELL	0.746247	-0.22747	3.81512	0.00289355	0.0696811	-1.46199
CHEOK_RESPONSE_TO_MERCAPTOPURINE_AND_LD_MTX_UP	0.38402	-0.0833729	3.84572	0.00323963	0.0912697	-1.57083		BIOCARTA_VEGF_PATHWAY	-0.392187	-0.133253	-2.93488	0.0146935	0.157589	-3.01464		KALMA_E2F1_TARGETS	-0.507722	-0.210123	-3.02148	0.0131834	0.377786	-2.67732		ICHIBA_GRAFT_VERSUS_HOST_DISEASE_D7_UP	-0.418152	0.16936	-3.9351	0.00235442	0.0696811	-1.2674
GOLUB_ALL_VS_AML_DN	-0.447024	0.0731974	-3.85243	0.00320439	0.0912697	-1.56029		SMIRNOV_CIRCULATING_ENDOTHELIOCYTES_IN_CANCER_DN	-0.57129	0.117721	-2.92724	0.0148881	0.157985	-3.02713		BILANGES_RAPAMYCIN_SENSITIVE_VIA_TSC1_AND_TSC2	-0.412018	0.0764515	-3.02268	0.0131568	0.377786	-2.6756		HOFFMANN_SMALL_PRE_BII_TO_IMMATURE_B_LYMPHOCYTE_UP	-0.423059	0.119372	-3.83329	0.00280431	0.0696811	-1.43242
YAMASHITA_SILENCED_BY_METHYLATION	-0.362779	0.0964122	-3.85841	0.00317331	0.0912697	-1.55089		RAMJAUN_APOPTOSIS_BY_TGFB1_VIA_SMAD4_DN	0.409073	0.064633	2.92863	0.0148524	0.157985	-3.02485		KANG_DOXORUBICIN_RESISTANCE_UP	-0.551205	-0.216898	-3.0173	0.0132769	0.378495	-2.68332		ELLWOOD_MYC_TARGETS_DN	0.377392	-0.309011	4.01046	0.00207016	0.0696811	-1.14602
BERGER_MBD2_TARGETS	0.730903	0.0407913	3.85556	0.00318807	0.0912697	-1.55537		BIOCARTA_IL4_PATHWAY	-0.471053	0.117591	-2.91031	0.0153291	0.161253	-3.05483		REACTOME_BBSOME_MEDIATED_CARGO_TARGETING_TO_CILIUM	-0.336764	-0.0128114	-3.01189	0.0133986	0.379995	-2.69107		FERRANDO_HOX11_NEIGHBORS	-0.417536	0.383889	-3.91283	0.00244598	0.0696811	-1.3034
REACTOME_ROS_AND_RNS_PRODUCTION_IN_PHAGOCYTES	-0.395081	0.164143	-3.84453	0.00324595	0.0912697	-1.57271		REACTOME_G1_S_SPECIFIC_TRANSCRIPTION	-0.328147	-0.0127974	-2.91105	0.0153098	0.161253	-3.05363		KEGG_RIBOSOME	-0.680746	0.289097	-2.9666	0.0144649	0.380935	-2.75614		IRITANI_MAD1_TARGETS_DN	-0.561788	0.263864	-3.9957	0.00212286	0.0696811	-1.16973
REACTOME_NONHOMOLOGOUS_END_JOINING_NHEJ	0.308727	0.0829111	3.84351	0.00325134	0.0912697	-1.57431		KEGG_GLYCOSPHINGOLIPID_BIOSYNTHESIS_LACTO_AND_NEOLACTO_SERIES	0.362887	0.0436443	2.90414	0.0154931	0.1619	-3.06492		PID_FOXM1_PATHWAY	-0.368965	-0.19027	-3.00105	0.0136464	0.380935	-2.70664		VALK_AML_CLUSTER_7	0.556422	-0.0275615	3.89318	0.00252983	0.0696811	-1.33521
PID_ECADHERIN_STABILIZATION_PATHWAY	0.405731	-0.0352395	3.80365	0.00347017	0.092236	-1.6371		KEGG_PRION_DISEASES	-0.39356	-0.0839612	-2.90361	0.0155074	0.1619	-3.06579		REACTOME_BASE_EXCISION_REPAIR	-0.262828	-0.123055	-3.00281	0.0136058	0.380935	-2.70411		FIGUEROA_AML_METHYLATION_CLUSTER_7_DN	0.804469	-0.444213	3.8744	0.0026128	0.0696811	-1.36566
REACTOME_G_BETA_GAMMA_SIGNALLING_THROUGH_PI3KGAMMA	-0.520236	-0.0622022	-3.81224	0.00342174	0.092236	-1.62355		OSWALD_HEMATOPOIETIC_STEM_CELL_IN_COLLAGEN_GEL_UP	-0.263685	0.0049157	-2.90486	0.0154738	0.1619	-3.06374		REACTOME_UNWINDING_OF_DNA	-0.471223	-0.273599	-2.95238	0.0148171	0.380935	-2.77658		BERGER_MBD2_TARGETS	0.974278	-0.445234	3.80233	0.00295816	0.0696811	-1.48283
REACTOME_INWARDLY_RECTIFYING_K_CHANNELS	-0.522848	-0.0158533	-3.82155	0.00337009	0.092236	-1.60889		REACTOME_SRP_DEPENDENT_COTRANSLATIONAL_PROTEIN_TARGETING_TO_MEMBRANE	-0.520908	0.251069	-2.89402	0.0157659	0.163359	-3.08147		BARRIER_CANCER_RELAPSE_NORMAL_SAMPLE_DN	0.373207	-0.0854425	2.96409	0.0145264	0.380935	-2.75974		VANDESLUIS_COMMD1_TARGETS_GROUP_3_UP	0.413477	-0.00632231	4.04141	0.00196397	0.0696811	-1.09636
FOURNIER_ACINAR_DEVELOPMENT_LATE_UP	-0.497812	-0.101797	-3.8293	0.00332769	0.092236	-1.59669		REACTOME_TETRAHYDROBIOPTERIN_BH4_SYNTHESIS_RECYCLING_SALVAGE_AND_REGULATION	-0.319205	-0.0906841	-2.88963	0.0158857	0.163677	-3.08865		HEIDENBLAD_AMPLICON_8Q24_DN	0.31926	0.036508	2.96304	0.0145522	0.380935	-2.76125		BOSCO_EPITHELIAL_DIFFERENTIATION_MODULE	0.52184	0.144117	3.85839	0.0026857	0.0696811	-1.39163
TONKS_TARGETS_OF_RUNX1_RUNX1T1_FUSION_SUSTAINED_IN_MONOCYTE_DN	-0.427241	0.231706	-3.80604	0.00345664	0.092236	-1.63334		REACTOME_N_GLYCAN_ANTENNAE_ELONGATION_IN_THE_MEDIAL_TRANS_GOLGI	0.369082	0.116494	2.88232	0.0160876	0.165014	-3.10062		GARCIA_TARGETS_OF_FLI1_AND_DAX1_DN	-0.303966	-0.0718945	-2.98452	0.0140331	0.380935	-2.73038		ABRAMSON_INTERACT_WITH_AIRE	-0.680103	0.201243	-3.8136	0.00290115	0.0696811	-1.46446
RASHI_RESPONSE_TO_IONIZING_RADIATION_6	-0.402959	-0.101644	-3.81327	0.00341599	0.092236	-1.62193		KEGG_NICOTINATE_AND_NICOTINAMIDE_METABOLISM	0.377798	0.0780297	2.87683	0.0162404	0.165021	-3.10958		MORI_EMU_MYC_LYMPHOMA_BY_ONSET_TIME_UP	-0.264922	-0.0737487	-2.95982	0.0146318	0.380935	-2.76589		ZHOU_CELL_CYCLE_GENES_IN_IR_RESPONSE_6HR	-0.535606	0.337369	-3.96576	0.00223415	0.0696811	-1.21793
TERAMOTO_OPN_TARGETS_CLUSTER_6	-0.420789	-0.114353	-3.8312	0.00331736	0.092236	-1.59369		PID_IL12_STAT4_PATHWAY	-0.334893	-0.026952	-2.87627	0.0162561	0.165021	-3.1105		SHIPP_DLBCL_VS_FOLLICULAR_LYMPHOMA_UP	-0.38403	-0.096777	-2.96121	0.0145973	0.380935	-2.76388		NABA_ECM_AFFILIATED	0.373976	0.00596324	3.78869	0.00302868	0.0696811	-1.50507
ROSS_AML_WITH_CBFB_MYH11_FUSION	-0.492175	0.0720361	-3.81725	0.00339384	0.092236	-1.61566		GAZDA_DIAMOND_BLACKFAN_ANEMIA_MYELOID_DN	-0.375517	-0.0472616	-2.87815	0.0162035	0.165021	-3.10742		NADLER_HYPERGLYCEMIA_AT_OBESITY	-0.282203	-0.0614933	-2.9926	0.0138427	0.380935	-2.71878		ANDERSEN_CHOLANGIOCARCINOMA_CLASS2	0.365827	0.0582211	3.84213	0.00276193	0.0696811	-1.41805
PARK_APL_PATHOGENESIS_UP	-0.469143	-0.212618	-3.80685	0.00345207	0.092236	-1.63206		REACTOME_CD28_DEPENDENT_PI3K_AKT_SIGNALING	-0.48146	-0.0474138	-2.86864	0.0164717	0.166288	-3.12298		CREIGHTON_ENDOCRINE_THERAPY_RESISTANCE_3	0.266182	-0.0227488	2.98727	0.013968	0.380935	-2.72643		HOLLERN_MICROACINAR_BREAST_TUMOR_UP	0.462377	-0.347902	3.81206	0.00290887	0.0696811	-1.46697
WARTERS_RESPONSE_TO_IR_SKIN	-0.311159	0.0494075	-3.82271	0.00336366	0.092236	-1.60705		WAMUNYOKOLI_OVARIAN_CANCER_LMP_UP	0.380159	0.0268579	2.8674	0.0165071	0.166341	-3.12501		MATZUK_FERTILIZATION	0.561521	0.260072	2.95888	0.0146551	0.380935	-2.76724		BIOCARTA_PLK3_PATHWAY	-0.539079	0.287411	-3.86536	0.00265372	0.0696811	-1.38033
REACTOME_PD_1_SIGNALING	-0.636973	0.0259466	-3.81744	0.00339277	0.092236	-1.61536		CHEMNITZ_RESPONSE_TO_PROSTAGLANDIN_E2_DN	0.282551	0.000401585	2.85495	0.0168655	0.167873	-3.14535		MATZUK_SPERMATOGONIA	-0.305499	-0.158108	-2.97171	0.0143404	0.380935	-2.74879		REACTOME_REGULATION_OF_SIGNALING_BY_NODAL	0.607301	-0.00616815	4.06556	0.00188506	0.0696811	-1.05769
BIOCARTA_SHH_PATHWAY	-0.561739	0.207867	-3.77948	0.00361034	0.0930683	-1.67528		DACOSTA_LOW_DOSE_UV_RESPONSE_VIA_ERCC3_XPCS_DN	-0.477222	-0.163306	-2.8547	0.0168728	0.167873	-3.14576		ABRAMSON_INTERACT_WITH_AIRE	-0.302866	-0.327996	-2.98143	0.0141065	0.380935	-2.73482		REACTOME_AMINO_ACID_CONJUGATION	0.602554	-0.0537822	3.99179	0.00213709	0.0696811	-1.17603
REACTOME_INTEGRATION_OF_ENERGY_METABOLISM	-0.336358	0.0796088	-3.78417	0.0035827	0.0930683	-1.66787		REACTOME_S_PHASE	-0.340527	-0.136882	-2.84993	0.0170124	0.168652	-3.15356		BIOCARTA_PEPI_PATHWAY	0.648809	-0.251085	2.9527	0.014809	0.380935	-2.77612		REACTOME_TRANSPORT_OF_MATURE_MRNAS_DERIVED_FROM_INTRONLESS_TRANSCRIPTS	-0.619798	0.173462	-4.06018	0.00190236	0.0696811	-1.06631
KLEIN_PRIMARY_EFFUSION_LYMPHOMA_DN	-0.451076	-0.0277617	-3.77787	0.00361989	0.0930683	-1.67782		REACTOME_SYNTHESIS_OF_SUBSTRATES_IN_N_GLYCAN_BIOSYTHESIS	0.35132	0.0556244	2.84568	0.0171375	0.168808	-3.1605		REACTOME_TRANSLESION_SYNTHESIS_BY_POLH	-0.391766	-0.0452613	-2.96065	0.0146113	0.380935	-2.7647		REACTOME_EXPORT_OF_VIRAL_RIBONUCLEOPROTEINS_FROM_NUCLEUS	-0.644832	0.211495	-4.05837	0.00190821	0.0696811	-1.0692
BASSO_HAIRY_CELL_LEUKEMIA_DN	-0.430625	-0.151667	-3.7891	0.00355385	0.0930683	-1.66007		KERLEY_RESPONSE_TO_CISPLATIN_DN	-0.636413	0.0856367	-2.84342	0.0172044	0.168808	-3.16419		REACTOME_FGFR2_MUTANT_RECEPTOR_ACTIVATION	-0.503559	-0.066306	-2.99066	0.0138881	0.380935	-2.72156		REACTOME_PROCESSIVE_SYNTHESIS_ON_THE_C_STRAND_OF_THE_TELOMERE	-0.661247	0.189665	-3.84014	0.00277144	0.0696811	-1.42129
REACTOME_PKA_MEDIATED_PHOSPHORYLATION_OF_KEY_METABOLIC_FACTORS	-0.844933	0.236906	-3.78174	0.00359697	0.0930683	-1.6717		REACTOME_BASE_EXCISION_REPAIR	-0.396229	-0.0977517	-2.84061	0.0172882	0.168916	-3.16879		REACTOME_COBALAMIN_CBL_VITAMIN_B12_TRANSPORT_AND_METABOLISM	0.383103	0.176521	2.94965	0.0148857	0.380935	-2.78051		REACTOME_CONJUGATION_OF_BENZOATE_WITH_GLYCINE	0.602554	-0.0537822	3.99179	0.00213709	0.0696811	-1.17603
REACTOME_REGULATION_OF_TP53_ACTIVITY_THROUGH_ASSOCIATION_WITH_CO_FACTORS	-0.394737	-0.141306	-3.77865	0.00361522	0.0930683	-1.67658		REACTOME_DIGESTION_OF_DIETARY_CARBOHYDRATE	0.535438	0.212342	2.8397	0.0173152	0.168916	-3.17027		REACTOME_DEFECTS_IN_BIOTIN_BTN_METABOLISM	0.472293	0.125668	2.95389	0.0147792	0.380935	-2.77441		REACTOME_NUCLEAR_IMPORT_OF_REV_PROTEIN	-0.627644	0.272141	-3.81331	0.00290262	0.0696811	-1.46494
REACTOME_NR1H2_NR1H3_REGULATE_GENE_EXPRESSION_LINKED_TO_LIPOGENESIS	-0.44707	-0.0384125	-3.78433	0.00358173	0.0930683	-1.66761		BIOCARTA_DC_PATHWAY	-0.543571	0.177683	-2.83421	0.0174802	0.168982	-3.17924		REACTOME_SIGNALING_BY_FGFR2_IIIA_TM	-0.516332	-0.0629678	-2.99012	0.0139007	0.380935	-2.72233		REACTOME_DIGESTION_OF_DIETARY_LIPID	0.558501	0.111117	3.84071	0.00276872	0.0696811	-1.42036
KEGG_GLYCEROPHOSPHOLIPID_METABOLISM	0.286326	0.207145	3.77248	0.00365199	0.093457	-1.68633		BIOCARTA_VIP_PATHWAY	-0.45957	0.0488074	-2.83453	0.0174706	0.168982	-3.17872		REACTOME_KILLING_MECHANISMS	0.339653	-0.0832096	2.95277	0.0148074	0.380935	-2.77603		REACTOME_MINERALOCORTICOID_BIOSYNTHESIS	0.587584	-0.00329436	3.92859	0.00238081	0.0696811	-1.27792
REACTOME_IRON_UPTAKE_AND_TRANSPORT	-0.356381	0.146763	-3.76615	0.00369014	0.093996	-1.69635		REACTOME_DAG_AND_IP3_SIGNALING	-0.271469	-0.00130624	-2.83579	0.0174326	0.168982	-3.17666		REACTOME_ACTIVATION_OF_ATR_IN_RESPONSE_TO_REPLICATION_STRESS	-0.356846	-0.300501	-2.94312	0.0150513	0.381253	-2.78991		REACTOME_GLUCOCORTICOID_BIOSYNTHESIS	0.563066	0.0586674	3.80876	0.00292551	0.0696811	-1.47236
REACTOME_GABA_SYNTHESIS_RELEASE_REUPTAKE_AND_DEGRADATION	-0.379429	0.0104132	-3.74573	0.00381598	0.0963097	-1.72867		PID_RAS_PATHWAY	-0.316763	-0.00566852	-2.80995	0.018228	0.174418	-3.21886		FARMER_BREAST_CANCER_CLUSTER_8	0.508559	0.245811	2.94542	0.0149927	0.381253	-2.7866		REACTOME_EPIGENETIC_REGULATION_OF_GENE_EXPRESSION	-0.492494	0.135494	-3.85309	0.0027103	0.0696811	-1.40024
CHARAFE_BREAST_CANCER_LUMINAL_VS_MESENCHYMAL_UP	0.320156	0.0582531	3.74692	0.00380848	0.0963097	-1.72678		CHARAFE_BREAST_CANCER_BASAL_VS_MESENCHYMAL_UP	0.321858	-0.0135702	2.80328	0.0184393	0.17455	-3.22976		SCIAN_CELL_CYCLE_TARGETS_OF_TP53_AND_TP73_DN	-0.54852	-0.265569	-2.92421	0.015541	0.381253	-2.81713		REACTOME_EGFR_INTERACTS_WITH_PHOSPHOLIPASE_C_GAMMA	0.691049	0.115798	4.03178	0.00199639	0.0696811	-1.1118
BIOCARTA_TCRA_PATHWAY	-0.646816	0.275907	-3.73554	0.00388043	0.097489	-1.74482		DOANE_BREAST_CANCER_ESR1_UP	0.307017	0.0790612	2.80184	0.0184852	0.17455	-3.23211		SCHAEFFER_PROSTATE_DEVELOPMENT_AND_CANCER_BOX4_DN	0.366771	-0.145482	2.92566	0.0155028	0.381253	-2.81504		REACTOME_SYNTHESIS_OF_12_EICOSATETRAENOIC_ACID_DERIVATIVES	-0.595701	0.386295	-3.9366	0.00234838	0.0696811	-1.26497
BIOCARTA_AGR_PATHWAY	0.484774	-0.0691411	3.72605	0.00394144	0.0979359	-1.75985		PID_ECADHERIN_KERATINOCYTE_PATHWAY	0.374754	0.0614055	2.77828	0.0192528	0.177506	-3.27055		WANG_LSD1_TARGETS_DN	-0.300495	0.152527	-2.92777	0.0154476	0.381253	-2.812		REACTOME_DNA_DAMAGE_TELOMERE_STRESS_INDUCED_SENESCENCE	-0.413195	0.195086	-3.82018	0.0028684	0.0696811	-1.45375
SCHUETZ_BREAST_CANCER_DUCTAL_INVASIVE_UP	-0.388978	-0.0650196	-3.71904	0.00398721	0.0979359	-1.77098		WHITE_NEUROBLASTOMA_WITH_1P36.3_DELETION	-0.354701	0.011789	-2.77932	0.0192182	0.177506	-3.26885		CAIRO_HEPATOBLASTOMA_CLASSES_UP	-0.276894	-0.145882	-2.93012	0.0153861	0.381253	-2.80861		REACTOME_SUMO_IS_CONJUGATED_TO_E1_UBA2_SAE1	-0.683559	0.214758	-3.91288	0.0024458	0.0696811	-1.30333
SESTO_RESPONSE_TO_UV_C5	0.39051	-0.0215482	3.7194	0.00398486	0.0979359	-1.77041		TURJANSKI_MAPK14_TARGETS	-0.472334	-0.0492402	-2.77528	0.0193527	0.177761	-3.27544		REACTOME_FERTILIZATION	0.376969	0.175786	2.92231	0.015591	0.381253	-2.81986		REACTOME_NUCLEAR_PORE_COMPLEX_NPC_DISASSEMBLY	-0.611082	0.198372	-4.02956	0.00200393	0.0696811	-1.11536
ZHOU_PANCREATIC_BETA_CELL	0.629183	0.134468	3.72842	0.00392615	0.0979359	-1.75611		MYLLYKANGAS_AMPLIFICATION_HOT_SPOT_5	-0.53919	-0.0252147	-2.77099	0.0194967	0.178488	-3.28244		REACTOME_COLLAGEN_BIOSYNTHESIS_AND_MODIFYING_ENZYMES	-0.276817	-0.017837	-2.92232	0.0155907	0.381253	-2.81984		REACTOME_ERCC6_CSB_AND_EHMT2_G9A_POSITIVELY_REGULATE_RRNA_EXPRESSION	-0.467562	0.0744915	-3.91574	0.00243382	0.0696811	-1.2987
REACTOME_MET_INTERACTS_WITH_TNS_PROTEINS	0.741352	-0.0939856	3.72432	0.00395272	0.0979359	-1.76261		REACTOME_GLYCOSPHINGOLIPID_METABOLISM	0.38799	0.0751495	2.75672	0.0199834	0.179362	-3.30571		REACTOME_CASPASE_ACTIVATION_VIA_EXTRINSIC_APOPTOTIC_SIGNALLING_PATHWAY	0.376147	0.143326	2.93792	0.0151842	0.381253	-2.79739		REACTOME_ORGANIC_CATION_TRANSPORT	0.607714	-0.337156	3.94404	0.00231867	0.0696811	-1.25296
KEGG_ALLOGRAFT_REJECTION	-0.571876	0.0901032	-3.65727	0.00441495	0.104926	-1.86919		DUNNE_TARGETS_OF_AML1_MTG8_FUSION_DN	-0.440212	-0.116661	-2.76132	0.0198252	0.179362	-3.29821		REACTOME_NOTCH4_ACTIVATION_AND_TRANSMISSION_OF_SIGNAL_TO_THE_NUCLEUS	0.501462	0.0389051	2.93969	0.0151387	0.381253	-2.79484		REACTOME_TERMINATION_OF_TRANSLESION_DNA_SYNTHESIS	-0.532844	0.108571	-3.91839	0.00242278	0.0696811	-1.2944
REACTOME_SIGNALING_BY_THE_B_CELL_RECEPTOR_BCR	-0.32778	-0.164267	-3.65453	0.00443505	0.104926	-1.87357		BOWIE_RESPONSE_TO_EXTRACELLULAR_MATRIX	-0.411728	0.00558789	-2.75896	0.0199062	0.179362	-3.30206		REACTOME_IRE1ALPHA_ACTIVATES_CHAPERONES	0.462657	-0.0874361	2.90914	0.0159428	0.388129	-2.83882		REACTOME_HDR_THROUGH_SINGLE_STRAND_ANNEALING_SSA	-0.487781	0.21997	-3.86223	0.00266804	0.0696811	-1.38541
LINDGREN_BLADDER_CANCER_CLUSTER_2A_DN	-0.312309	0.0265772	-3.64966	0.00447092	0.104926	-1.88133		BARRIER_COLON_CANCER_RECURRENCE_UP	0.329541	0.0294807	2.75475	0.0200515	0.179552	-3.30892		KEGG_N_GLYCAN_BIOSYNTHESIS	0.475465	0.0274759	2.88278	0.0166713	0.389341	-2.87681		REACTOME_JOSEPHIN_DOMAIN_DUBS	-0.616755	0.100518	-3.85007	0.00272444	0.0696811	-1.40515
STAEGE_EWING_FAMILY_TUMOR	0.377414	0.0252568	3.65332	0.00444391	0.104926	-1.87549		BIOCARTA_TGFB_PATHWAY	0.440474	0.0752908	2.75271	0.0201224	0.179567	-3.31225		REACTOME_CALNEXIN_CALRETICULIN_CYCLE	0.495911	-7.28672e-08	2.88584	0.0165849	0.389341	-2.87239		REACTOME_SENSING_OF_DNA_DOUBLE_STRAND_BREAKS	-0.716101	-0.0219673	-3.95134	0.00228993	0.0696811	-1.2412
HADDAD_T_LYMPHOCYTE_AND_NK_PROGENITOR_DN	-0.384284	-0.0862617	-3.65625	0.00442244	0.104926	-1.87083		GRAHAM_CML_QUIESCENT_VS_CML_DIVIDING_UP	-0.378751	0.123675	-2.75136	0.0201695	0.179567	-3.31445		WIKMAN_ASBESTOS_LUNG_CANCER_UP	0.303354	-0.00305701	2.88965	0.0164781	0.389341	-2.8669		REACTOME_CARGO_CONCENTRATION_IN_THE_ER	0.401396	-0.198161	3.85036	0.00272311	0.0696811	-1.40469
MATZUK_PREOVULATORY_FOLLICLE	0.426043	-0.18205	3.65973	0.00439709	0.104926	-1.86529		REACTOME_TRANSCRIPTIONAL_ACTIVITY_OF_SMAD2_SMAD3_SMAD4_HETEROTRIMER	-0.336642	0.0249763	-2.74801	0.0202865	0.180026	-3.31991		TOMLINS_METASTASIS_DN	0.463704	0.00077403	2.90229	0.0161288	0.389341	-2.84869		REACTOME_DUAL_INCISION_IN_TC_NER	-0.539803	0.0855898	-3.94718	0.00230625	0.0696811	-1.2479
WINNEPENNINCKX_MELANOMA_METASTASIS_DN	-0.284007	-0.0538386	-3.66124	0.0043861	0.104926	-1.86288		PID_IL8_CXCR2_PATHWAY	-0.357014	-0.0314843	-2.72885	0.0209692	0.181338	-3.35112		FERRANDO_HOX11_NEIGHBORS	-0.479745	-0.188555	-2.89036	0.0164584	0.389341	-2.86588		REACTOME_TRNA_MODIFICATION_IN_THE_NUCLEUS_AND_CYTOSOL	-0.438637	0.0559492	-3.89085	0.00254	0.0696811	-1.33899
BIOCARTA_SUMO_PATHWAY	-0.442686	-0.372836	-3.67123	0.00431429	0.104926	-1.84697		REACTOME_RECYCLING_OF_BILE_ACIDS_AND_SALTS	0.571737	0.102425	2.73099	0.0208918	0.181338	-3.34764		REACTOME_REGULATION_OF_INSULIN_LIKE_GROWTH_FACTOR_IGF_TRANSPORT_AND_UPTAKE_BY_INSULIN_LIKE_GROWTH_FACTOR_BINDING_PROTEINS_IGFBPS	0.241972	-0.0124947	2.88481	0.0166139	0.389341	-2.87388		REACTOME_REGULATION_OF_TP53_ACTIVITY_THROUGH_PHOSPHORYLATION	-0.430696	0.157216	-3.91252	0.00244729	0.0696811	-1.30391
REACTOME_HUR_ELAVL1_BINDS_AND_STABILIZES_MRNA	0.531374	-0.0843339	3.65948	0.00439887	0.104926	-1.86568		REACTOME_TCR_SIGNALING	-0.30382	-0.100777	-2.73166	0.0208676	0.181338	-3.34654		REACTOME_CREB1_PHOSPHORYLATION_THROUGH_NMDA_RECEPTOR_MEDIATED_ACTIVATION_OF_RAS_SIGNALING	0.364161	-0.122223	2.89165	0.0164223	0.389341	-2.86401		REACTOME_RESOLUTION_OF_ABASIC_SITES_AP_SITES	-0.552423	0.12963	-4.00739	0.00208099	0.0696811	-1.15094
REACTOME_DISEASES_OF_IMMUNE_SYSTEM	0.3899	-0.0851284	3.64822	0.00448159	0.104926	-1.88363		REACTOME_GLUTAMATE_NEUROTRANSMITTER_RELEASE_CYCLE	0.260214	0.193236	2.73095	0.020893	0.181338	-3.34769		REACTOME_TRANSCRIPTION_COUPLED_NUCLEOTIDE_EXCISION_REPAIR_TC_NER	-0.281281	-0.0222485	-2.89175	0.0164196	0.389341	-2.86388		REACTOME_PTK6_PROMOTES_HIF1A_STABILIZATION	0.593184	0.104146	4.03773	0.00197628	0.0696811	-1.10225
REACTOME_DEFECTIVE_CSF2RB_CAUSES_PULMONARY_SURFACTANT_METABOLISM_DYSFUNCTION_5_SMDP5	-0.462199	0.467128	-3.67373	0.00429652	0.104926	-1.84299		REACTOME_TRANSPORT_OF_MATURE_TRANSCRIPT_TO_CYTOPLASM	-0.393038	-0.0303741	-2.73368	0.0207947	0.181338	-3.34325		REACTOME_EUKARYOTIC_TRANSLATION_INITIATION	-0.584852	0.197943	-2.896	0.0163016	0.389341	-2.85775		REACTOME_CHYLOMICRON_ASSEMBLY	0.506151	0.00127258	3.86447	0.00265776	0.0696811	-1.38176
ZHAN_MULTIPLE_MYELOMA_LB_DN	-0.354672	0.0316391	-3.64069	0.00453779	0.105792	-1.89564		REACTOME_CREATION_OF_C4_AND_C2_ACTIVATORS	-0.541742	-0.148132	-2.73615	0.0207063	0.181338	-3.33923		REACTOME_CELLULAR_RESPONSES_TO_EXTERNAL_STIMULI	-0.281525	-0.0663998	-2.88175	0.0167002	0.389341	-2.87828		REACTOME_NONCANONICAL_ACTIVATION_OF_NOTCH3	0.464908	-0.229451	3.80529	0.00294308	0.0696811	-1.47801
REACTOME_G_PROTEIN_BETA_GAMMA_SIGNALLING	-0.465309	0.00710364	-3.62351	0.00466869	0.10703	-1.92304		PIEPOLI_LGI1_TARGETS_UP	-0.520205	0.0924195	-2.73845	0.0206241	0.181338	-3.33548		PID_HDAC_CLASSII_PATHWAY	-0.304611	-0.165148	-2.87133	0.0169979	0.389856	-2.8933		REACTOME_BIOSYNTHESIS_OF_MARESIN_LIKE_SPMS	0.602071	-0.0377292	3.99003	0.00214349	0.0696811	-1.17885
ABE_INNER_EAR	-0.317084	-0.29967	-3.62851	0.00463023	0.10703	-1.91507		MCBRYAN_PUBERTAL_BREAST_3_4WK_DN	-0.302944	-0.0648912	-2.73107	0.0208889	0.181338	-3.3475		REACTOME_APC_CDC20_MEDIATED_DEGRADATION_OF_NEK2A	-0.352333	-0.24291	-2.8737	0.0169299	0.389856	-2.88989		REACTOME_HIV_TRANSCRIPTION_ELONGATION	-0.491427	0.102307	-4.00281	0.00209731	0.0696811	-1.15831
FINAK_BREAST_CANCER_SDPP_SIGNATURE	-0.447555	0.0412869	-3.62755	0.00463758	0.10703	-1.9166		SHI_SPARC_TARGETS_UP	-0.296962	0.0082679	-2.73013	0.0209227	0.181338	-3.34903		ISHIDA_TARGETS_OF_SYT_SSX_FUSIONS	0.305921	-0.334474	2.87106	0.0170057	0.389856	-2.89369		REACTOME_SNRNP_ASSEMBLY	-0.704451	0.187247	-3.91529	0.00243569	0.0696811	-1.29942
BIOCARTA_ERBB4_PATHWAY	0.601863	-0.0561884	3.62521	0.00465561	0.10703	-1.92034		REACTOME_INCRETIN_SYNTHESIS_SECRETION_AND_INACTIVATION	0.286688	0.312234	2.72405	0.0211435	0.182053	-3.35893		REACTOME_POSTMITOTIC_NUCLEAR_PORE_COMPLEX_NPC_REFORMATION	-0.253747	-0.36727	-2.87344	0.0169373	0.389856	-2.89026		REACTOME_LTC4_CYSLTR_MEDIATED_IL4_PRODUCTION	0.569928	0.0476023	3.83944	0.00277475	0.0696811	-1.42242
REACTOME_SIGNALING_BY_FGFR_IN_DISEASE	-0.267346	-0.087042	-3.61788	0.00471246	0.107585	-1.93203		TSAI_RESPONSE_TO_IONIZING_RADIATION	-0.246993	0.0127958	-2.72153	0.0212358	0.182441	-3.36303		KIM_MYC_AMPLIFICATION_TARGETS_UP	-0.275061	-0.0104951	-2.86456	0.0171943	0.391922	-2.90307		PID_HIF1A_PATHWAY	-0.392995	0.19627	-3.7612	0.00317615	0.0702942	-1.54995
BROWNE_HCMV_INFECTION_10HR_UP	-0.292121	-0.0790635	-3.6124	0.00475549	0.107674	-1.94079		BIOCARTA_TNFR2_PATHWAY	-0.413893	0.0944039	-2.71446	0.0214971	0.18366	-3.37455		LEE_LIVER_CANCER_SURVIVAL_DN	-0.30623	-0.105406	-2.86062	0.0173095	0.391922	-2.90874		SAENZ_DETOX_PATHWAY_AND_CARCINOGENESIS_DN	0.509749	-0.199141	3.7556	0.00320708	0.0702942	-1.5591
REACTOME_DEFECTS_IN_COBALAMIN_B12_METABOLISM	0.526559	0.0331622	3.61262	0.00475378	0.107674	-1.94044		REACTOME_INHIBITION_OF_REPLICATION_INITIATION_OF_DAMAGED_DNA_BY_RB1_E2F1	-0.282461	-0.122161	-2.71302	0.0215504	0.18383	-3.37689		REACTOME_VXPX_CARGO_TARGETING_TO_CILIUM	0.316805	-0.0939769	2.86084	0.017303	0.391922	-2.90842		MANALO_HYPOXIA_DN	-0.527703	0.214723	-3.74587	0.00326157	0.0702942	-1.575
KEGG_AMINO_SUGAR_AND_NUCLEOTIDE_SUGAR_METABOLISM	0.410812	0.10883	3.60226	0.00483615	0.108165	-1.95699		REACTOME_MICRORNA_MIRNA_BIOGENESIS	-0.348711	-0.108226	-2.7067	0.0217872	0.184744	-3.38718		WANG_THOC1_TARGETS_DN	0.31768	0.344497	2.84766	0.0176942	0.398991	-2.92743		LE_EGR2_TARGETS_UP	-0.456354	0.284066	-3.75546	0.00320782	0.0702942	-1.55932
BENNETT_SYSTEMIC_LUPUS_ERYTHEMATOSUS	0.371312	-0.05151	3.60672	0.00480053	0.108165	-1.94987		REACTOME_PECAM1_INTERACTIONS	-0.419471	-0.0182098	-2.70433	0.0218765	0.184744	-3.39103		BOUDOUKHA_BOUND_BY_IGF2BP2	-0.295009	0.0105738	-2.84311	0.0178315	0.400445	-2.934		PEART_HDAC_PROLIFERATION_CLUSTER_DN	-0.439824	0.317693	-3.74713	0.00325447	0.0702942	-1.57294
WALLACE_PROSTATE_CANCER_RACE_UP	-0.376058	-0.0306941	-3.60243	0.0048348	0.108165	-1.95672		TANAKA_METHYLATED_IN_ESOPHAGEAL_CARCINOMA	-0.23176	0.0215435	-2.70845	0.0217212	0.184744	-3.38432		REACTOME_MUCOPOLYSACCHARIDOSES	0.544755	-0.0447724	2.83774	0.0179948	0.402469	-2.94175		LI_WILMS_TUMOR_VS_FETAL_KIDNEY_1_DN	-0.437359	0.271154	-3.74451	0.00326925	0.0702942	-1.57722
GAZDA_DIAMOND_BLACKFAN_ANEMIA_MYELOID_DN	-0.435727	-0.171482	-3.5874	0.00495696	0.10978	-1.98076		REACTOME_LYSOSOME_VESICLE_BIOGENESIS	0.281433	-0.0231504	2.70149	0.0219842	0.18495	-3.39565		KEGG_GLYCOSAMINOGLYCAN_DEGRADATION	0.437109	0.0886543	2.79189	0.0194511	0.402523	-3.0079		MARSON_BOUND_BY_E2F4_UNSTIMULATED	-0.423403	0.151162	-3.7478	0.00325069	0.0702942	-1.57184
WAMUNYOKOLI_OVARIAN_CANCER_LMP_UP	0.467343	-0.00666792	3.58947	0.00493992	0.10978	-1.97744		KEGG_GLYCEROPHOSPHOLIPID_METABOLISM	0.326733	0.107181	2.69929	0.0220679	0.185283	-3.39923		KEGG_PROXIMAL_TUBULE_BICARBONATE_RECLAMATION	0.306371	-0.0247817	2.80225	0.0191122	0.402523	-2.99296		CHEN_HOXA5_TARGETS_9HR_DN	-0.396955	0.000654543	-3.74426	0.00327069	0.0702942	-1.57763
KIM_LRRC3B_TARGETS	-0.413154	-0.110028	-3.58603	0.00496825	0.10978	-1.98295		SA_MMP_CYTOKINE_CONNECTION	-0.41569	0.0458192	-2.69868	0.0220912	0.185283	-3.40023		BIOCARTA_LECTIN_PATHWAY	-0.634073	-0.217939	-2.80832	0.0189162	0.402523	-2.9842		HUPER_BREAST_BASAL_VS_LUMINAL_DN	0.395527	-0.13657	3.77248	0.00311473	0.0702942	-1.53152
SEMBA_FHIT_TARGETS_UP	0.442204	-0.170943	3.58037	0.00501518	0.110374	-1.99201		KEGG_HOMOLOGOUS_RECOMBINATION	-0.410522	-0.0340592	-2.68523	0.0226105	0.186946	-3.4221		PID_BARD1_PATHWAY	-0.292073	-0.118613	-2.79264	0.0194265	0.402523	-3.00682		ICHIBA_GRAFT_VERSUS_HOST_DISEASE_D7_DN	0.395162	-0.164302	3.76154	0.00317424	0.0702942	-1.54938
REACTOME_ADORA2B_MEDIATED_ANTI_INFLAMMATORY_CYTOKINES_PRODUCTION	-0.336289	0.127012	-3.57585	0.00505301	0.110764	-1.99925		BIOCARTA_STRESS_PATHWAY	-0.292642	0.048209	-2.686	0.0225803	0.186946	-3.42084		FERREIRA_EWINGS_SARCOMA_UNSTABLE_VS_STABLE_UP	-0.259901	-0.175182	-2.79457	0.0193629	0.402523	-3.00403		MEISSNER_NPC_HCP_WITH_H3K4ME2_AND_H3K27ME3	0.431316	0.0333566	3.77527	0.00309972	0.0702942	-1.52696
GAZDA_DIAMOND_BLACKFAN_ANEMIA_MYELOID_UP	0.350765	0.105852	3.56771	0.00512183	0.111678	-2.01228		SIG_IL4RECEPTOR_IN_B_LYPHOCYTES	-0.264365	0.108856	-2.6859	0.0225841	0.186946	-3.42099		NAKAJIMA_EOSINOPHIL	-0.356454	-0.0159057	-2.81448	0.0187193	0.402523	-2.9753		DALESSIO_TSA_RESPONSE	0.43494	0.0816347	3.7705	0.0031254	0.0702942	-1.53474
REACTOME_REGULATION_OF_SIGNALING_BY_NODAL	0.56704	0.0539229	3.56613	0.00513532	0.111678	-2.01481		REACTOME_ION_TRANSPORT_BY_P_TYPE_ATPASES	0.337403	0.106399	2.68457	0.0226362	0.186946	-3.42316		ZHAN_MULTIPLE_MYELOMA_DN	-0.328534	-0.263538	-2.80164	0.0191318	0.402523	-2.99383		REACTOME_METABOLISM_OF_ANGIOTENSINOGEN_TO_ANGIOTENSINS	0.649044	0.00463638	3.75822	0.00319254	0.0702942	-1.55481
BERENJENO_TRANSFORMED_BY_RHOA_FOREVER_UP	-0.309814	-0.0119118	-3.56028	0.0051855	0.112325	-2.02418		IGARASHI_ATF4_TARGETS_DN	0.254156	0.0443864	2.67785	0.0229005	0.188057	-3.43408		SONG_TARGETS_OF_IE86_CMV_PROTEIN	-0.374832	-0.226587	-2.79417	0.019376	0.402523	-3.00461		REACTOME_AFLATOXIN_ACTIVATION_AND_DETOXIFICATION	0.458396	-0.347633	3.75784	0.00319467	0.0702942	-1.55544
KEGG_ALANINE_ASPARTATE_AND_GLUTAMATE_METABOLISM	0.300659	-0.0016319	3.55301	0.00524867	0.112479	-2.03584		ODONNELL_METASTASIS_DN	-0.36676	-0.0450155	-2.67814	0.0228891	0.188057	-3.43362		BURTON_ADIPOGENESIS_PEAK_AT_0HR	-0.275149	-0.211664	-2.82476	0.0183956	0.402523	-2.96047		REACTOME_CARDIAC_CONDUCTION	0.438211	-0.0441055	3.77027	0.00312665	0.0702942	-1.53512
REACTOME_PROCESSIVE_SYNTHESIS_ON_THE_LAGGING_STRAND	-0.40492	-0.245066	-3.54775	0.0052948	0.112479	-2.04426		PID_GLYPICAN_1PATHWAY	-0.292992	0.00826485	-2.6764	0.0229579	0.188248	-3.43644		KYNG_RESPONSE_TO_H2O2_VIA_ERCC6	-0.429647	-0.143275	-2.83169	0.0181803	0.402523	-2.95047		REACTOME_TRNA_PROCESSING_IN_THE_NUCLEUS	-0.53957	0.169509	-3.74808	0.00324908	0.0702942	-1.57138
VANTVEER_BREAST_CANCER_BRCA1_DN	0.29754	0.165234	3.54788	0.00529369	0.112479	-2.04406		KEGG_CELL_ADHESION_MOLECULES_CAMS	-0.277293	0.0932045	-2.67487	0.0230186	0.188465	-3.43892		ABE_INNER_EAR	-0.417212	0.131434	-2.81503	0.0187019	0.402523	-2.97451		PID_MYC_PATHWAY	-0.454599	0.116591	-3.74122	0.00328796	0.0703905	-1.58261
HOLLERN_MICROACINAR_BREAST_TUMOR_UP	0.392625	0.194367	3.55079	0.00526804	0.112479	-2.03939		KEGG_PRIMARY_BILE_ACID_BIOSYNTHESIS	0.451355	-0.0287867	2.66237	0.0235214	0.191725	-3.45924		ISHIDA_E2F_TARGETS	-0.513021	-0.280044	-2.79846	0.0192356	0.402523	-2.99843		REACTOME_CELL_CELL_JUNCTION_ORGANIZATION	0.480051	-0.017253	3.73216	0.00333997	0.0705389	-1.59742
REACTOME_TRANSPORT_AND_SYNTHESIS_OF_PAPS	0.565065	0.113284	3.55622	0.00522068	0.112479	-2.03069		KEGG_ALANINE_ASPARTATE_AND_GLUTAMATE_METABOLISM	0.298327	-0.00472451	2.65936	0.023644	0.192155	-3.46413		CAIRO_HEPATOBLASTOMA_POOR_SURVIVAL	-0.445767	0.0581787	-2.79697	0.0192842	0.402523	-3.00057		REACTOME_MRNA_DECAY_BY_3_TO_5_EXORIBONUCLEASE	-0.604148	0.120474	-3.7112	0.00346368	0.0705389	-1.63175
PID_FAK_PATHWAY	0.286682	-0.102266	3.5283	0.00546915	0.112648	-2.07546		REACTOME_CD28_CO_STIMULATION	-0.356027	-0.0749657	-2.65989	0.0236223	0.192155	-3.46326		WHITFIELD_CELL_CYCLE_LITERATURE	-0.474796	-0.266659	-2.79184	0.0194528	0.402523	-3.00797		REACTOME_ACTIVATION_OF_ATR_IN_RESPONSE_TO_REPLICATION_STRESS	-0.535829	0.266975	-3.7132	0.00345167	0.0705389	-1.62847
TONKS_TARGETS_OF_RUNX1_RUNX1T1_FUSION_GRANULOCYTE_DN	-0.61284	0.022365	-3.53736	0.00538719	0.112648	-2.06092		PID_IL2_PI3K_PATHWAY	-0.377982	0.0987343	-2.65488	0.0238274	0.192226	-3.47139		PECE_MAMMARY_STEM_CELL_UP	-0.443182	0.143155	-2.81398	0.0187352	0.402523	-2.97603		DODD_NASOPHARYNGEAL_CARCINOMA_UP	0.369076	-0.10706	3.71334	0.00345083	0.0705389	-1.62824
CREIGHTON_ENDOCRINE_THERAPY_RESISTANCE_3	0.277218	0.139555	3.52968	0.0054566	0.112648	-2.07325		BIOCARTA_EPONFKB_PATHWAY	-0.487107	-0.0361559	-2.64658	0.0241716	0.192912	-3.48486		REACTOME_P75NTR_NEGATIVELY_REGULATES_CELL_CYCLE_VIA_SC1	-0.388398	0.118755	-2.81572	0.0186799	0.402523	-2.97351		EGUCHI_CELL_CYCLE_RB1_TARGETS	-0.702524	0.356647	-3.72418	0.00338655	0.0705389	-1.6105
LI_WILMS_TUMOR	-0.448074	-0.0953993	-3.52411	0.00550751	0.112648	-2.08219		BIOCARTA_MEF2D_PATHWAY	-0.346175	0.0989318	-2.64186	0.0243693	0.192912	-3.49251		REACTOME_GENE_SILENCING_BY_RNA	-0.265965	-0.182472	-2.834	0.0181092	0.402523	-2.94714		RIZ_ERYTHROID_DIFFERENTIATION_CCNE1	-0.487417	0.102555	-3.71703	0.00342878	0.0705389	-1.62219
REACTOME_FCERI_MEDIATED_CA_2_MOBILIZATION	-0.431048	-0.0708549	-3.52814	0.00547063	0.112648	-2.07572		REACTOME_FANCONI_ANEMIA_PATHWAY	-0.344141	-0.033004	-2.63945	0.0244711	0.192912	-3.49643		REACTOME_DNA_DAMAGE_TELOMERE_STRESS_INDUCED_SENESCENCE	-0.265877	-0.233959	-2.79854	0.0192329	0.402523	-2.99831		MORI_LARGE_PRE_BII_LYMPHOCYTE_UP	-0.57029	0.323832	-3.73707	0.00331166	0.0705389	-1.58939
REACTOME_SUMO_IS_TRANSFERRED_FROM_E1_TO_E2_UBE2I_UBC9	-0.457588	-0.196444	-3.53071	0.0054473	0.112648	-2.07161		MULLIGHAN_NPM1_MUTATED_SIGNATURE_1_DN	-0.243137	-0.0357473	-2.6444	0.0242627	0.192912	-3.48839		REACTOME_NEGATIVE_EPIGENETIC_REGULATION_OF_RRNA_EXPRESSION	-0.284936	-0.0633094	-2.80831	0.0189164	0.402523	-2.98421		SCHUHMACHER_MYC_TARGETS_DN	-0.545952	0.0127658	-3.72452	0.00338453	0.0705389	-1.60993
REACTOME_CA2_PATHWAY	-0.267533	0.0784444	-3.5411	0.00535381	0.112648	-2.05494		HAHTOLA_MYCOSIS_FUNGOIDES_DN	-0.597657	0.0282231	-2.64448	0.0242593	0.192912	-3.48827		REACTOME_TFAP2A_ACTS_AS_A_TRANSCRIPTIONAL_REPRESSOR_DURING_RETINOIC_ACID_INDUCED_CELL_DIFFERENTIATION	-0.709204	-0.0471345	-2.79161	0.0194604	0.402523	-3.0083		CHEOK_RESPONSE_TO_MERCAPTOPURINE_UP	-0.443911	0.123955	-3.71484	0.00344182	0.0705389	-1.62578
REACTOME_HEDGEHOG_OFF_STATE	-0.351471	0.00239979	-3.53221	0.00543366	0.112648	-2.06919		LINDGREN_BLADDER_CANCER_HIGH_RECURRENCE	-0.369042	0.0108931	-2.64124	0.0243957	0.192912	-3.49353		KEGG_PYRIMIDINE_METABOLISM	-0.295685	-0.0444409	-2.77075	0.0201623	0.407842	-3.03842		HAHTOLA_CTCL_CUTANEOUS	-0.474342	0.0623211	-3.70942	0.00347438	0.0705389	-1.63466
REACTOME_DISEASES_OF_METABOLISM	0.285477	0.0303087	3.52581	0.00549196	0.112648	-2.07947		REACTOME_UNWINDING_OF_DNA	-0.472009	-0.0547267	-2.63367	0.0247167	0.194096	-3.5058		KEGG_GLYCINE_SERINE_AND_THREONINE_METABOLISM	-0.365434	-0.0174366	-2.77686	0.0199542	0.407842	-3.0296		REACTOME_P75NTR_NEGATIVELY_REGULATES_CELL_CYCLE_VIA_SC1	-0.462589	0.230601	-3.72023	0.00340981	0.0705389	-1.61696
REACTOME_ERBB2_REGULATES_CELL_MOTILITY	0.517643	-0.223395	3.53644	0.00539547	0.112648	-2.0624		BIOCARTA_BCR_PATHWAY	-0.365731	0.100665	-2.62494	0.0250921	0.195361	-3.51995		LU_TUMOR_VASCULATURE_UP	-0.407594	0.0926716	-2.77745	0.0199341	0.407842	-3.02875		REACTOME_THYROXINE_BIOSYNTHESIS	0.533699	0.0616551	3.7237	0.00338932	0.0705389	-1.61127
KEGG_VASOPRESSIN_REGULATED_WATER_REABSORPTION	-0.284052	0.0241568	-3.51262	0.00561412	0.112733	-2.10065		PID_VEGF_VEGFR_PATHWAY	-0.342726	-0.145468	-2.62282	0.0251842	0.195361	-3.52339		MCBRYAN_PUBERTAL_BREAST_5_6WK_UP	0.274631	0.0264119	2.77145	0.0201385	0.407842	-3.03742		REACTOME_KSRP_KHSRP_BINDS_AND_DESTABILIZES_MRNA	-0.605699	0.203962	-3.73367	0.00333125	0.0705389	-1.59495
BIOCARTA_NO2IL12_PATHWAY	-0.627583	0.142255	-3.51316	0.0056091	0.112733	-2.09979		GARGALOVIC_RESPONSE_TO_OXIDIZED_PHOSPHOLIPIDS_MAGENTA_DN	-0.357538	-0.16833	-2.62281	0.0251846	0.195361	-3.52341		REACTOME_NEUROFASCIN_INTERACTIONS	-0.477192	0.207247	-2.77923	0.0198739	0.407842	-3.02617		REACTOME_ACTIVATION_OF_ANTERIOR_HOX_GENES_IN_HINDBRAIN_DEVELOPMENT_DURING_EARLY_EMBRYOGENESIS	-0.41825	0.125142	-3.72122	0.00340394	0.0705389	-1.61533
REACTOME_MRNA_SPLICING_MINOR_PATHWAY	-0.331572	-0.296658	-3.51572	0.00558513	0.112733	-2.09567		LANDIS_ERBB2_BREAST_PRENEOPLASTIC_UP	0.397988	0.096021	2.62222	0.0252102	0.195361	-3.52436		REACTOME_PRESYNAPTIC_FUNCTION_OF_KAINATE_RECEPTORS	-0.468196	-0.130055	-2.772	0.0201195	0.407842	-3.03661		MCBRYAN_PUBERTAL_BREAST_5_6WK_UP	0.341627	-0.166353	3.69656	0.00355285	0.0710829	-1.65575
VALK_AML_CLUSTER_12	0.381669	-0.0501756	3.52141	0.00553238	0.112733	-2.08653		GRASEMANN_RETINOBLASTOMA_WITH_6P_AMPLIFICATION	-0.303256	0.0597153	-2.62495	0.0250915	0.195361	-3.51993		XU_RESPONSE_TO_TRETINOIN_AND_NSC682994_DN	-0.289125	-0.335699	-2.764	0.020395	0.408048	-3.04817		XU_RESPONSE_TO_TRETINOIN_AND_NSC682994_UP	-0.411271	-0.0419328	-3.69757	0.00354665	0.0710829	-1.6541
REACTOME_ZINC_EFFLUX_AND_COMPARTMENTALIZATION_BY_THE_SLC30_FAMILY	0.548923	0.067912	3.51557	0.00558652	0.112733	-2.09591		REACTOME_VEGF_LIGAND_RECEPTOR_INTERACTIONS	-0.348316	-0.0806243	-2.6177	0.0254078	0.195789	-3.53168		BOYAULT_LIVER_CANCER_SUBCLASS_G23_DN	-0.269135	-0.0911289	-2.76786	0.0202615	0.408048	-3.04259		LEE_BMP2_TARGETS_DN	-0.452712	0.209389	-3.69926	0.0035362	0.0710829	-1.65131
KEGG_GLYCOSAMINOGLYCAN_DEGRADATION	0.520956	0.14694	3.51002	0.00563855	0.112812	-2.10483		BERENJENO_ROCK_SIGNALING_NOT_VIA_RHOA_UP	-0.278213	0.0403436	-2.61792	0.025398	0.195789	-3.53132		PHESSE_TARGETS_OF_APC_AND_MBD2_UP	-0.483206	0.030486	-2.7657	0.020336	0.408048	-3.04571		FISCHER_DREAM_TARGETS	-0.446766	0.18681	-3.69975	0.00353319	0.0710829	-1.65051
SA_FAS_SIGNALING	-0.387004	0.0465612	-3.50369	0.00569837	0.113596	-2.11499		BIOCARTA_ERYTH_PATHWAY	-0.323747	-0.144748	-2.60747	0.0258605	0.198766	-3.54824		BIOCARTA_RANMS_PATHWAY	-0.489719	-0.223021	-2.76153	0.0204805	0.408273	-3.05172		BIOCARTA_LONGEVITY_PATHWAY	-0.440458	-0.022995	-3.66571	0.00374864	0.0716701	-1.70638
REACTOME_TRAF6_MEDIATED_INDUCTION_OF_TAK1_COMPLEX_WITHIN_TLR4_COMPLEX	0.405654	-0.273825	3.49846	0.00574839	0.114179	-2.12341		BIOCARTA_MTA3_PATHWAY	-0.300623	-0.190832	-2.60448	0.0259944	0.199421	-3.55309		PID_E2F_PATHWAY	-0.235718	-0.210427	-2.74564	0.021041	0.41126	-3.07467		PID_SYNDECAN_3_PATHWAY	0.413353	0.0020533	3.66805	0.0037334	0.0716701	-1.70253
MATZUK_LUTEAL_GENES	-0.572845	-0.40454	-3.49488	0.00578286	0.114451	-2.12916		BIOCARTA_IL5_PATHWAY	-0.643689	-0.0624431	-2.59979	0.0262057	0.200216	-3.56068		PID_HIF1A_PATHWAY	-0.449439	-0.149488	-2.73887	0.0212844	0.41126	-3.08444		REACTOME_UNWINDING_OF_DNA	-0.698066	0.327804	-3.66919	0.00372603	0.0716701	-1.70067
ZHAN_LATE_DIFFERENTIATION_GENES_DN	-0.307789	-0.138789	-3.49228	0.005808	0.114536	-2.13334		BIOCARTA_MAL_PATHWAY	0.307702	0.0454291	2.59889	0.0262466	0.200216	-3.56214		REACTOME_PROCESSING_OF_CAPPED_INTRON_CONTAINING_PRE_MRNA	-0.264561	-0.137546	-2.75293	0.020782	0.41126	-3.06414		WATANABE_ULCERATIVE_COLITIS_WITH_CANCER_DN	-0.4653	0.213222	-3.67343	0.00369865	0.0716701	-1.69371
REACTOME_TCR_SIGNALING	-0.317693	-0.105008	-3.48758	0.0058538	0.115027	-2.1409		REACTOME_TRANS_GOLGI_NETWORK_VESICLE_BUDDING	0.301421	-0.0287165	2.59679	0.026342	0.200216	-3.56554		REACTOME_E2F_ENABLED_INHIBITION_OF_PRE_REPLICATION_COMPLEX_FORMATION	-0.370431	-0.464822	-2.73836	0.021303	0.41126	-3.08518		DODD_NASOPHARYNGEAL_CARCINOMA_DN	-0.407844	0.18305	-3.66479	0.00375466	0.0716701	-1.7079
REACTOME_MICRORNA_MIRNA_BIOGENESIS	-0.283246	-0.187701	-3.47829	0.00594546	0.116413	-2.15585		INAMURA_LUNG_CANCER_SCC_SUBTYPES_UP	-0.32324	-0.14291	-2.59687	0.0263381	0.200216	-3.5654		KIM_RESPONSE_TO_TSA_AND_DECITABINE_DN	0.257327	0.240405	2.73856	0.0212957	0.41126	-3.08489		NAKAMURA_LUNG_CANCER_DIFFERENTIATION_MARKERS	0.557648	-0.0946714	3.68862	0.00360223	0.0716701	-1.66877
BIOCARTA_FREE_PATHWAY	0.478754	-0.095187	3.46619	0.00606705	0.116457	-2.17534		KEGG_T_CELL_RECEPTOR_SIGNALING_PATHWAY	-0.249845	0.0444649	-2.58479	0.0268931	0.202415	-3.58494		HOEGERKORP_CD44_TARGETS_DIRECT_DN	0.498841	-0.0174943	2.74729	0.0209821	0.41126	-3.07229		LUI_THYROID_CANCER_CLUSTER_4	-0.362886	0.156207	-3.67371	0.00369682	0.0716701	-1.69324
BIOCARTA_MET_PATHWAY	0.343132	-0.0357186	3.45797	0.00615104	0.116457	-2.18857		KEGG_FC_GAMMA_R_MEDIATED_PHAGOCYTOSIS	-0.252189	-0.0215961	-2.58193	0.0270263	0.202963	-3.58956		ANASTASSIOU_MULTICANCER_INVASIVENESS_SIGNATURE	-0.401547	-0.159155	-2.7547	0.0207197	0.41126	-3.06159		SIMBULAN_PARP1_TARGETS_DN	-0.715216	0.165841	-3.68179	0.00364522	0.0716701	-1.67997
REACTOME_FGFR2C_LIGAND_BINDING_AND_ACTIVATION	-0.881218	0.0974275	-3.45647	0.00616656	0.116457	-2.19099		REACTOME_SIGNAL_TRANSDUCTION_BY_L1	0.276941	-0.00590011	2.57825	0.0271986	0.202963	-3.59552		REACTOME_DNA_DAMAGE_BYPASS	-0.234425	-0.134101	-2.74754	0.0209731	0.41126	-3.07192		WHITEFORD_PEDIATRIC_CANCER_MARKERS	-0.460472	0.391335	-3.67745	0.00367287	0.0716701	-1.68711
TONKS_TARGETS_OF_RUNX1_RUNX1T1_FUSION_SUSTAINED_IN_GRANULOCYTE_DN	-0.624775	-0.0560818	-3.45325	0.00619981	0.116457	-2.19617		REACTOME_NITRIC_OXIDE_STIMULATES_GUANYLATE_CYCLASE	-0.297731	-0.0643973	-2.58124	0.0270586	0.202963	-3.59069		REACTOME_EUKARYOTIC_TRANSLATION_ELONGATION	-0.648711	0.324902	-2.74226	0.0211621	0.41126	-3.07955		MIKKELSEN_IPS_LCP_WITH_H3K27ME3	0.634259	-0.105598	3.68463	0.0036273	0.0716701	-1.67532
FLECHNER_PBL_KIDNEY_TRANSPLANT_REJECTED_VS_OK_UP	-0.278171	-0.0435855	-3.45429	0.00618904	0.116457	-2.19449		KEGG_TYROSINE_METABOLISM	-0.378002	-0.0446025	-2.56966	0.0276048	0.203868	-3.60939		KEGG_GLYCOSPHINGOLIPID_BIOSYNTHESIS_LACTO_AND_NEOLACTO_SERIES	0.308907	0.0424541	2.6948	0.0229398	0.413623	-3.14807		KOBAYASHI_EGFR_SIGNALING_24HR_DN	-0.472082	0.337561	-3.67412	0.00369416	0.0716701	-1.69256
LIU_SMARCA4_TARGETS	0.347812	-0.202562	3.45604	0.00617101	0.116457	-2.19169		REACTOME_INTERFERON_ALPHA_BETA_SIGNALING	-0.283538	0.131176	-2.56745	0.0277104	0.2041	-3.61297		KEGG_ABC_TRANSPORTERS	0.35602	-0.0406923	2.69739	0.0228392	0.413623	-3.14434		MIKKELSEN_NPC_LCP_WITH_H3K4ME3	0.340753	-0.128345	3.68127	0.00364851	0.0716701	-1.68083
HOWLIN_CITED1_TARGETS_1_DN	0.382807	0.115277	3.47539	0.00597433	0.116457	-2.16051		PID_ARF6_PATHWAY	0.326895	0.0614302	2.55355	0.0283831	0.206839	-3.6354		KEGG_MISMATCH_REPAIR	-0.32954	-0.143342	-2.72858	0.0216598	0.413623	-3.0993		REACTOME_REGULATION_OF_HSF1_MEDIATED_HEAT_SHOCK_RESPONSE	-0.48016	0.167961	-3.66327	0.00376457	0.0716701	-1.71038
SMID_BREAST_CANCER_ERBB2_UP	0.276475	0.0706494	3.45307	0.00620172	0.116457	-2.19646		KEGG_ETHER_LIPID_METABOLISM	0.276568	0.0100047	2.54977	0.0285684	0.207033	-3.64149		KEGG_LYSOSOME	0.405837	-0.118097	2.70627	0.022497	0.413623	-3.13151		REACTOME_TRANSCRIPTION_COUPLED_NUCLEOTIDE_EXCISION_REPAIR_TC_NER	-0.517933	0.0790946	-3.66558	0.0037495	0.0716701	-1.7066
WU_ALZHEIMER_DISEASE_UP	-0.495451	0.0343107	-3.46028	0.00612729	0.116457	-2.18484		KEGG_VIRAL_MYOCARDITIS	-0.311898	0.0315323	-2.55006	0.028554	0.207033	-3.64102		SA_REG_CASCADE_OF_CYCLIN_EXPR	-0.346109	-0.342052	-2.69637	0.0228787	0.413623	-3.1458		TONKS_TARGETS_OF_RUNX1_RUNX1T1_FUSION_SUSTAINED_IN_MONOCYTE_UP	-0.417494	0.361318	-3.65371	0.00382775	0.0723722	-1.72609
MIKKELSEN_DEDIFFERENTIATED_STATE_DN	-0.588691	-0.360149	-3.46456	0.00608358	0.116457	-2.17796		LIU_PROSTATE_CANCER_UP	0.249304	0.0285842	2.55188	0.0284648	0.207033	-3.63809		REACTOME_PRE_NOTCH_PROCESSING_IN_GOLGI	0.293347	-0.0504493	2.69062	0.0231034	0.413623	-3.1541		SOUCEK_MYC_TARGETS	-0.344503	0.460863	-3.65512	0.00381837	0.0723722	-1.72378
BIOCARTA_EOSINOPHILS_PATHWAY	-0.729115	0.0689706	-3.46752	0.0060535	0.116457	-2.17319		LOPEZ_MESOTHELIOMA_SURVIVAL_WORST_VS_BEST_UP	-0.320026	0.0386526	-2.5496	0.0285768	0.207033	-3.64177		REACTOME_GENERATION_OF_SECOND_MESSENGER_MOLECULES	-0.27815	-0.322833	-2.6984	0.0228	0.413623	-3.14288		REACTOME_ION_CHANNEL_TRANSPORT	0.376758	-0.10296	3.6506	0.00384853	0.0725158	-1.7312
REACTOME_DISPLACEMENT_OF_DNA_GLYCOSYLASE_BY_APEX1	-0.463477	-0.0672732	-3.4714	0.00601432	0.116457	-2.16694		REACTOME_NCAM1_INTERACTIONS	-0.343203	-0.0363876	-2.54345	0.0288817	0.208266	-3.65169		REACTOME_NCAM1_INTERACTIONS	-0.307214	-0.0207035	-2.68256	0.0234222	0.413623	-3.16574		REACTOME_INTERLEUKIN_21_SIGNALING	-0.503853	0.158772	-3.64481	0.00388756	0.0730013	-1.74073
REACTOME_BIOSYNTHESIS_OF_THE_N_GLYCAN_PRECURSOR_DOLICHOL_LIPID_LINKED_OLIGOSACCHARIDE_LLO_AND_TRANSFER_TO_A_NASCENT_PROTEIN	0.356275	0.106285	3.4503	0.00623057	0.116601	-2.20093		PID_E2F_PATHWAY	-0.282363	-0.045426	-2.52773	0.0296756	0.211577	-3.67702		REACTOME_APC_C_CDC20_MEDIATED_DEGRADATION_OF_CYCLIN_B	-0.349952	-0.232752	-2.68061	0.0234999	0.413623	-3.16856		REACTOME_TANDEM_PORE_DOMAIN_POTASSIUM_CHANNELS	0.672445	-0.0938446	3.6304	0.00398646	0.0738239	-1.76444
BIOCARTA_TCYTOTOXIC_PATHWAY	-0.813827	0.0599164	-3.43443	0.00639846	0.116623	-2.22651		REACTOME_CA_DEPENDENT_EVENTS	-0.228235	0.00463845	-2.53159	0.0294786	0.211577	-3.6708		REACTOME_INWARDLY_RECTIFYING_K_CHANNELS	-0.394162	-0.0744722	-2.67985	0.0235304	0.413623	-3.16965		WORSCHECH_TUMOR_EVASION_AND_TOLEROGENICITY_UP	-0.348829	0.312018	-3.63177	0.00397694	0.0738239	-1.76218
BIOCARTA_THELPER_PATHWAY	-0.813827	0.0599164	-3.43443	0.00639846	0.116623	-2.22651		INAMURA_LUNG_CANCER_SCC_DN	-0.533732	0.0567738	-2.5268	0.0297234	0.211577	-3.67853		SHIN_B_CELL_LYMPHOMA_CLUSTER_6	-0.445231	-0.236624	-2.70171	0.022672	0.413623	-3.13809		WINNEPENNINCKX_MELANOMA_METASTASIS_UP	-0.50286	0.271853	-3.63498	0.00395472	0.0738239	-1.75689
PID_MET_PATHWAY	0.274262	-0.11495	3.43623	0.00637918	0.116623	-2.22361		REACTOME_GLUCURONIDATION	0.373441	0.100459	2.52433	0.0298503	0.211918	-3.6825		SHIN_B_CELL_LYMPHOMA_CLUSTER_9	-0.26915	-0.513312	-2.71559	0.0221433	0.413623	-3.11805		BIOCARTA_HSWI_SNF_PATHWAY	-0.575007	0.0854527	-3.63251	0.00397184	0.0738239	-1.76097
SEIDEN_MET_SIGNALING	0.366197	-0.0269966	3.43416	0.00640134	0.116623	-2.22695		KEGG_STEROID_HORMONE_BIOSYNTHESIS	0.402119	0.00452369	2.51064	0.030563	0.214796	-3.70453		MORI_IMMATURE_B_LYMPHOCYTE_DN	-0.376049	-0.305482	-2.71627	0.0221177	0.413623	-3.11707		REACTOME_METABOLISM_OF_AMINE_DERIVED_HORMONES	0.473483	-0.00476483	3.6251	0.00402346	0.0738239	-1.77316
SMID_BREAST_CANCER_RELAPSE_IN_PLEURA_UP	-0.570414	0.205014	-3.44209	0.00631688	0.116623	-2.21417		BIOCARTA_P53HYPOXIA_PATHWAY	-0.327645	-0.178116	-2.50992	0.030601	0.214796	-3.70569		CUI_TCF21_TARGETS_2_UP	-0.272745	-0.0717118	-2.69393	0.0229736	0.413623	-3.14932		REACTOME_GENE_SILENCING_BY_RNA	-0.540101	0.104762	-3.62663	0.00401276	0.0738239	-1.77064
BRUECKNER_TARGETS_OF_MIRLET7A3_UP	0.281	0.0588693	3.43899	0.00634974	0.116623	-2.21916		RIZ_ERYTHROID_DIFFERENTIATION	-0.306441	-0.0196713	-2.5098	0.030607	0.214796	-3.70587		SMID_BREAST_CANCER_ERBB2_UP	0.244319	0.0377732	2.68447	0.0233463	0.413623	-3.16299		REACTOME_PHASE_3_RAPID_REPOLARISATION	0.717746	-0.17417	3.62484	0.00402529	0.0738239	-1.77359
REACTOME_ADRENOCEPTORS	-0.538814	0.268015	-3.43467	0.00639591	0.116623	-2.22613		REACTOME_ACYL_CHAIN_REMODELLING_OF_PE	0.365275	-0.0785369	2.50674	0.0307689	0.215382	-3.71079		WILSON_PROTEASES_AT_TUMOR_BONE_INTERFACE_DN	0.441196	0.214137	2.69535	0.0229185	0.413623	-3.14728		REACTOME_METABOLISM_OF_RNA	-0.533218	0.120512	-3.62079	0.00405381	0.0740999	-1.78025
REACTOME_SIGNALING_BY_FGFR2_IN_DISEASE	-0.362966	-0.216205	-3.44275	0.00630981	0.116623	-2.21309		PID_CONE_PATHWAY	-0.355546	-0.0031894	-2.50558	0.0308309	0.215426	-3.71267		CROONQUIST_IL6_DEPRIVATION_DN	-0.477113	-0.237747	-2.72562	0.0217693	0.413623	-3.10358		KEGG_SYSTEMIC_LUPUS_ERYTHEMATOSUS	-0.441266	0.308137	-3.61798	0.00407372	0.0742173	-1.78487
REACTOME_O_LINKED_GLYCOSYLATION_OF_MUCINS	0.440732	0.191886	3.4316	0.00642888	0.116738	-2.23108		MULLIGHAN_NPM1_MUTATED_SIGNATURE_2_DN	-0.258867	0.0105953	-2.5021	0.0310164	0.215506	-3.71827		ZHAN_LATE_DIFFERENTIATION_GENES_DN	-0.379727	-0.182243	-2.73242	0.0215191	0.413623	-3.09376		REACTOME_FGFR2C_LIGAND_BINDING_AND_ACTIVATION	0.468036	-0.125148	3.59956	0.0042069	0.0747271	-1.81523
REACTOME_ERBB2_ACTIVATES_PTK6_SIGNALING	0.570561	-0.13525	3.42952	0.00645134	0.116761	-2.23443		DIRMEIER_LMP1_RESPONSE_LATE_DN	-0.376653	0.108579	-2.502	0.0310215	0.215506	-3.71842		JISON_SICKLE_CELL_DISEASE_DN	-0.315967	-0.0333878	-2.68447	0.0233462	0.413623	-3.16298		CHIARADONNA_NEOPLASTIC_TRANSFORMATION_KRAS_UP	-0.422826	0.135974	-3.6117	0.00411868	0.0747271	-1.79523
REACTOME_ANDROGEN_BIOSYNTHESIS	0.545774	-0.0549822	3.42728	0.00647562	0.116816	-2.23804		REACTOME_PLATELET_AGGREGATION_PLUG_FORMATION	-0.342731	-0.0589186	-2.48764	0.0317985	0.219242	-3.74148		CAIRO_LIVER_DEVELOPMENT_UP	-0.243519	-0.0436488	-2.72135	0.0219276	0.413623	-3.10974		OHASHI_AURKA_TARGETS	-0.76201	0.344067	-3.60422	0.0041728	0.0747271	-1.80755
REACTOME_ANTI_INFLAMMATORY_RESPONSE_FAVOURING_LEISHMANIA_PARASITE_INFECTION	-0.318488	0.0733337	-3.41902	0.00656598	0.118059	-2.25138		REACTOME_FATTY_ACYL_COA_BIOSYNTHESIS	0.316239	0.0705928	2.48568	0.0319061	0.219709	-3.74463		YAO_TEMPORAL_RESPONSE_TO_PROGESTERONE_CLUSTER_4	-0.450038	0.0168384	-2.7074	0.0224538	0.413623	-3.12988		RICKMAN_HEAD_AND_NECK_CANCER_E	0.44803	0.0547502	3.59724	0.00422394	0.0747271	-1.81905
REACTOME_ACTIVATION_OF_KAINATE_RECEPTORS_UPON_GLUTAMATE_BINDING	-0.431634	0.0310692	-3.40806	0.00668789	0.118924	-2.26907		SAMOLS_TARGETS_OF_KHSV_MIRNAS_UP	0.635066	0.175178	2.48416	0.03199	0.220011	-3.74707		LIM_MAMMARY_LUMINAL_MATURE_DN	-0.308328	-0.135327	-2.69465	0.0229456	0.413623	-3.14828		SATO_SILENCED_BY_DEACETYLATION_IN_PANCREATIC_CANCER	0.439487	-0.0232655	3.5977	0.00422057	0.0747271	-1.81829
SCHUETZ_BREAST_CANCER_DUCTAL_INVASIVE_DN	0.253704	0.0680737	3.40625	0.00670823	0.118924	-2.27199		KEGG_LEISHMANIA_INFECTION	-0.342879	0.0824641	-2.47301	0.0326104	0.222956	-3.76497		BIOCARTA_FOSB_PATHWAY	0.608168	0.405821	2.71004	0.0223532	0.413623	-3.12607		SASSON_FSH_RESPONSE	0.69095	-0.160439	3.60276	0.00418346	0.0747271	-1.80996
CHEN_HOXA5_TARGETS_6HR_DN	-0.464759	-0.20679	-3.4031	0.00674381	0.118924	-2.27708		REACTOME_CGMP_EFFECTS	-0.282371	-0.0533564	-2.46994	0.0327829	0.222956	-3.76988		REACTOME_ACROSOME_REACTION_AND_SPERM_OOCYTE_MEMBRANE_BINDING	0.524516	0.494471	2.71186	0.0222843	0.413623	-3.12344		VANTVEER_BREAST_CANCER_POOR_PROGNOSIS	-0.331006	0.310961	-3.60436	0.00417174	0.0747271	-1.80731
PEDERSEN_METASTASIS_BY_ERBB2_ISOFORM_5	0.455078	-0.091624	3.40341	0.00674022	0.118924	-2.27657		REACTOME_ANDROGEN_BIOSYNTHESIS	0.641004	-0.0511598	2.45941	0.0333827	0.225088	-3.78675		REACTOME_CONDENSATION_OF_PROPHASE_CHROMOSOMES	-0.313342	-0.158742	-2.68821	0.0231982	0.413623	-3.15758		NOUSHMEHR_GBM_GERMLINE_MUTATED	-0.593573	0.111083	-3.61019	0.00412954	0.0747271	-1.79772
REACTOME_FORMATION_OF_SENESCENCE_ASSOCIATED_HETEROCHROMATIN_FOCI_SAHF	-0.36968	-0.19541	-3.41051	0.00666041	0.118924	-2.26511		KEGG_TYPE_II_DIABETES_MELLITUS	-0.25461	0.060228	-2.45354	0.0337218	0.226285	-3.79615		REACTOME_BUTYRATE_RESPONSE_FACTOR_1_BRF1_BINDS_AND_DESTABILIZES_MRNA	-0.304508	-0.0614569	-2.69296	0.0230115	0.413623	-3.15072		REACTOME_DUAL_INCISION_IN_GG_NER	-0.498033	0.130418	-3.60016	0.00420246	0.0747271	-1.81424
REACTOME_COOPERATION_OF_PDCL_PHLP1_AND_TRIC_CCT_IN_G_PROTEIN_BETA_FOLDING	-0.351093	-0.0882944	-3.40821	0.00668621	0.118924	-2.26883		BIOCARTA_NFKB_PATHWAY	-0.321072	0.0729093	-2.45349	0.0337248	0.226285	-3.79624		REACTOME_SIGNALING_BY_FGFR2_IN_DISEASE	-0.326398	-0.11813	-2.71924	0.0220064	0.413623	-3.11278		REACTOME_CONDENSATION_OF_PROMETAPHASE_CHROMOSOMES	-0.50642	0.417636	-3.59518	0.0042392	0.0747567	-1.82245
DORN_ADENOVIRUS_INFECTION_12HR_UP	0.364024	-0.292285	3.3999	0.00678016	0.119184	-2.28225		REACTOME_NUCLEAR_SIGNALING_BY_ERBB4	0.253112	0.0185177	2.43227	0.0349791	0.231874	-3.83018		REACTOME_VLDL_ASSEMBLY	0.778745	-0.404362	2.71549	0.022147	0.413623	-3.11819		JAZAERI_BREAST_CANCER_BRCA1_VS_BRCA2_UP	-0.360905	-0.000446119	-3.58938	0.00428237	0.0747987	-1.83201
NADLER_OBESITY_DN	-0.319067	0.0793515	-3.39345	0.00685393	0.120097	-2.29266		REACTOME_XENOBIOTICS	0.375839	0.0662192	2.43348	0.0349061	0.231874	-3.82824		REACTOME_SRP_DEPENDENT_COTRANSLATIONAL_PROTEIN_TARGETING_TO_MEMBRANE	-0.528056	0.26104	-2.67759	0.0236206	0.413726	-3.17291		BOYAULT_LIVER_CANCER_SUBCLASS_G3_UP	-0.438589	0.226564	-3.59232	0.00426039	0.0747987	-1.82716
KEGG_LINOLEIC_ACID_METABOLISM	0.488926	0.303933	3.38889	0.00690666	0.120492	-2.30002		BIOCARTA_PML_PATHWAY	-0.262123	0.0584518	-2.43101	0.0350547	0.232095	-3.83218		REACTOME_ACTIVATION_OF_THE_MRNA_UPON_BINDING_OF_THE_CAP_BINDING_COMPLEX_AND_EIFS_AND_SUBSEQUENT_BINDING_TO_43S	-0.557959	0.146814	-2.67517	0.0237181	0.413726	-3.1764		FOURNIER_ACINAR_DEVELOPMENT_LATE_2	-0.479047	0.203527	-3.59012	0.00427687	0.0747987	-1.8308
REACTOME_RUNX1_REGULATES_TRANSCRIPTION_OF_GENES_INVOLVED_IN_DIFFERENTIATION_OF_HSCS	-0.280628	-0.197547	-3.38772	0.00692029	0.120492	-2.30192		REACTOME_SYNTHESIS_SECRETION_AND_INACTIVATION_OF_GLUCAGON_LIKE_PEPTIDE_1_GLP_1	0.289858	0.300516	2.42449	0.0354505	0.232613	-3.84261		REACTOME_MECP2_REGULATES_NEURONAL_RECEPTORS_AND_CHANNELS	-0.373561	-0.104538	-2.67409	0.0237618	0.413726	-3.17797		BIOCARTA_RANMS_PATHWAY	-0.679968	0.289226	-3.58404	0.00432251	0.0750238	-1.84082
FUNG_IL2_SIGNALING_1	0.426328	-0.296558	3.36993	0.0071304	0.123758	-2.33068		BAKER_HEMATOPOESIS_STAT1_TARGETS	0.386149	0.162329	2.42092	0.0356683	0.233628	-3.8483		KEGG_LIMONENE_AND_PINENE_DEGRADATION	-0.301043	-0.0856872	-2.66866	0.0239821	0.415098	-3.1858		TURASHVILI_BREAST_LOBULAR_CARCINOMA_VS_DUCTAL_NORMAL_DN	0.315515	-0.0246267	3.58404	0.00432252	0.0750238	-1.84082
KEGG_PENTOSE_AND_GLUCURONATE_INTERCONVERSIONS	0.608762	0.232195	3.36706	0.00716489	0.123966	-2.33532		SABATES_COLORECTAL_ADENOMA_SIZE_DN	0.392239	-0.122972	2.41432	0.0360758	0.234921	-3.85884		REACTOME_NEF_AND_SIGNAL_TRANSDUCTION	-0.248924	-0.423075	-2.66617	0.0240839	0.415098	-3.1894		ODONNELL_TARGETS_OF_MYC_AND_TFRC_DN	-0.506518	0.378599	-3.57268	0.0044092	0.0755146	-1.85955
REACTOME_TRIF_MEDIATED_PROGRAMMED_CELL_DEATH	0.632068	-0.12146	3.36256	0.00721938	0.124517	-2.3426		BIOCARTA_BARR_MAPK_PATHWAY	0.352771	0.0282418	2.41044	0.0363168	0.235631	-3.86502		REACTOME_FGFR2_ALTERNATIVE_SPLICING	-0.324105	-0.0970666	-2.66835	0.0239949	0.415098	-3.18625		KAUFFMANN_DNA_REPAIR_GENES	-0.362508	0.129948	-3.57048	0.00442624	0.0755146	-1.8632
KEGG_NON_HOMOLOGOUS_END_JOINING	0.384486	0.122355	3.36007	0.00724975	0.12465	-2.34663		RASHI_RESPONSE_TO_IONIZING_RADIATION_4	-0.261056	-0.00493646	-2.40944	0.0363794	0.235759	-3.86662		REACTOME_RECEPTOR_MEDIATED_MITOPHAGY	-0.328031	-0.0790634	-2.66474	0.0241424	0.415098	-3.19146		BURTON_ADIPOGENESIS_3	-0.552856	0.328104	-3.57094	0.0044227	0.0755146	-1.86244
REACTOME_SYNTHESIS_OF_DIPHTHAMIDE_EEF2	-0.471442	-0.384434	-3.35781	0.00727735	0.124735	-2.35029		KEGG_GLYCOSYLPHOSPHATIDYLINOSITOL_GPI_ANCHOR_BIOSYNTHESIS	0.297231	0.121787	2.39662	0.0371899	0.238832	-3.88705		GOBERT_OLIGODENDROCYTE_DIFFERENTIATION_UP	-0.269317	-0.184404	-2.66237	0.02424	0.415478	-3.19488		MURAKAMI_UV_RESPONSE_1HR_DN	-0.44722	0.106066	-3.56959	0.00443316	0.0755146	-1.86467
TUOMISTO_TUMOR_SUPPRESSION_BY_COL13A1_UP	-0.505065	-0.0552397	-3.35589	0.00730096	0.124751	-2.3534		REACTOME_ENDOGENOUS_STEROLS	0.304363	-0.0104315	2.38036	0.0382433	0.241856	-3.91292		PID_HIV_NEF_PATHWAY	0.259751	-0.156946	2.65463	0.0245609	0.417809	-3.20605		BIOCARTA_SAM68_PATHWAY	-0.52754	0.121555	-3.57231	0.00441208	0.0755146	-1.86017
KEGG_GRAFT_VERSUS_HOST_DISEASE	-0.527049	0.0400821	-3.34583	0.00742567	0.124931	-2.36968		LIEN_BREAST_CARCINOMA_METAPLASTIC_VS_DUCTAL_DN	0.303404	-0.0104545	2.3815	0.0381682	0.241856	-3.9111		REACTOME_G0_AND_EARLY_G1	-0.269185	-0.178792	-2.65361	0.0246038	0.417809	-3.20753		REACTOME_ABORTIVE_ELONGATION_OF_HIV_1_TRANSCRIPT_IN_THE_ABSENCE_OF_TAT	-0.581881	0.0744877	-3.57394	0.00439952	0.0755146	-1.85748
BIOCARTA_CLASSIC_PATHWAY	-0.489108	-0.124911	-3.35307	0.00733566	0.124931	-2.35796		BIOCARTA_CCR5_PATHWAY	-0.37578	0.0296733	-2.35866	0.0396941	0.247335	-3.94737		TSUNODA_CISPLATIN_RESISTANCE_UP	-0.313977	-0.361553	-2.65687	0.0244676	0.417809	-3.20282		LIEN_BREAST_CARCINOMA_METAPLASTIC_VS_DUCTAL_DN	0.376613	-0.155386	3.5665	0.00445714	0.0756888	-1.86976
REACTOME_PASSIVE_TRANSPORT_BY_AQUAPORINS	0.5951	-0.0530394	3.34383	0.00745065	0.124931	-2.37291		DOANE_RESPONSE_TO_ANDROGEN_UP	0.209983	0.00991066	2.35279	0.0400963	0.248995	-3.95669		REACTOME_G2_M_DNA_DAMAGE_CHECKPOINT	-0.248042	-0.200598	-2.6433	0.0250385	0.421291	-3.2224		WEBER_METHYLATED_LCP_IN_FIBROBLAST_DN	0.586103	-0.166726	3.55832	0.00452138	0.0763086	-1.88326
TOMLINS_METASTASIS_DN	0.44481	0.200681	3.34424	0.00744555	0.124931	-2.37225		HOWLIN_PUBERTAL_MAMMARY_GLAND	-0.242805	-0.0620082	-2.34823	0.0404105	0.250664	-3.96391		HOLLEMAN_VINCRISTINE_RESISTANCE_ALL_DN	-0.497013	0.0248603	-2.64366	0.0250234	0.421291	-3.22188		WEBER_METHYLATED_LCP_IN_SPERM_DN	0.586103	-0.166726	3.55832	0.00452138	0.0763086	-1.88326
VALK_AML_CLUSTER_11	-0.392268	-0.0453825	-3.34226	0.00747043	0.124931	-2.37546		LU_TUMOR_VASCULATURE_UP	-0.206216	0.146103	-2.34608	0.0405601	0.251308	-3.96732		REACTOME_DISEASES_OF_GLYCOSYLATION	0.259672	0.0809766	2.64367	0.0250226	0.421291	-3.22186		PID_FANCONI_PATHWAY	-0.453289	0.152932	-3.55593	0.00454036	0.0763947	-1.88721
REACTOME_APOBEC3G_MEDIATED_RESISTANCE_TO_HIV_1_INFECTION	-0.384063	-0.558825	-3.34922	0.00738331	0.124931	-2.36418		KEGG_THYROID_CANCER	0.287523	-0.0319122	2.34368	0.040727	0.251775	-3.97111		BIOCARTA_RB_PATHWAY	-0.334822	-0.349127	-2.63845	0.0252461	0.4222	-3.2294		REACTOME_HCMV_EARLY_EVENTS	-0.475666	0.175375	-3.55084	0.00458099	0.0768433	-1.89562
REACTOME_INSERTION_OF_TAIL_ANCHORED_PROTEINS_INTO_THE_ENDOPLASMIC_RETICULUM_MEMBRANE	-0.372726	-0.105398	-3.3466	0.00741602	0.124931	-2.36843		REACTOME_PHOSPHOLIPID_METABOLISM	0.245331	0.0502783	2.34146	0.0408826	0.252453	-3.97463		VALK_AML_CLUSTER_10	0.240784	0.008808	2.6393	0.0252096	0.4222	-3.22817		REACTOME_PROSTACYCLIN_SIGNALLING_THROUGH_PROSTACYCLIN_RECEPTOR	-0.372407	0.166012	-3.53397	0.00471839	0.0777763	-1.9235
RAMALHO_STEMNESS_DN	-0.362307	0.0300398	-3.3397	0.00750273	0.124971	-2.3796		DOANE_BREAST_CANCER_CLASSES_UP	0.348924	0.0405345	2.33253	0.0415132	0.255202	-3.98877		BIOCARTA_LYM_PATHWAY	-0.351129	-0.234365	-2.55482	0.0291019	0.422973	-3.34994		MCBRYAN_PUBERTAL_BREAST_3_4WK_UP	0.35714	-0.0727528	3.53677	0.00469528	0.0777763	-1.91887
TUOMISTO_TUMOR_SUPPRESSION_BY_COL13A1_DN	0.549169	0.181736	3.33847	0.00751827	0.124971	-2.38159		LUCAS_HNF4A_TARGETS_UP	0.327515	0.0735568	2.33172	0.0415708	0.255271	-3.99005		REACTOME_O_LINKED_GLYCOSYLATION_OF_MUCINS	0.357258	0.042283	2.60558	0.0266968	0.422973	-3.27681		IIZUKA_LIVER_CANCER_PROGRESSION_G2_G3_UP	0.411048	-0.128741	3.53439	0.00471492	0.0777763	-1.92281
REACTOME_SYNTHESIS_OF_PIPS_AT_THE_LATE_ENDOSOME_MEMBRANE	0.534196	0.157342	3.33552	0.0075557	0.125205	-2.38636		PID_IL4_2PATHWAY	-0.32149	0.0362195	-2.32612	0.0419712	0.256441	-3.99889		REACTOME_ACYL_CHAIN_REMODELLING_OF_PS	0.351693	0.205923	2.61907	0.0260914	0.422973	-3.25735		FUJII_YBX1_TARGETS_DN	-0.379705	0.227758	-3.53704	0.00469309	0.0777763	-1.91843
MCCABE_HOXC6_TARGETS_UP	0.410887	-0.0604836	3.33379	0.00757785	0.125205	-2.38918		BIOCARTA_WNT_PATHWAY	0.341827	0.0564106	2.32364	0.04215	0.256821	-4.00281		REACTOME_NOREPINEPHRINE_NEUROTRANSMITTER_RELEASE_CYCLE	-0.351194	0.120268	-2.565	0.0286026	0.422973	-3.33528		PALOMERO_GSI_SENSITIVITY_UP	-0.464527	-0.0948399	-3.53855	0.00468065	0.0777763	-1.91593
PIONTEK_PKD1_TARGETS_DN	-0.349265	-0.23437	-3.32948	0.00763302	0.125739	-2.39615		REACTOME_PROCESSING_OF_CAPPED_INTRONLESS_PRE_MRNA	-0.400336	0.0335635	-2.32077	0.0423576	0.257513	-4.00734		REACTOME_HORMONE_LIGAND_BINDING_RECEPTORS	-0.386881	0.280876	-2.55747	0.0289713	0.422973	-3.34613		REACTOME_REGULATION_OF_TP53_ACTIVITY	-0.364484	0.115935	-3.5336	0.00472142	0.0777763	-1.92411
REACTOME_ZINC_INFLUX_INTO_CELLS_BY_THE_SLC39_GENE_FAMILY	0.405514	0.0196672	3.31892	0.00777019	0.127617	-2.41326		SCHLOSSER_SERUM_RESPONSE_UP	-0.278392	0.0428215	-2.31862	0.0425139	0.257612	-4.01074		REACTOME_PROSTANOID_LIGAND_RECEPTORS	0.478887	0.190518	2.55583	0.0290521	0.422973	-3.34849		REACTOME_ACYL_CHAIN_REMODELLING_OF_PS	0.512945	-0.175703	3.53	0.00475131	0.0778028	-1.93006
ROZANOV_MMP14_TARGETS_SUBSET	-0.433059	-0.0365754	-3.31698	0.00779566	0.127654	-2.4164		KERLEY_RESPONSE_TO_CISPLATIN_UP	-0.253815	-0.106455	-2.31791	0.0425658	0.257643	-4.01187		REACTOME_INTEGRATION_OF_PROVIRUS	-0.405729	-0.25833	-2.56515	0.0285953	0.422973	-3.33506		REACTOME_PRESYNAPTIC_FUNCTION_OF_KAINATE_RECEPTORS	-0.310044	0.146691	-3.5306	0.00474632	0.0778028	-1.92907
SMID_BREAST_CANCER_NORMAL_LIKE_UP	-0.393728	0.00388956	-3.31304	0.00784763	0.128124	-2.42278		KEGG_TASTE_TRANSDUCTION	-0.319856	-0.0216369	-2.31253	0.0429598	0.259456	-4.02036		FOURNIER_ACINAR_DEVELOPMENT_LATE_DN	-0.437591	-0.222222	-2.58095	0.0278381	0.422973	-3.31231		KEGG_LEISHMANIA_INFECTION	-0.347162	0.139737	-3.49112	0.0050867	0.0781776	-1.9944
KIM_MYC_AMPLIFICATION_TARGETS_DN	0.253586	0.218321	3.30886	0.00790321	0.128241	-2.42956		KEGG_GLYCOSAMINOGLYCAN_DEGRADATION	0.369931	0.0757734	2.29416	0.0443318	0.263976	-4.04932		JAEGER_METASTASIS_UP	-0.346388	-0.173822	-2.60752	0.0266085	0.422973	-3.274		BIOCARTA_CELLCYCLE_PATHWAY	-0.33392	0.27166	-3.52395	0.004802	0.0781776	-1.94007
VIETOR_IFRD1_TARGETS	-0.361064	-0.23398	-3.30883	0.00790356	0.128241	-2.42961		MULLIGHAN_NPM1_SIGNATURE_3_DN	-0.235135	-0.0127514	-2.29251	0.0444571	0.26415	-4.05191		TAKEDA_TARGETS_OF_NUP98_HOXA9_FUSION_3D_DN	-0.318758	-0.249386	-2.62581	0.0257942	0.422973	-3.24763		PID_BARD1_PATHWAY	-0.479457	0.17677	-3.49659	0.00503809	0.0781776	-1.98535
ANDERSEN_CHOLANGIOCARCINOMA_CLASS2	0.393874	-0.128024	3.30725	0.00792475	0.128241	-2.43218		REACTOME_REVERSIBLE_HYDRATION_OF_CARBON_DIOXIDE	0.523849	0.079684	2.29098	0.0445736	0.264334	-4.05432		RHEIN_ALL_GLUCOCORTICOID_THERAPY_DN	-0.281753	-0.0570302	-2.56245	0.0287269	0.422973	-3.33895		REACTOME_MEIOTIC_RECOMBINATION	-0.431482	0.228442	-3.51158	0.0049073	0.0781776	-1.96053
PID_LYMPH_ANGIOGENESIS_PATHWAY	0.312636	0.0165793	3.29285	0.00811974	0.129598	-2.45552		REACTOME_OTHER_SEMAPHORIN_INTERACTIONS	-0.235766	-0.0035247	-2.28845	0.0447666	0.26456	-4.0583		PAPASPYRIDONOS_UNSTABLE_ATEROSCLEROTIC_PLAQUE_DN	-0.262168	0.00927821	-2.58184	0.0277958	0.422973	-3.31102		REACTOME_VIRAL_MESSENGER_RNA_SYNTHESIS	-0.592601	0.180756	-3.48974	0.00509904	0.0781776	-1.99669
CAIRO_PML_TARGETS_BOUND_BY_MYC_DN	0.343375	-0.393286	3.29236	0.00812637	0.129598	-2.45631		KEGG_ANTIGEN_PROCESSING_AND_PRESENTATION	-0.287532	0.0123145	-2.28335	0.0451587	0.26494	-4.06632		OUELLET_CULTURED_OVARIAN_CANCER_INVASIVE_VS_LMP_DN	-0.294833	0.0283119	-2.59509	0.027177	0.422973	-3.29193		GARGALOVIC_RESPONSE_TO_OXIDIZED_PHOSPHOLIPIDS_TURQUOISE_DN	-0.483535	0.19865	-3.50006	0.0050075	0.0781776	-1.9796
KUROZUMI_RESPONSE_TO_ONCOCYTIC_VIRUS_AND_CYCLIC_RGD	-0.427444	-0.121839	-3.29388	0.00810559	0.129598	-2.45385		PID_RANBP2_PATHWAY	-0.326526	-0.166229	-2.28191	0.0452701	0.26494	-4.06859		CROSBY_E2F4_TARGETS	-0.593425	-0.288535	-2.59087	0.0273724	0.422973	-3.298		GRAHAM_CML_QUIESCENT_VS_CML_DIVIDING_DN	-0.473709	0.519061	-3.51135	0.0049093	0.0781776	-1.96092
VANLOO_SP3_TARGETS_UP	-0.409762	-0.124232	-3.29746	0.00805672	0.129598	-2.44804		REACTOME_REGULATION_OF_INSULIN_SECRETION	-0.248373	-0.0352496	-2.28564	0.0449824	0.26494	-4.06272		RIZ_ERYTHROID_DIFFERENTIATION_CCNE1	-0.216951	-0.211016	-2.5759	0.0280779	0.422973	-3.31958		WAMUNYOKOLI_OVARIAN_CANCER_GRADES_1_2_UP	0.351593	-0.266317	3.50611	0.00495459	0.0781776	-1.96958
REACTOME_RECOGNITION_AND_ASSOCIATION_OF_DNA_GLYCOSYLASE_WITH_SITE_CONTAINING_AN_AFFECTED_PURINE	-0.432645	0.0379949	-3.29516	0.00808814	0.129598	-2.45178		BARRIER_CANCER_RELAPSE_TUMOR_SAMPLE_DN	-0.369351	0.172595	-2.28323	0.045168	0.26494	-4.06651		HAEGERSTRAND_RESPONSE_TO_IMATINIB	-0.308813	-0.123662	-2.55567	0.0290597	0.422973	-3.34871		HUMMERICH_MALIGNANT_SKIN_TUMOR_DN	0.438242	-0.0524626	3.50698	0.00494707	0.0781776	-1.96815
DURCHDEWALD_SKIN_CARCINOGENESIS_DN	0.256207	-0.0488596	3.28715	0.00819826	0.130367	-2.46477		ROYLANCE_BREAST_CANCER_16Q_COPY_NUMBER_DN	-0.34726	-0.17834	-2.28136	0.0453124	0.26494	-4.06945		MYLLYKANGAS_AMPLIFICATION_HOT_SPOT_25	-0.55204	-0.118851	-2.62463	0.025846	0.422973	-3.24933		GROSS_HYPOXIA_VIA_ELK3_UP	-0.347197	0.0691641	-3.4918	0.00508067	0.0781776	-1.99328
REACTOME_N_GLYCAN_ANTENNAE_ELONGATION_IN_THE_MEDIAL_TRANS_GOLGI	0.283139	0.221469	3.27673	0.00834387	0.1323	-2.48167		WAKASUGI_HAVE_ZNF143_BINDING_SITES	-0.301742	-0.0844415	-2.28583	0.0449679	0.26494	-4.06243		CALVET_IRINOTECAN_SENSITIVE_VS_REVERTED_DN	-0.325646	0.0539304	-2.56625	0.0285418	0.422973	-3.33347		STARK_HYPPOCAMPUS_22Q11_DELETION_DN	-0.414117	-0.0426915	-3.49612	0.00504223	0.0781776	-1.98612
KEGG_GLYCOSAMINOGLYCAN_BIOSYNTHESIS_HEPARAN_SULFATE	0.384648	-0.0829757	3.27186	0.0084128	0.132628	-2.48957		MAINA_VHL_TARGETS_DN	-0.354289	-0.125679	-2.28507	0.0450263	0.26494	-4.06362		LIEN_BREAST_CARCINOMA_METAPLASTIC	-0.297093	-0.07163	-2.56935	0.0283922	0.422973	-3.32902		JECHLINGER_EPITHELIAL_TO_MESENCHYMAL_TRANSITION_DN	0.344853	-0.146477	3.5162	0.0048677	0.0781776	-1.95289
REACTOME_METABOLISM_OF_COFACTORS	0.375643	0.0735213	3.27253	0.00840333	0.132628	-2.48849		REACTOME_TRANSLATION	-0.345571	0.0177474	-2.27878	0.0455127	0.26556	-4.0735		TARTE_PLASMA_CELL_VS_B_LYMPHOCYTE_UP	0.361677	-0.0163229	2.56669	0.0285206	0.422973	-3.33284		ZAMORA_NOS2_TARGETS_UP	-0.374291	0.237117	-3.49082	0.00508938	0.0781776	-1.9949
REACTOME_ELECTRIC_TRANSMISSION_ACROSS_GAP_JUNCTIONS	0.876884	0.344536	3.26388	0.00852707	0.134045	-2.50252		TAKADA_GASTRIC_CANCER_COPY_NUMBER_DN	-0.331301	0.0412035	-2.27875	0.0455149	0.26556	-4.07355		HASLINGER_B_CLL_WITH_MUTATED_VH_GENES	0.377065	-0.0803688	2.60055	0.0269259	0.422973	-3.28406		MOREIRA_RESPONSE_TO_TSA_UP	-0.482892	0.22757	-3.50514	0.00496306	0.0781776	-1.97119
REACTOME_NOREPINEPHRINE_NEUROTRANSMITTER_RELEASE_CYCLE	-0.389577	0.0175346	-3.25977	0.00858666	0.134284	-2.50921		REACTOME_PKA_MEDIATED_PHOSPHORYLATION_OF_CREB	-0.306011	-0.030899	-2.2779	0.045581	0.265664	-4.07488		VERNELL_RETINOBLASTOMA_PATHWAY_UP	-0.233046	-0.223609	-2.59936	0.0269801	0.422973	-3.28576		BLUM_RESPONSE_TO_SALIRASIB_DN	-0.463209	0.242654	-3.5022	0.00498869	0.0781776	-1.97605
REACTOME_SODIUM_COUPLED_PHOSPHATE_COTRANSPORTERS	-0.513955	-0.0369237	-3.25934	0.00859278	0.134284	-2.50989		KEGG_FOLATE_BIOSYNTHESIS	-0.323286	0.121152	-2.27641	0.0456978	0.265794	-4.07723		KAMMINGA_EZH2_TARGETS	-0.417963	-0.297532	-2.63261	0.0254976	0.422973	-3.23782		BEIER_GLIOMA_STEM_CELL_UP	0.388634	-0.0823191	3.50657	0.00495062	0.0781776	-1.96883
REACTOME_SIGNALING_BY_WNT_IN_CANCER	0.308714	0.00816421	3.25779	0.00861543	0.134284	-2.51242		KEGG_OLFACTORY_TRANSDUCTION	-0.271383	0.10281	-2.27399	0.0458868	0.265794	-4.08103		RHODES_CANCER_META_SIGNATURE	-0.296785	-0.184494	-2.59474	0.0271932	0.422973	-3.29243		CROONQUIST_NRAS_SIGNALING_DN	-0.526742	0.34229	-3.49148	0.00508347	0.0781776	-1.9938
REACTOME_OTHER_SEMAPHORIN_INTERACTIONS	-0.370366	0.23558	-3.25397	0.00867119	0.134771	-2.51861		REACTOME_MRNA_DECAY_BY_3_TO_5_EXORIBONUCLEASE	-0.421332	-0.141401	-2.27461	0.0458379	0.265794	-4.08005		MODY_HIPPOCAMPUS_NEONATAL	-0.287605	-0.193918	-2.60547	0.0267018	0.422973	-3.27697		DANG_MYC_TARGETS_UP	-0.540357	0.265642	-3.52276	0.00481205	0.0781776	-1.94204
OHGUCHI_LIVER_HNF4A_TARGETS_DN	0.303184	0.102046	3.25088	0.00871673	0.135097	-2.52364		REACTOME_PI3K_EVENTS_IN_ERBB2_SIGNALING	0.302911	0.107522	2.27155	0.0460789	0.266273	-4.08487		BURTON_ADIPOGENESIS_PEAK_AT_24HR	-0.478456	-0.249134	-2.59259	0.0272924	0.422973	-3.29552		HOLLEMAN_VINCRISTINE_RESISTANCE_ALL_DN	-0.506537	0.28471	-3.48952	0.00510101	0.0781776	-1.99705
REACTOME_NEUROTOXICITY_OF_CLOSTRIDIUM_TOXINS	-0.590443	0.142193	-3.24898	0.00874477	0.135151	-2.52672		DEBOSSCHER_NFKB_TARGETS_REPRESSED_BY_GLUCOCORTICOIDS	0.356772	0.235633	2.26331	0.0467314	0.26895	-4.09779		WAGNER_APO2_SENSITIVITY	0.636	0.0580114	2.56273	0.0287133	0.422973	-3.33855		REACTOME_TRANSPORT_OF_THE_SLBP_DEPENDANT_MATURE_MRNA	-0.60552	0.190236	-3.50482	0.00496581	0.0781776	-1.97171
BIOCARTA_TNFR1_PATHWAY	0.386941	-0.0894297	3.24585	0.00879129	0.135477	-2.53181		KEGG_NON_SMALL_CELL_LUNG_CANCER	-0.218349	-0.0467163	-2.2586	0.0471091	0.269154	-4.10518		CROONQUIST_NRAS_SIGNALING_DN	-0.440447	-0.26044	-2.59366	0.027243	0.422973	-3.29399		REACTOME_MITOTIC_PROPHASE	-0.457536	0.172396	-3.49632	0.00504044	0.0781776	-1.98579
REACTOME_POLYMERASE_SWITCHING	-0.342988	-0.338996	-3.24286	0.00883582	0.135477	-2.53666		REACTOME_MITOTIC_G1_PHASE_AND_G1_S_TRANSITION	-0.271184	-0.127776	-2.25958	0.0470305	0.269154	-4.10364		ZHAN_V1_LATE_DIFFERENTIATION_GENES_UP	0.289084	-0.134669	2.5773	0.0280111	0.422973	-3.31756		REACTOME_INLA_MEDIATED_ENTRY_OF_LISTERIA_MONOCYTOGENES_INTO_HOST_CELLS	0.694357	-0.303466	3.51078	0.00491416	0.0781776	-1.96185
KYNG_ENVIRONMENTAL_STRESS_RESPONSE_DN	0.421709	0.1013	3.2426	0.00883974	0.135477	-2.53708		BIOCARTA_NO2IL12_PATHWAY	-0.427132	0.0902705	-2.24934	0.0478594	0.272873	-4.11968		BOYAULT_LIVER_CANCER_SUBCLASS_G12_DN	-0.267468	0.110304	-2.60367	0.0267835	0.422973	-3.27956		REACTOME_TRANSCRIPTIONAL_REGULATION_BY_E2F6	-0.434471	0.0994569	-3.49743	0.0050307	0.0781776	-1.98396
KUROKAWA_LIVER_CANCER_EARLY_RECURRENCE_DN	-0.389559	0.397065	-3.2353	0.0089496	0.13678	-2.54894		BIOCARTA_D4GDI_PATHWAY	-0.273242	-0.122354	-2.24817	0.0479554	0.273137	-4.12152		PUJANA_BREAST_CANCER_WITH_BRCA1_MUTATED_DN	-0.38383	0.23903	-2.60686	0.0266388	0.422973	-3.27496		REACTOME_G1_S_SPECIFIC_TRANSCRIPTION	-0.463805	0.25211	-3.48778	0.00511662	0.0781991	-1.99993
KEGG_SYSTEMIC_LUPUS_ERYTHEMATOSUS	-0.428633	-0.163166	-3.2235	0.00913034	0.137528	-2.56812		SABATES_COLORECTAL_ADENOMA_DN	-0.222063	0.0269589	-2.24471	0.0482385	0.274182	-4.12692		CHIARETTI_T_ALL_REFRACTORY_TO_THERAPY	-0.316742	-0.0809928	-2.59613	0.0271288	0.422973	-3.29042		REACTOME_BILE_ACID_AND_BILE_SALT_METABOLISM	0.401729	-0.117248	3.48053	0.00518218	0.0785465	-2.01194
PID_HEDGEHOG_GLI_PATHWAY	-0.266903	0.0586985	-3.22429	0.00911812	0.137528	-2.56683		BIOCARTA_INTRINSIC_PATHWAY	0.278757	-0.00328313	2.24398	0.0482987	0.274241	-4.12806		NAKAYAMA_SOFT_TISSUE_TUMORS_PCA2_UP	-0.397246	-0.189683	-2.60686	0.0266385	0.422973	-3.27495		HAHTOLA_MYCOSIS_FUNGOIDES_DN	-0.505602	0.263056	-3.48179	0.00517073	0.0785465	-2.00986
ODONNELL_TARGETS_OF_MYC_AND_TFRC_UP	-0.324134	0.0469873	-3.22619	0.00908875	0.137528	-2.56374		BIOCARTA_MYOSIN_PATHWAY	-0.350946	0.0745173	-2.24294	0.0483846	0.274445	-4.12969		YU_BAP1_TARGETS	-0.31674	-0.122897	-2.62269	0.0259315	0.422973	-3.25213		WONG_ENDMETRIUM_CANCER_UP	0.503057	-0.0822048	3.48324	0.00515755	0.0785465	-2.00745
ROSS_AML_WITH_MLL_FUSIONS	-0.316356	0.0726031	-3.22593	0.0090928	0.137528	-2.56416		REACTOME_METABOLISM_OF_VITAMINS_AND_COFACTORS	0.195425	0.0130344	2.23955	0.0486657	0.275189	-4.135		LIM_MAMMARY_LUMINAL_MATURE_UP	0.263307	0.069132	2.56685	0.0285129	0.422973	-3.33261		REACTOME_G0_AND_EARLY_G1	-0.432918	0.212292	-3.47771	0.00520793	0.0786173	-2.01662
NIKOLSKY_OVERCONNECTED_IN_BREAST_CANCER	-0.342549	0.00699057	-3.22232	0.00914856	0.137528	-2.57003		REACTOME_GAB1_SIGNALOSOME	0.243524	0.0141831	2.2396	0.0486612	0.275189	-4.13492		BIOCARTA_RAN_PATHWAY	-0.5771	-0.239928	-2.62096	0.0260079	0.422973	-3.25463		PASTURAL_RIZ1_TARGETS_DN	-0.729179	0.131303	-3.47689	0.00521543	0.0786173	-2.01797
CLIMENT_BREAST_CANCER_COPY_NUMBER_UP	0.257969	0.0820623	3.22836	0.00905551	0.137528	-2.56022		REACTOME_CRMPS_IN_SEMA3A_SIGNALING	-0.348818	0.0523531	-2.23519	0.0490287	0.276107	-4.14181		REACTOME_ABORTIVE_ELONGATION_OF_HIV_1_TRANSCRIPT_IN_THE_ABSENCE_OF_TAT	-0.394026	-0.0656452	-2.57652	0.0280481	0.422973	-3.31868		REACTOME_PROTEIN_METHYLATION	-0.43181	0.0287481	-3.47365	0.00524519	0.078635	-2.02334
TERAO_AOX4_TARGETS_HG_DN	-0.572078	0.0793979	-3.2188	0.00920332	0.137975	-2.57575		GRAHAM_CML_QUIESCENT_VS_NORMAL_DIVIDING_UP	-0.273708	0.0505936	-2.23521	0.0490267	0.276107	-4.14177		REACTOME_APOBEC3G_MEDIATED_RESISTANCE_TO_HIV_1_INFECTION	-0.618658	-0.252509	-2.55957	0.0288678	0.422973	-3.3431		REACTOME_TELOMERE_C_STRAND_SYNTHESIS_INITIATION	-0.67918	0.207899	-3.47377	0.00524415	0.078635	-2.02315
SHIN_B_CELL_LYMPHOMA_CLUSTER_1	-0.409456	-0.26365	-3.21208	0.00930878	0.139176	-2.58668		BIOCARTA_CREB_PATHWAY	-0.321972	-0.0916982	-2.22801	0.0496318	0.276391	-4.15301		REACTOME_ZINC_EFFLUX_AND_COMPARTMENTALIZATION_BY_THE_SLC30_FAMILY	0.537899	-0.0694725	2.55546	0.0290699	0.422973	-3.34901		BIOCARTA_P53_PATHWAY	-0.402239	0.217148	-3.4628	0.0053462	0.0794692	-2.04133
VERNOCHET_ADIPOGENESIS	-0.428084	0.297921	-3.20823	0.00936965	0.139707	-2.59293		SA_G2_AND_M_PHASES	-0.437033	-0.213719	-2.23361	0.0491603	0.276391	-4.14427		REACTOME_DEFECTIVE_C1GALT1C1_CAUSES_TN_POLYAGGLUTINATION_SYNDROME_TNPS	0.436376	0.0863257	2.63422	0.025428	0.422973	-3.2355		PID_ILK_PATHWAY	-0.406749	0.0663163	-3.45392	0.00543033	0.0794692	-2.05605
REACTOME_EPH_EPHRIN_MEDIATED_REPULSION_OF_CELLS	0.439712	-0.176702	3.20593	0.00940639	0.139876	-2.59669		PID_PS1_PATHWAY	0.244167	0.0949834	2.23053	0.0494193	0.276391	-4.14908		REACTOME_O_LINKED_GLYCOSYLATION	0.220375	0.0714338	2.59675	0.0271002	0.422973	-3.28953		REACTOME_NRIF_SIGNALS_CELL_DEATH_FROM_THE_NUCLEUS	0.402233	-0.194896	3.45442	0.00542559	0.0794692	-2.05523
BIOCARTA_CACAM_PATHWAY	-0.535712	-0.0881555	-3.2017	0.00947406	0.140502	-2.60356		PID_TCR_CALCIUM_PATHWAY	-0.269964	0.150645	-2.2287	0.049574	0.276391	-4.15195		REACTOME_RELEASE_OF_HH_NP_FROM_THE_SECRETING_CELL	0.48478	0.200759	2.57877	0.0279414	0.422973	-3.31545		MORI_IMMATURE_B_LYMPHOCYTE_DN	-0.488521	0.349113	-3.46481	0.00532735	0.0794692	-2.038
LY_AGING_OLD_UP	-0.694121	-0.220371	-3.1909	0.00964926	0.142716	-2.62113		REACTOME_CYTOSOLIC_SULFONATION_OF_SMALL_MOLECULES	0.4262	0.0223883	2.22842	0.0495971	0.276391	-4.15237		REACTOME_APEX1_INDEPENDENT_RESOLUTION_OF_AP_SITES_VIA_THE_SINGLE_NUCLEOTIDE_REPLACEMENT_PATHWAY	0.371783	0.171315	2.57965	0.0278992	0.422973	-3.31417		YIH_RESPONSE_TO_ARSENITE_C1	-0.393646	0.10791	-3.45254	0.00544357	0.0794692	-2.05835
MARTINELLI_IMMATURE_NEUTROPHIL_DN	-0.291186	0.0567862	-3.18907	0.00967917	0.142774	-2.6241		LIEN_BREAST_CARCINOMA_METAPLASTIC_VS_DUCTAL_UP	-0.231359	-0.015193	-2.23057	0.049416	0.276391	-4.14902		REACTOME_COOPERATION_OF_PDCL_PHLP1_AND_TRIC_CCT_IN_G_PROTEIN_BETA_FOLDING	-0.351139	-0.135095	-2.55413	0.0291361	0.422973	-3.35094		FRASOR_RESPONSE_TO_SERM_OR_FULVESTRANT_DN	-0.508504	0.344474	-3.45542	0.00541609	0.0794692	-2.05357
REACTOME_CYTOSOLIC_SULFONATION_OF_SMALL_MOLECULES	0.490656	0.0313077	3.18567	0.00973515	0.143216	-2.62962		REACTOME_MITOCHONDRIAL_FATTY_ACID_BETA_OXIDATION	0.367128	-0.146741	2.22605	0.0497986	0.277039	-4.15608		REACTOME_HDL_ASSEMBLY	-0.376205	-0.218352	-2.57849	0.0279546	0.422973	-3.31585		ACOSTA_PROLIFERATION_INDEPENDENT_MYC_TARGETS_UP	-0.343437	0.0329035	-3.45806	0.00539102	0.0794692	-2.0492
PID_CD8_TCR_PATHWAY	-0.350138	0.0212965	-3.18316	0.00977676	0.143445	-2.63371		REACTOME_INTERFERON_GAMMA_SIGNALING	-0.250611	0.124489	-2.22345	0.0500191	0.277705	-4.16013		REACTOME_G_BETA_GAMMA_SIGNALLING_THROUGH_CDC42	-0.395723	-0.0902709	-2.61027	0.0264848	0.422973	-3.27004		HOLLERN_SOLID_NODULAR_BREAST_TUMOR_UP	0.618168	-0.357595	3.45391	0.00543048	0.0794692	-2.05608
KEGG_FRUCTOSE_AND_MANNOSE_METABOLISM	0.358637	-0.0427624	3.1738	0.00993328	0.145205	-2.64893		KEGG_PEROXISOME	0.3087	-0.0374348	2.21456	0.050782	0.280165	-4.17398		REACTOME_ER_QUALITY_CONTROL_COMPARTMENT_ERQC	0.435162	0.0400186	2.57655	0.0280466	0.422973	-3.31864		BIOCARTA_CDC25_PATHWAY	-0.51255	0.317205	-3.45791	0.00539237	0.0794692	-2.04944
TCGA_GLIOBLASTOMA_MUTATED	0.451702	0.0740659	3.17275	0.00995107	0.145205	-2.65065		REACTOME_REGULATION_OF_IFNG_SIGNALING	-0.36802	0.0527152	-2.21469	0.0507708	0.280165	-4.17378		REACTOME_ROBO_RECEPTORS_BIND_AKAP5	-0.323716	-0.0966488	-2.57185	0.0282715	0.422973	-3.32541		REACTOME_TRANSCRIPTIONAL_REGULATION_BY_SMALL_RNAS	-0.580428	0.181008	-3.45236	0.00544527	0.0794692	-2.05864
GARGALOVIC_RESPONSE_TO_OXIDIZED_PHOSPHOLIPIDS_CYAN_UP	0.356133	-0.0415325	3.17128	0.00997591	0.145205	-2.65304		FARMER_BREAST_CANCER_APOCRINE_VS_LUMINAL	0.225394	0.00226407	2.21414	0.0508187	0.280165	-4.17465		REACTOME_AGGREPHAGY	-0.321286	-0.0227025	-2.60069	0.0269192	0.422973	-3.28385		REACTOME_MICRORNA_MIRNA_BIOGENESIS	-0.527595	0.0723237	-3.44763	0.00549083	0.0798586	-2.0665
REACTOME_GLUCAGON_LIKE_PEPTIDE_1_GLP1_REGULATES_INSULIN_SECRETION	-0.419358	0.0953284	-3.16894	0.0100157	0.1454	-2.65686		KOINUMA_COLON_CANCER_MSI_DN	0.547155	-0.0734604	2.21248	0.0509623	0.280395	-4.17723		REACTOME_SELECTIVE_AUTOPHAGY	-0.298337	-0.0921903	-2.55541	0.0290725	0.422973	-3.34909		REACTOME_TRANSCRIPTION_OF_THE_HIV_GENOME	-0.435475	0.0693441	-3.44658	0.00550098	0.0798586	-2.06824
WUNDER_INFLAMMATORY_RESPONSE_AND_CHOLESTEROL_DN	-0.586844	0.27624	-3.16566	0.0100715	0.145791	-2.66218		MARTORIATI_MDM4_TARGETS_NEUROEPITHELIUM_UP	-0.212277	-0.107747	-2.20671	0.0514654	0.281754	-4.18621		BIOCARTA_TCYTOTOXIC_PATHWAY	-0.317559	-0.383096	-2.53879	0.029905	0.424	-3.37301		DAIRKEE_CANCER_PRONE_RESPONSE_BPA	-0.475367	0.159534	-3.44292	0.00553644	0.0799514	-2.0743
REACTOME_REGULATION_OF_INSULIN_LIKE_GROWTH_FACTOR_IGF_TRANSPORT_AND_UPTAKE_BY_INSULIN_LIKE_GROWTH_FACTOR_BINDING_PROTEINS_IGFBPS	0.358457	-0.00615195	3.16425	0.0100957	0.145791	-2.66448		REACTOME_VITAMIN_B5_PANTOTHENATE_METABOLISM	0.23848	-0.030674	2.20604	0.0515245	0.281797	-4.18726		BIOCARTA_THELPER_PATHWAY	-0.317559	-0.383096	-2.53879	0.029905	0.424	-3.37301		HOFFMANN_LARGE_TO_SMALL_PRE_BII_LYMPHOCYTE_UP	-0.490578	0.279916	-3.44311	0.00553468	0.0799514	-2.074
KEGG_SNARE_INTERACTIONS_IN_VESICULAR_TRANSPORT	-0.346133	0.00919102	-3.16171	0.0101394	0.146039	-2.66862		PID_IL6_7_PATHWAY	-0.334768	0.0522212	-2.20314	0.0517795	0.282349	-4.19177		ODONNELL_TFRC_TARGETS_DN	-0.329542	-0.216436	-2.54939	0.0293716	0.424	-3.35776		KAUFFMANN_MELANOMA_RELAPSE_UP	-0.481782	0.315777	-3.43541	0.00561019	0.0808043	-2.08677
BRUINS_UVC_RESPONSE_VIA_TP53_GROUP_C	0.289272	0.0527382	3.15992	0.0101702	0.146101	-2.67153		REACTOME_SYNTHESIS_OF_BILE_ACIDS_AND_BILE_SALTS_VIA_7ALPHA_HYDROXYCHOLESTEROL	0.225268	-0.0572635	2.20338	0.0517584	0.282349	-4.1914		ODONNELL_TARGETS_OF_MYC_AND_TFRC_DN	-0.388914	-0.304612	-2.54177	0.0297544	0.424	-3.36873		BIOCARTA_G2_PATHWAY	-0.363074	0.232692	-3.42843	0.00567957	0.0809673	-2.09836
MODY_HIPPOCAMPUS_NEONATAL	-0.382885	-0.154788	-3.14865	0.0103669	0.147006	-2.68987		SCHUETZ_BREAST_CANCER_DUCTAL_INVASIVE_DN	0.249486	-0.0212687	2.19892	0.0521523	0.282655	-4.19833		PUJANA_CHEK2_PCC_NETWORK	-0.251938	-0.201407	-2.54321	0.0296816	0.424	-3.36665		RIZKI_TUMOR_INVASIVENESS_2D_UP	-0.355322	-0.0223053	-3.43185	0.00564538	0.0809673	-2.09267
JI_RESPONSE_TO_FSH_DN	0.330058	0.101951	3.15066	0.0103316	0.147006	-2.68661		FARMER_BREAST_CANCER_CLUSTER_7	0.323503	-0.0685596	2.19844	0.0521952	0.282655	-4.19908		SHEPARD_BMYB_MORPHOLINO_DN	-0.246361	-0.117006	-2.53723	0.0299847	0.424	-3.37526		REACTOME_SYNTHESIS_OF_15_EICOSATETRAENOIC_ACID_DERIVATIVES	-0.493657	0.257937	-3.4294	0.00566978	0.0809673	-2.09674
HAN_JNK_SINGALING_DN	-0.334547	-0.0637918	-3.14932	0.010355	0.147006	-2.68878		SIG_CHEMOTAXIS	-0.262622	-0.1186	-2.18817	0.0531141	0.284571	-4.21502		ALONSO_METASTASIS_NEURAL_UP	0.296727	-0.103084	2.53586	0.0300545	0.424	-3.37723		REACTOME_DEPOSITION_OF_NEW_CENPA_CONTAINING_NUCLEOSOMES_AT_THE_CENTROMERE	-0.455751	0.344266	-3.42835	0.00568037	0.0809673	-2.09849
IM_SREBF1A_TARGETS	-0.522286	0.12154	-3.15124	0.0103214	0.147006	-2.68566		KEGG_RIBOFLAVIN_METABOLISM	0.287963	-0.0243885	2.18709	0.0532118	0.284584	-4.2167		WANG_TUMOR_INVASIVENESS_UP	-0.236521	-0.0860645	-2.54186	0.0297499	0.424	-3.3686		GRAHAM_NORMAL_QUIESCENT_VS_NORMAL_DIVIDING_DN	-0.48763	0.342485	-3.42261	0.00573803	0.0815778	-2.10801
REACTOME_SIGNALING_BY_MET	0.325985	-0.154037	3.15332	0.010285	0.147006	-2.68228		YANG_BREAST_CANCER_ESR1_LASER_UP	0.223541	-0.035429	2.18696	0.0532237	0.284584	-4.2169		CHIANG_LIVER_CANCER_SUBCLASS_UNANNOTATED_UP	0.280921	0.0728423	2.54035	0.029826	0.424	-3.37077		SENGUPTA_NASOPHARYNGEAL_CARCINOMA_UP	-0.344177	0.243769	-3.41905	0.00577408	0.0818788	-2.11392
BIOCARTA_FCER1_PATHWAY	-0.231945	0.00246447	-3.14222	0.0104807	0.147859	-2.70033		VECCHI_GASTRIC_CANCER_ADVANCED_VS_EARLY_UP	-0.241004	-0.030796	-2.18621	0.0532911	0.284668	-4.21806		REACTOME_DNA_METHYLATION	-0.497304	-0.0392287	-2.54361	0.0296614	0.424	-3.36608		SA_G2_AND_M_PHASES	-0.315345	0.388933	-3.40924	0.00587477	0.0820253	-2.13022
CHARAFE_BREAST_CANCER_BASAL_VS_MESENCHYMAL_UP	0.275039	-0.184343	3.14262	0.0104737	0.147859	-2.69969		BIOCARTA_ARENRF2_PATHWAY	-0.29334	-0.0672647	-2.18003	0.0538537	0.285498	-4.22764		REACTOME_INFECTIOUS_DISEASE	-0.262946	-0.0693794	-2.54339	0.0296723	0.424	-3.36639		REACTOME_ACYL_CHAIN_REMODELLING_OF_PE	0.451587	-0.188361	3.40291	0.00594074	0.0820253	-2.14074
PID_BCR_5PATHWAY	-0.262194	-0.135345	-3.13903	0.0105378	0.147905	-2.70553		TONKS_TARGETS_OF_RUNX1_RUNX1T1_FUSION_HSC_DN	-0.222209	0.0293515	-2.1757	0.054252	0.287014	-4.23437		REACTOME_VIRAL_MESSENGER_RNA_SYNTHESIS	-0.262228	-0.24434	-2.5281	0.0304534	0.428528	-3.3884		REACTOME_GAB1_SIGNALOSOME	0.437434	0.0142775	3.40218	0.0059484	0.0820253	-2.14195
HAHTOLA_SEZARY_SYNDROM_DN	-0.390702	-0.02121	-3.14017	0.0105173	0.147905	-2.70368		CHANDRAN_METASTASIS_TOP50_UP	-0.208052	-0.0267629	-2.16791	0.0549738	0.288911	-4.24641		GARGALOVIC_RESPONSE_TO_OXIDIZED_PHOSPHOLIPIDS_CYAN_UP	0.323962	-0.147045	2.52651	0.0305354	0.428586	-3.39067		REACTOME_NEUROTRANSMITTER_RELEASE_CYCLE	0.343352	-0.0648605	3.40263	0.00594367	0.0820253	-2.1412
REACTOME_CRMPS_IN_SEMA3A_SIGNALING	-0.526973	0.042625	-3.13458	0.0106178	0.148203	-2.71278		FARMER_BREAST_CANCER_CLUSTER_1	-0.328617	0.0647447	-2.16357	0.0553804	0.289637	-4.25313		REACTOME_THE_ACTIVATION_OF_ARYLSULFATASES	0.421847	0.235355	2.51488	0.0311447	0.431644	-3.4074		DANG_REGULATED_BY_MYC_UP	-0.521674	0.157409	-3.40365	0.00593292	0.0820253	-2.1395
MORI_MATURE_B_LYMPHOCYTE_DN	-0.306223	-0.134176	-3.13595	0.0105931	0.148203	-2.71054		WIKMAN_ASBESTOS_LUNG_CANCER_DN	-0.240308	0.0274158	-2.16172	0.0555545	0.290001	-4.25599		REACTOME_FORMATION_OF_TUBULIN_FOLDING_INTERMEDIATES_BY_CCT_TRIC	-0.469767	0.0587638	-2.51486	0.0311455	0.431644	-3.40743		REACTOME_CARNITINE_METABOLISM	0.370053	-0.214615	3.4096	0.00587103	0.0820253	-2.12961
REACTOME_NEGATIVE_REGULATION_OF_FGFR2_SIGNALING	-0.308401	-0.225735	-3.13336	0.0106398	0.148203	-2.71476		BIOCARTA_ETS_PATHWAY	-0.315226	0.0661978	-2.16006	0.0557108	0.290266	-4.25855		REACTOME_NUCLEOTIDE_EXCISION_REPAIR	-0.236573	-0.0359132	-2.515	0.0311384	0.431644	-3.40723		REACTOME_PEPTIDE_HORMONE_METABOLISM	0.370241	-0.0428527	3.407	0.00589802	0.0820253	-2.13394
WEBER_METHYLATED_IN_COLON_CANCER	-0.473184	-0.378158	-3.12983	0.010704	0.14872	-2.72052		REACTOME_POST_CHAPERONIN_TUBULIN_FOLDING_PATHWAY	-0.251079	-0.357063	-2.16011	0.0557067	0.290266	-4.25848		CREIGHTON_ENDOCRINE_THERAPY_RESISTANCE_5	0.210057	-0.031625	2.51606	0.0310823	0.431644	-3.40571		REACTOME_DISEASES_ASSOCIATED_WITH_N_GLYCOSYLATION_OF_PROTEINS	0.391052	-0.394812	3.40419	0.00592728	0.0820253	-2.1386
VANASSE_BCL2_TARGETS_UP	0.254682	0.136645	3.12186	0.01085	0.150369	-2.73349		KEGG_FC_EPSILON_RI_SIGNALING_PATHWAY	-0.210118	-0.0255958	-2.15803	0.0559035	0.290995	-4.26169		GRADE_COLON_AND_RECTAL_CANCER_UP	-0.226259	-0.0874634	-2.51812	0.0309737	0.431644	-3.40274		REACTOME_TRANSPORT_OF_BILE_SALTS_AND_ORGANIC_ACIDS_METAL_IONS_AND_AMINE_COMPOUNDS	0.410966	-0.188074	3.41402	0.00582552	0.0820253	-2.12228
BERENJENO_ROCK_SIGNALING_NOT_VIA_RHOA_UP	-0.326229	-0.0173115	-3.11402	0.0109958	0.15146	-2.74627		BIOCARTA_RAS_PATHWAY	0.236468	0.133634	2.1489	0.0567761	0.294423	-4.27579		KIM_MYC_AMPLIFICATION_TARGETS_DN	0.29431	-0.00499153	2.51042	0.0313812	0.431883	-3.41381		REACTOME_GLOBAL_GENOME_NUCLEOTIDE_EXCISION_REPAIR_GG_NER	-0.422212	0.106388	-3.40695	0.00589859	0.0820253	-2.13403
ALCALA_APOPTOSIS	-0.255304	-0.118424	-3.1137	0.0110017	0.15146	-2.74679		REACTOME_CD28_DEPENDENT_VAV1_PATHWAY	-0.473174	-0.193649	-2.14543	0.0571105	0.294767	-4.28113		COLLER_MYC_TARGETS_UP	-0.327662	-0.217415	-2.5059	0.0316232	0.431883	-3.42031		REACTOME_RRNA_PROCESSING	-0.535609	0.228441	-3.40771	0.00589067	0.0820253	-2.13276
CAFFAREL_RESPONSE_TO_THC_8HR_3_UP	0.462657	-0.0718676	3.11026	0.0110663	0.15146	-2.75239		LUI_TARGETS_OF_PAX8_PPARG_FUSION	-0.2825	0.0184244	-2.14122	0.0575193	0.295216	-4.28762		LY_AGING_PREMATURE_DN	-0.429429	-0.213748	-2.50895	0.0314598	0.431883	-3.41593		KANG_DOXORUBICIN_RESISTANCE_UP	-0.525248	0.446755	-3.39952	0.00597635	0.082054	-2.14637
SMID_BREAST_CANCER_RELAPSE_IN_LIVER_UP	-0.734557	-0.0997531	-3.11129	0.0110471	0.15146	-2.75072		BIOCARTA_RELA_PATHWAY	-0.288296	0.10673	-2.13983	0.0576554	0.295306	-4.28977		CLASPER_LYMPHATIC_VESSELS_DURING_METASTASIS_DN	-0.339454	-0.0613321	-2.50767	0.0315283	0.431883	-3.41777		REACTOME_DEPOLYMERISATION_OF_THE_NUCLEAR_LAMINA	-0.42799	0.185817	-3.39914	0.00598031	0.082054	-2.147
REACTOME_SUMO_IS_CONJUGATED_TO_E1_UBA2_SAE1	-0.546127	-0.126897	-3.11319	0.0110113	0.15146	-2.74762		REACTOME_IONOTROPIC_ACTIVITY_OF_KAINATE_RECEPTORS	-0.442194	-0.0610737	-2.13834	0.0578013	0.29556	-4.29207		MILI_PSEUDOPODIA_HAPTOTAXIS_DN	0.308101	-0.00493769	2.51258	0.0312666	0.431883	-3.41071		REACTOME_GLUCAGON_TYPE_LIGAND_RECEPTORS	-0.324748	0.166385	-3.39396	0.00603521	0.0823611	-2.15561
REACTOME_METABOLISM_OF_ANGIOTENSINOGEN_TO_ANGIOTENSINS	-0.481921	0.289353	-3.10279	0.0112079	0.153017	-2.76456		KEGG_TYPE_I_DIABETES_MELLITUS	-0.396259	0.0364755	-2.13125	0.0584986	0.297564	-4.30297		KOBAYASHI_EGFR_SIGNALING_24HR_DN	-0.358231	-0.173364	-2.50571	0.0316337	0.431883	-3.42059		LIU_CDX2_TARGETS_UP	0.404395	0.114844	3.39542	0.00601964	0.0823611	-2.15317
REACTOME_ACTIVATION_OF_TRKA_RECEPTORS	0.694555	-0.107882	3.10001	0.0112611	0.153363	-2.76909		PID_ECADHERIN_NASCENT_AJ_PATHWAY	0.197478	-0.0272919	2.1296	0.0586623	0.297564	-4.3055		KEGG_LINOLEIC_ACID_METABOLISM	0.405229	0.22828	2.49988	0.0319479	0.433296	-3.42896		ROSTY_CERVICAL_CANCER_PROLIFERATION_CLUSTER	-0.442465	0.394521	-3.39245	0.00605133	0.0823611	-2.15812
BIOCARTA_BCELLSURVIVAL_PATHWAY	0.36649	-0.039518	3.09132	0.011429	0.153371	-2.78325		PID_MAPK_TRK_PATHWAY	0.22666	0.072534	2.13324	0.058302	0.297564	-4.29991		WEST_ADRENOCORTICAL_TUMOR_MARKERS_UP	-0.387331	-0.176473	-2.49941	0.0319735	0.433296	-3.42964		ZAIDI_OSTEOBLAST_TRANSCRIPTION_FACTORS	0.583878	-0.185507	3.39139	0.00606257	0.0823611	-2.15987
REACTOME_SPHINGOLIPID_METABOLISM	0.396606	0.138078	3.0921	0.0114139	0.153371	-2.78198		GAZDA_DIAMOND_BLACKFAN_ANEMIA_MYELOID_UP	0.285938	-0.041465	2.12823	0.0587992	0.297564	-4.30762		GLINSKY_CANCER_DEATH_UP	-0.369335	-0.475896	-2.50211	0.0318274	0.433296	-3.42576		BENPORATH_ES_2	-0.36166	0.353669	-3.38996	0.00607791	0.0823662	-2.16225
REACTOME_ASPARAGINE_N_LINKED_GLYCOSYLATION	0.290825	0.112931	3.09795	0.0113008	0.153371	-2.77246		VECCHI_GASTRIC_CANCER_ADVANCED_VS_EARLY_DN	0.332039	0.097579	2.12779	0.0588423	0.297564	-4.30829		MASSARWEH_TAMOXIFEN_RESISTANCE_UP	0.221601	0.0208167	2.49402	0.0322674	0.435135	-3.43738		BOYLAN_MULTIPLE_MYELOMA_C_CLUSTER_UP	-0.411499	0.181252	-3.3868	0.00611184	0.0826225	-2.1675
REACTOME_SYNTHESIS_OF_GLYCOSYLPHOSPHATIDYLINOSITOL_GPI	0.46293	-0.0262745	3.09513	0.011355	0.153371	-2.77704		FARMER_BREAST_CANCER_APOCRINE_VS_BASAL	0.201532	0.0044479	2.12957	0.0586654	0.297564	-4.30555		BOYLAN_MULTIPLE_MYELOMA_C_D_UP	-0.202252	-0.196036	-2.4941	0.0322634	0.435135	-3.43728		REACTOME_MASTL_FACILITATES_MITOTIC_PROGRESSION	-0.511388	0.259021	-3.383	0.00615298	0.0829747	-2.17382
CROONQUIST_NRAS_SIGNALING_UP	-0.433513	-0.0616484	-3.0924	0.011408	0.153371	-2.78149		KEGG_RETINOL_METABOLISM	0.232938	-0.0116409	2.12397	0.0592242	0.298672	-4.31416		REACTOME_ACTIVATION_OF_KAINATE_RECEPTORS_UPON_GLUTAMATE_BINDING	-0.332297	-0.082181	-2.48476	0.0327786	0.435622	-3.45068		WU_APOPTOSIS_BY_CDKN1A_VIA_TP53	-0.446849	0.395356	-3.38089	0.0061759	0.0830802	-2.17733
VANDESLUIS_COMMD1_TARGETS_GROUP_3_DN	-0.27821	-0.145042	-3.0954	0.0113498	0.153371	-2.7766		REACTOME_DOWNREGULATION_OF_SMAD2_3_SMAD4_TRANSCRIPTIONAL_ACTIVITY	-0.313388	-0.00136747	-2.12136	0.0594862	0.299171	-4.31817		REACTOME_S_PHASE	-0.283248	-0.191513	-2.48625	0.0326959	0.435622	-3.44854		MATZUK_CUMULUS_EXPANSION	0.628195	-0.211771	3.37943	0.00619192	0.0830925	-2.17977
OUELLET_CULTURED_OVARIAN_CANCER_INVASIVE_VS_LMP_UP	0.287862	-0.0800271	3.08949	0.0114647	0.153477	-2.78624		HAHTOLA_MYCOSIS_FUNGOIDES_SKIN_DN	-0.23215	-0.0748389	-2.12048	0.059575	0.299344	-4.31952		MACLACHLAN_BRCA1_TARGETS_UP	-0.323091	-0.109155	-2.48698	0.0326554	0.435622	-3.44749		SCHAEFFER_PROSTATE_DEVELOPMENT_48HR_UP	0.328266	-0.11369	3.37729	0.00621526	0.0832028	-2.18331
MEISSNER_NPC_ICP_WITH_H3_UNMETHYLATED	-0.50771	-0.00724285	-3.08536	0.0115456	0.153711	-2.79296		REACTOME_HS_GAG_DEGRADATION	0.373321	0.101313	2.11905	0.0597187	0.299792	-4.32171		MIKKELSEN_PLURIPOTENT_STATE_DN	0.271167	-0.100476	2.48766	0.0326181	0.435622	-3.44652		KEGG_CELL_CYCLE	-0.406209	0.223175	-3.37118	0.00628264	0.083589	-2.19347
REACTOME_GAP_FILLING_DNA_REPAIR_SYNTHESIS_AND_LIGATION_IN_GG_NER	-0.31147	-0.295151	-3.08616	0.01153	0.153711	-2.79166		BIOCARTA_TID_PATHWAY	-0.251032	0.179249	-2.11223	0.0604114	0.300546	-4.33217		REACTOME_CASPASE_ACTIVATION_VIA_DEATH_RECEPTORS_IN_THE_PRESENCE_OF_LIGAND	0.377539	0.0838747	2.487	0.0326547	0.435622	-3.44747		REACTOME_CONDENSATION_OF_PROPHASE_CHROMOSOMES	-0.446009	0.321398	-3.37055	0.00628969	0.083589	-2.19453
REACTOME_VLDL_CLEARANCE	0.791507	0.102713	3.08432	0.0115661	0.153711	-2.79465		REACTOME_REGULATION_OF_BETA_CELL_DEVELOPMENT	0.329357	0.104195	2.11359	0.0602736	0.300546	-4.3301		REACTOME_INSULIN_PROCESSING	0.263154	-0.106242	2.48566	0.0327288	0.435622	-3.44939		REACTOME_POSITIVE_EPIGENETIC_REGULATION_OF_RRNA_EXPRESSION	-0.529619	0.119054	-3.37266	0.00626625	0.083589	-2.19101
REACTOME_DISEASES_ASSOCIATED_WITH_GLYCOSYLATION_PRECURSOR_BIOSYNTHESIS	0.524362	0.110639	3.08067	0.0116383	0.154298	-2.80061		REACTOME_APC_C_CDC20_MEDIATED_DEGRADATION_OF_CYCLIN_B	-0.260142	-0.0727974	-2.1122	0.0604151	0.300546	-4.33223		SA_G1_AND_S_PHASES	-0.245703	-0.296074	-2.47182	0.0335066	0.436286	-3.46926		REACTOME_CELLULAR_RESPONSE_TO_HEAT_STRESS	-0.442724	0.175978	-3.36875	0.00630965	0.0836523	-2.19751
KEGG_TASTE_TRANSDUCTION	-0.389585	0.109124	-3.0738	0.0117754	0.155367	-2.81181		HERNANDEZ_ABERRANT_MITOSIS_BY_DOCETACEL_2NM_DN	-0.35588	-0.12969	-2.11291	0.060342	0.300546	-4.33113		REACTOME_MITOCHONDRIAL_PROTEIN_IMPORT	-0.326245	-0.117085	-2.47875	0.0331147	0.436286	-3.45931		RICKMAN_TUMOR_DIFFERENTIATED_MODERATELY_VS_POORLY_DN	-0.580654	0.211905	-3.36053	0.00640188	0.0837439	-2.21119
ROY_WOUND_BLOOD_VESSEL_DN	0.394863	-0.044563	3.07492	0.0117529	0.155367	-2.80998		FUNG_IL2_SIGNALING_2	-0.330194	0.0246328	-2.10896	0.0607464	0.301225	-4.33719		REACTOME_PROLONGED_ERK_ACTIVATION_EVENTS	0.331492	-0.150612	2.46861	0.0336898	0.436286	-3.47387		DER_IFN_GAMMA_RESPONSE_UP	-0.380184	0.0152077	-3.36161	0.00638973	0.0837439	-2.2094
REACTOME_MET_PROMOTES_CELL_MOTILITY	0.392143	-0.209948	3.07188	0.0118139	0.155502	-2.81493		PID_P38_GAMMA_DELTA_PATHWAY	-0.345124	0.0919666	-2.10589	0.0610625	0.302399	-4.34189		KLEIN_TARGETS_OF_BCR_ABL1_FUSION	-0.253374	-0.301472	-2.48151	0.0329602	0.436286	-3.45535		KYNG_DNA_DAMAGE_BY_4NQO_OR_GAMMA_RADIATION	-0.358132	0.0581529	-3.36471	0.0063549	0.0837439	-2.20425
KASLER_HDAC7_TARGETS_2_UP	-0.566914	-0.086977	-3.0702	0.0118479	0.155577	-2.81768		KEGG_APOPTOSIS	-0.196876	-0.025066	-2.10493	0.0611621	0.302596	-4.34337		SHANK_TAL1_TARGETS_DN	0.392127	0.192922	2.4722	0.0334852	0.436286	-3.46872		MIKKELSEN_MEF_HCP_WITH_H3K27ME3	0.421723	0.019328	3.36141	0.00639196	0.0837439	-2.20973
BIOCARTA_CSK_PATHWAY	-0.397171	0.384543	-3.06406	0.0119723	0.155725	-2.82767		REACTOME_SHC1_EVENTS_IN_EGFR_SIGNALING	0.272479	-0.0616354	2.10391	0.0612671	0.302596	-4.34492		KARAKAS_TGFB1_SIGNALING	-0.331522	-0.149526	-2.46899	0.0336678	0.436286	-3.47332		KIM_LIVER_CANCER_POOR_SURVIVAL_DN	0.41876	-0.214994	3.35971	0.00641127	0.0837439	-2.21257
PID_S1P_S1P4_PATHWAY	-0.284528	0.262617	-3.06516	0.0119501	0.155725	-2.82589		BIOCARTA_CDMAC_PATHWAY	-0.262323	0.116107	-2.09985	0.0616889	0.30365	-4.35114		NEMETH_INFLAMMATORY_RESPONSE_LPS_DN	-0.262799	-0.0808428	-2.47474	0.033341	0.436286	-3.46507		REACTOME_SUMOYLATION_OF_DNA_DAMAGE_RESPONSE_AND_REPAIR_PROTEINS	-0.419754	0.144082	-3.35866	0.0064231	0.0837439	-2.2143
FARMER_BREAST_CANCER_CLUSTER_6	0.389432	0.0855979	3.06495	0.0119543	0.155725	-2.82623		MARKS_ACETYLATED_NON_HISTONE_PROTEINS	-0.378432	-0.0236661	-2.0989	0.0617882	0.30365	-4.3526		CHIARETTI_T_ALL_RELAPSE_PROGNOSIS	-0.284088	-0.317983	-2.47526	0.0333118	0.436286	-3.46433		REACTOME_PROCESSING_OF_DNA_DOUBLE_STRAND_BREAK_ENDS	-0.424091	0.1638	-3.36007	0.00640717	0.0837439	-2.21196
REACTOME_REGULATION_OF_COMMISSURAL_AXON_PATHFINDING_BY_SLIT_AND_ROBO	-0.475484	-0.208888	-3.06447	0.0119641	0.155725	-2.82701		HOLLMANN_APOPTOSIS_VIA_CD40_UP	-0.225884	-0.0244308	-2.08888	0.0628413	0.306518	-4.3679		REACTOME_RESOLUTION_OF_SISTER_CHROMATID_COHESION	-0.309597	-0.217202	-2.46795	0.0337272	0.436286	-3.47481		REACTOME_SUMOYLATION_OF_CHROMATIN_ORGANIZATION_PROTEINS	-0.44863	0.165853	-3.35706	0.0064413	0.0837827	-2.21697
AMIT_EGF_RESPONSE_240_MCF10A	0.360175	-0.210301	3.06185	0.0120176	0.155945	-2.83128		REACTOME_INTERFERON_SIGNALING	-0.219208	0.0586129	-2.08572	0.0631778	0.30764	-4.37273		REACTOME_MYOCLONIC_EPILEPSY_OF_LAFORA	-0.340971	0.0882049	-2.4785	0.0331291	0.436286	-3.45967		CROONQUIST_IL6_DEPRIVATION_DN	-0.526564	0.353122	-3.3544	0.00647158	0.0839778	-2.22139
HUMMEL_BURKITTS_LYMPHOMA_DN	-0.593678	-0.107107	-3.0575	0.0121072	0.156738	-2.83838		REACTOME_SYNTHESIS_OF_GLYCOSYLPHOSPHATIDYLINOSITOL_GPI	0.290965	0.102043	2.08548	0.063203	0.30764	-4.37309		REACTOME_CASPASE_ACTIVATION_VIA_DEPENDENCE_RECEPTORS_IN_THE_ABSENCE_OF_LIGAND	0.286028	0.202994	2.47026	0.0335956	0.436286	-3.4715		REACTOME_RNA_POLYMERASE_I_TRANSCRIPTION	-0.484322	0.124287	-3.3517	0.00650253	0.084181	-2.22588
REACTOME_METAL_ION_SLC_TRANSPORTERS	0.247847	0.119113	3.0537	0.0121857	0.157007	-2.84456		BORCZUK_MALIGNANT_MESOTHELIOMA_DN	-0.176101	0.204351	-2.08052	0.0637345	0.309231	-4.38067		REACTOME_CYCLIN_A_B1_B2_ASSOCIATED_EVENTS_DURING_G2_M_TRANSITION	-0.330695	-0.141767	-2.46703	0.03378	0.436286	-3.47613		FERREIRA_EWINGS_SARCOMA_UNSTABLE_VS_STABLE_UP	-0.438703	0.253664	-3.34527	0.00657679	0.0843929	-2.23658
REACTOME_EGFR_INTERACTS_WITH_PHOSPHOLIPASE_C_GAMMA	0.505458	-0.166748	3.05475	0.012164	0.157007	-2.84286		REACTOME_ACYL_CHAIN_REMODELLING_OF_PI	0.379205	-0.0291358	2.07693	0.0641209	0.310557	-4.38613		REACTOME_CATION_COUPLED_CHLORIDE_COTRANSPORTERS	0.538988	-0.14679	2.46504	0.0338944	0.436738	-3.47899		TENEDINI_MEGAKARYOCYTE_MARKERS	-0.326845	0.0956804	-3.34758	0.00655003	0.0843929	-2.23274
REACTOME_HEDGEHOG_ON_STATE	-0.274558	-0.134011	-3.05236	0.0122136	0.157007	-2.84674		GRAHAM_NORMAL_QUIESCENT_VS_NORMAL_DIVIDING_UP	-0.194815	0.057295	-2.07543	0.0642838	0.310799	-4.38842		TAGHAVI_NEOPLASTIC_TRANSFORMATION	0.392663	0.112409	2.46352	0.033982	0.436843	-3.48117		FINETTI_BREAST_CANCER_KINOME_RED	-0.568071	0.400953	-3.34656	0.00656181	0.0843929	-2.23443
REACTOME_XENOBIOTICS	0.32875	0.269244	3.04822	0.0123001	0.157341	-2.85349		REACTOME_MTORC1_MEDIATED_SIGNALLING	-0.295229	0.0209394	-2.07336	0.0645078	0.311062	-4.39157		CHOI_ATL_CHRONIC_VS_ACUTE_DN	-0.268541	-0.223918	-2.46144	0.0341022	0.43686	-3.48415		BIOCARTA_FLUMAZENIL_PATHWAY	-0.623795	-0.349549	-3.34498	0.00658026	0.0843929	-2.23707
NIKOLSKY_BREAST_CANCER_1Q32_AMPLICON	-0.405518	0.125368	-3.04566	0.012354	0.157341	-2.85767		REACTOME_CELL_CELL_JUNCTION_ORGANIZATION	0.237092	0.0342598	2.07031	0.0648402	0.311982	-4.39621		PASQUALUCCI_LYMPHOMA_BY_GC_STAGE_UP	0.236292	-0.0167385	2.45811	0.0342951	0.43686	-3.48892		PUJANA_CHEK2_PCC_NETWORK	-0.474607	0.188061	-3.34141	0.00662189	0.0847294	-2.24302
FIGUEROA_AML_METHYLATION_CLUSTER_6_DN	-0.262876	0.162257	-3.04957	0.0122718	0.157341	-2.85129		PID_CD8_TCR_DOWNSTREAM_PATHWAY	-0.259661	0.0969429	-2.06781	0.0651143	0.312344	-4.40002		REACTOME_DEFECTS_IN_VITAMIN_AND_COFACTOR_METABOLISM	0.347114	0.177901	2.45973	0.0342013	0.43686	-3.48661		PID_P53_REGULATION_PATHWAY	-0.452093	0.147078	-3.33358	0.00671414	0.0848008	-2.25605
REACTOME_CD209_DC_SIGN_SIGNALING	-0.327962	0.0333915	-3.04619	0.0123429	0.157341	-2.85681		BIOCARTA_TALL1_PATHWAY	-0.293664	0.0762051	-2.05752	0.0662522	0.316577	-4.41566		REACTOME_DEPOSITION_OF_NEW_CENPA_CONTAINING_NUCLEOSOMES_AT_THE_CENTROMERE	-0.331336	-0.16445	-2.45801	0.0343009	0.43686	-3.48907		REACTOME_APOPTOSIS_INDUCED_DNA_FRAGMENTATION	-0.605785	0.207384	-3.33526	0.0066942	0.0848008	-2.25324
ZHAN_MULTIPLE_MYELOMA_CD2_UP	-0.323004	-0.0512512	-3.04401	0.0123889	0.157423	-2.86037		REACTOME_VIRAL_MESSENGER_RNA_SYNTHESIS	-0.291605	-0.0762415	-2.04978	0.0671206	0.318129	-4.4274		PID_HDAC_CLASSIII_PATHWAY	0.217473	-0.0318027	2.45135	0.0346905	0.43781	-3.49861		REACTOME_NUCLEOTIDE_EXCISION_REPAIR	-0.449776	0.0765075	-3.33027	0.00675354	0.0848008	-2.26156
REACTOME_CARGO_CONCENTRATION_IN_THE_ER	0.353656	0.135766	3.04145	0.0124432	0.157747	-2.86454		MCBRYAN_PUBERTAL_BREAST_4_5WK_UP	0.206134	0.0471009	2.0497	0.0671298	0.318129	-4.42753		SARTIPY_NORMAL_AT_INSULIN_RESISTANCE_DN	-0.216793	0.0253282	-2.45456	0.0345022	0.43781	-3.49401		BARRIER_COLON_CANCER_RECURRENCE_UP	0.33586	-0.183819	3.33043	0.00675163	0.0848008	-2.26129
REACTOME_APOPTOTIC_CLEAVAGE_OF_CELLULAR_PROTEINS	0.245483	0.0465828	3.0218	0.0128674	0.159029	-2.89657		KEGG_TIGHT_JUNCTION	0.190447	0.00279729	2.04297	0.0678932	0.320296	-4.43772		FEVR_CTNNB1_TARGETS_DN	-0.22511	-0.138059	-2.45358	0.0345595	0.43781	-3.49542		MYLLYKANGAS_AMPLIFICATION_HOT_SPOT_8	-0.376809	0.114792	-3.32094	0.0068659	0.0848008	-2.2771
CHARAFE_BREAST_CANCER_BASAL_VS_MESENCHYMAL_DN	-0.248374	-0.139659	-3.03216	0.0126419	0.159029	-2.87968		BIOCARTA_GPCR_PATHWAY	-0.215545	0.0868354	-2.04288	0.0679032	0.320296	-4.43785		REACTOME_ATF6_ATF6_ALPHA_ACTIVATES_CHAPERONE_GENES	0.441234	-0.147579	2.4513	0.0346938	0.43781	-3.49869		MATTIOLI_MGUS_VS_PCL	-0.49781	0.121144	-3.32117	0.00686304	0.0848008	-2.2767
TONKS_TARGETS_OF_RUNX1_RUNX1T1_FUSION_MONOCYTE_DN	-0.3415	0.133422	-3.02901	0.01271	0.159029	-2.88482		BIOCARTA_IL7_PATHWAY	-0.310113	0.0858638	-2.03804	0.0684575	0.321544	-4.44517		LIU_PROSTATE_CANCER_UP	0.240439	0.0508554	2.44734	0.0349275	0.439537	-3.50437		OHASHI_AURKB_TARGETS	-0.666431	0.439164	-3.31979	0.00687982	0.0848008	-2.279
MYLLYKANGAS_AMPLIFICATION_HOT_SPOT_18	-0.478055	-0.11042	-3.02072	0.0128911	0.159029	-2.89833		REACTOME_ANTIGEN_PRESENTATION_FOLDING_ASSEMBLY_AND_PEPTIDE_LOADING_OF_CLASS_I_MHC	0.318335	0.0965641	2.03742	0.0685295	0.321544	-4.44612		ZHAN_MULTIPLE_MYELOMA_PR_UP	-0.488324	-0.257547	-2.44628	0.0349904	0.439537	-3.50589		WANG_RESPONSE_TO_BEXAROTENE_DN	-0.365761	0.254323	-3.3231	0.00683971	0.0848008	-2.2735
HEIDENBLAD_AMPLICON_8Q24_DN	0.290824	-0.0246952	3.02326	0.0128353	0.159029	-2.89419		LUI_THYROID_CANCER_PAX8_PPARG_DN	-0.297765	-0.0174592	-2.03722	0.0685517	0.321544	-4.44641		BIOCARTA_TCRA_PATHWAY	-0.429017	-0.462965	-2.4446	0.0350901	0.439786	-3.50829		SCHAEFFER_SOX9_TARGETS_IN_PROSTATE_DEVELOPMENT_UP	0.396356	-0.0576883	3.3364	0.00668077	0.0848008	-2.25135
LIANG_SILENCED_BY_METHYLATION_UP	0.290098	-0.112975	3.0233	0.0128344	0.159029	-2.89412		REACTOME_SOS_MEDIATED_SIGNALLING	-0.327132	-0.0270363	-2.03629	0.0686588	0.321772	-4.44782		KEGG_CELL_CYCLE	-0.261779	-0.247047	-2.41592	0.0368383	0.439953	-3.54936		RICKMAN_HEAD_AND_NECK_CANCER_D	0.49516	-0.171167	3.32013	0.00687569	0.0848008	-2.27844
WILENSKY_RESPONSE_TO_DARAPLADIB	-0.403917	-0.0693659	-3.02264	0.0128489	0.159029	-2.8952		LUI_THYROID_CANCER_CLUSTER_3	-0.334553	0.068556	-2.03461	0.0688531	0.322134	-4.45036		BIOCARTA_G2_PATHWAY	-0.275998	-0.198021	-2.4171	0.0367651	0.439953	-3.54767		MORI_SMALL_PRE_BII_LYMPHOCYTE_DN	-0.328349	0.117423	-3.32236	0.00684865	0.0848008	-2.27473
MURAKAMI_UV_RESPONSE_1HR_DN	-0.622527	-0.195455	-3.02948	0.0126999	0.159029	-2.88406		PID_P38_ALPHA_BETA_DOWNSTREAM_PATHWAY	-0.200251	0.0227913	-2.034	0.0689235	0.32219	-4.45128		BIOCARTA_P27_PATHWAY	-0.311687	-0.253053	-2.41553	0.0368626	0.439953	-3.54991		FERRANDO_LYL1_NEIGHBORS	-0.449997	-0.00824619	-3.32615	0.00680286	0.0848008	-2.26841
NOUSHMEHR_GBM_GERMLINE_MUTATED	-0.389567	0.117969	-3.03404	0.0126014	0.159029	-2.87662		CHOW_RASSF1_TARGETS_UP	-0.265015	0.0113542	-2.03016	0.0693697	0.3229	-4.45709		PID_ERBB2_ERBB3_PATHWAY	0.271583	-0.136251	2.4409	0.0353113	0.439953	-3.5136		MEISSNER_BRAIN_HCP_WITH_H3K27ME3	0.401419	0.0312997	3.319	0.00688949	0.0848008	-2.28033
PEDERSEN_METASTASIS_BY_ERBB2_ISOFORM_1	0.440126	-0.196205	3.02862	0.0127185	0.159029	-2.88546		JAATINEN_HEMATOPOIETIC_STEM_CELL_DN	-0.233263	0.0331437	-2.02822	0.0695958	0.32308	-4.46002		REACTOME_TRANSLATION	-0.33222	0.0937697	-2.43964	0.0353863	0.439953	-3.51539		GUTIERREZ_WALDENSTROEMS_MACROGLOBULINEMIA_2	-0.545374	0.202692	-3.32571	0.00680816	0.0848008	-2.26914
REACTOME_SHC_RELATED_EVENTS_TRIGGERED_BY_IGF1R	-0.264591	-0.185316	-3.02705	0.0127526	0.159029	-2.88801		MYLLYKANGAS_AMPLIFICATION_HOT_SPOT_8	-0.280272	-0.00792968	-2.02782	0.0696425	0.32308	-4.46062		REACTOME_DEFENSINS	0.422885	-0.472852	2.42335	0.0363774	0.439953	-3.53873		REACTOME_ERYTHROCYTES_TAKE_UP_OXYGEN_AND_RELEASE_CARBON_DIOXIDE	0.679097	-0.0517554	3.33128	0.00674149	0.0848008	-2.25988
REACTOME_ACTIVATED_NTRK2_SIGNALS_THROUGH_RAS	-0.343614	-0.15462	-3.032	0.0126454	0.159029	-2.87995		KEGG_ABC_TRANSPORTERS	0.249102	0.104056	2.02319	0.0701856	0.324778	-4.46761		REACTOME_BETA_DEFENSINS	0.422885	-0.472852	2.42335	0.0363774	0.439953	-3.53873		REACTOME_FBXW7_MUTANTS_AND_NOTCH1_IN_CANCER	-0.642787	-0.145241	-3.32612	0.00680322	0.0848008	-2.26846
REACTOME_TRANSPORT_OF_VITAMINS_NUCLEOSIDES_AND_RELATED_MOLECULES	0.240497	0.00564404	3.01769	0.012958	0.15918	-2.90327		KEGG_SULFUR_METABOLISM	0.455415	0.154081	2.01256	0.0714484	0.327624	-4.48363		REACTOME_PROTEIN_FOLDING	-0.278563	-0.0133921	-2.44181	0.0352564	0.439953	-3.51229		REACTOME_HDR_THROUGH_HOMOLOGOUS_RECOMBINATION_HRR	-0.405751	0.217345	-3.33876	0.00665292	0.0848008	-2.24742
MCBRYAN_PUBERTAL_BREAST_5_6WK_UP	0.259719	0.0526033	3.01754	0.0129613	0.15918	-2.90351		KEGG_MTOR_SIGNALING_PATHWAY	-0.267988	-0.0366698	-2.01059	0.0716842	0.327624	-4.48659		SOTIRIOU_BREAST_CANCER_GRADE_1_VS_3_UP	-0.413118	-0.243711	-2.42875	0.0360458	0.439953	-3.53099		REACTOME_FANCONI_ANEMIA_PATHWAY	-0.335794	0.0951862	-3.31092	0.00698857	0.0857389	-2.29377
REACTOME_ENDOSOMAL_VACUOLAR_PATHWAY	-0.517962	0.257671	-3.01519	0.0130133	0.159464	-2.90734		REACTOME_SYNTHESIS_OF_BILE_ACIDS_AND_BILE_SALTS_VIA_24_HYDROXYCHOLESTEROL	0.346088	0.0272221	2.01272	0.0714293	0.327624	-4.48339		CHARAFE_BREAST_CANCER_LUMINAL_VS_MESENCHYMAL_UP	0.239789	0.177173	2.42268	0.0364185	0.439953	-3.53968		REACTOME_RRNA_MODIFICATION_IN_THE_NUCLEUS_AND_CYTOSOL	-0.562407	0.160975	-3.31025	0.00699687	0.0857389	-2.29489
GOLUB_ALL_VS_AML_UP	-0.388031	-0.000637055	-3.01279	0.0130669	0.159765	-2.91127		LANDIS_ERBB2_BREAST_TUMORS_65_DN	0.21642	0.0216234	2.01245	0.0714608	0.327624	-4.48379		DOANE_BREAST_CANCER_ESR1_UP	0.255798	0.116623	2.43327	0.0357709	0.439953	-3.52452		RHODES_UNDIFFERENTIATED_CANCER	-0.529702	0.312244	-3.30822	0.00702212	0.0858572	-2.29828
BRACHAT_RESPONSE_TO_CAMPTOTHECIN_UP	0.285686	-0.00826846	3.00792	0.0131759	0.160741	-2.9192		KEGG_PHOSPHATIDYLINOSITOL_SIGNALING_SYSTEM	-0.188106	0.0435779	-2.00977	0.0717833	0.327761	-4.48783		PUJANA_XPRSS_INT_NETWORK	-0.243904	-0.251841	-2.43273	0.0358034	0.439953	-3.52529		FIRESTEIN_CTNNB1_PATHWAY_AND_PROLIFERATION	-0.585958	0.154135	-3.30407	0.00707381	0.0862974	-2.30519
TERAO_AOX4_TARGETS_SKIN_UP	0.243154	-0.147479	3.00214	0.0133067	0.161977	-2.92863		REACTOME_DCC_MEDIATED_ATTRACTIVE_SIGNALING	0.261261	-0.0490477	2.00487	0.0723738	0.329364	-4.49519		KAUFFMANN_DNA_REPLICATION_GENES	-0.230012	-0.2123	-2.42936	0.036009	0.439953	-3.53013		PID_RB_1PATHWAY	-0.325284	0.166095	-3.30268	0.00709124	0.0863186	-2.3075
REACTOME_ARMS_MEDIATED_ACTIVATION	0.55884	0.244489	2.9983	0.0133941	0.162437	-2.93488		REACTOME_CONSTITUTIVE_SIGNALING_BY_LIGAND_RESPONSIVE_EGFR_CANCER_VARIANTS	-0.283359	-0.0416022	-2.00344	0.0725481	0.32984	-4.49734		PARK_HSC_AND_MULTIPOTENT_PROGENITORS	-0.249651	-0.117513	-2.41998	0.0365861	0.439953	-3.54356		ELVIDGE_HYPOXIA_DN	-0.324108	0.0610257	-3.30045	0.00711928	0.0864686	-2.31122
LEE_LIVER_CANCER_DENA_DN	0.256914	0.231274	2.99596	0.0134478	0.162437	-2.9387		KOBAYASHI_EGFR_SIGNALING_6HR_DN	-0.216398	0.0267091	-2.00253	0.0726583	0.32984	-4.49871		ZHENG_FOXP3_TARGETS_IN_THYMUS_DN	0.52674	0.0421486	2.43794	0.0354887	0.439953	-3.51784		ONO_AML1_TARGETS_DN	-0.402413	0.320187	-3.29828	0.00714664	0.0866097	-2.31483
BURTON_ADIPOGENESIS_PEAK_AT_0HR	-0.285595	-0.0961951	-2.99633	0.0134394	0.162437	-2.9381		BIOCARTA_DREAM_PATHWAY	-0.244223	-0.0680512	-2.00043	0.0729149	0.330358	-4.50187		HSIAO_HOUSEKEEPING_GENES	-0.256014	0.0358274	-2.42202	0.0364598	0.439953	-3.54063		BASAKI_YBX1_TARGETS_UP	-0.382357	0.265203	-3.29198	0.00722685	0.0870618	-2.32533
REACTOME_ACTIVATION_OF_NIMA_KINASES_NEK9_NEK6_NEK7	0.506419	0.0223556	2.99532	0.0134626	0.162437	-2.93975		LIU_TARGETS_OF_VMYB_VS_CMYB_DN	-0.204995	0.195057	-2.00012	0.0729526	0.330358	-4.50233		KANG_AR_TARGETS_UP	-0.377414	0.0422861	-2.42484	0.0362859	0.439953	-3.5366		LIM_MAMMARY_STEM_CELL_DN	0.296224	-0.294751	3.29288	0.00721539	0.0870618	-2.32384
NADLER_HYPERGLYCEMIA_AT_OBESITY	-0.313979	-0.10579	-2.99191	0.0135412	0.162761	-2.94531		REACTOME_APC_CDC20_MEDIATED_DEGRADATION_OF_NEK2A	-0.258862	-0.0938255	-1.99708	0.0733238	0.331494	-4.50688		VANDESLUIS_COMMD1_TARGETS_GROUP_3_DN	-0.367364	-0.0703549	-2.42779	0.0361049	0.439953	-3.53238		REACTOME_HOMOLOGY_DIRECTED_REPAIR	-0.370366	0.1772	-3.29162	0.00723142	0.0870618	-2.32593
CHENG_TAF7L_TARGETS	-0.521671	0.0446295	-2.99159	0.0135486	0.162761	-2.94583		TURASHVILI_BREAST_LOBULAR_CARCINOMA_VS_DUCTAL_NORMAL_UP	-0.225424	-0.0665683	-1.99641	0.0734061	0.331593	-4.50789		BIOCARTA_TERC_PATHWAY	-0.300277	-0.20507	-2.42673	0.0361695	0.439953	-3.53389		SANSOM_APC_MYC_TARGETS	-0.307565	0.0461123	-3.28867	0.00726936	0.0873275	-2.33086
KEGG_STEROID_HORMONE_BIOSYNTHESIS	0.46659	-0.150219	2.97696	0.0138917	0.164711	-2.96969		PID_HNF3B_PATHWAY	0.253387	0.0774133	1.99571	0.0734924	0.331711	-4.50894		REACTOME_FORMATION_OF_THE_EARLY_ELONGATION_COMPLEX	-0.321798	-0.0760972	-2.41996	0.036587	0.439953	-3.54358		REACTOME_INITIATION_OF_NUCLEAR_ENVELOPE_NE_REFORMATION	-0.542647	0.233782	-3.28629	0.00729995	0.087504	-2.33481
REACTOME_SEMA3A_PLEXIN_REPULSION_SIGNALING_BY_INHIBITING_INTEGRIN_ADHESION	-0.364296	-0.109813	-2.97574	0.0139205	0.164711	-2.97167		KEGG_CALCIUM_SIGNALING_PATHWAY	-0.175497	0.00659893	-1.98664	0.0746157	0.334585	-4.52254		REACTOME_TRANSPORT_AND_SYNTHESIS_OF_PAPS	0.541096	0.193062	2.41722	0.0367576	0.439953	-3.5475		REACTOME_PROCESSING_OF_CAPPED_INTRON_CONTAINING_PRE_MRNA	-0.565772	0.0710935	-3.28196	0.00735617	0.0879862	-2.34203
WANG_IMMORTALIZED_BY_HOXA9_AND_MEIS1_UP	0.361287	0.302725	2.97889	0.0138459	0.164711	-2.96654		REACTOME_P75NTR_RECRUITS_SIGNALLING_COMPLEXES	-0.288505	0.0273952	-1.98324	0.0750414	0.335946	-4.52763		REACTOME_REGULATION_OF_TP53_ACTIVITY_THROUGH_PHOSPHORYLATION	-0.21153	-0.179561	-2.41677	0.0367853	0.439953	-3.54814		SENGUPTA_NASOPHARYNGEAL_CARCINOMA_DN	0.422516	-0.105348	3.27949	0.0073885	0.0881812	-2.34616
LI_CYTIDINE_ANALOG_PATHWAY	0.447658	-0.193749	2.97753	0.0138782	0.164711	-2.96876		KEGG_GLYCOSPHINGOLIPID_BIOSYNTHESIS_GLOBO_SERIES	0.312967	0.0488268	1.97956	0.0755042	0.337195	-4.53313		KEGG_GLYCEROPHOSPHOLIPID_METABOLISM	0.326834	-0.0476008	2.40614	0.0374538	0.441854	-3.56334		CHEMNITZ_RESPONSE_TO_PROSTAGLANDIN_E2_UP	-0.323257	0.318155	-3.27157	0.00749279	0.0882359	-2.35935
BONCI_TARGETS_OF_MIR15A_AND_MIR16_1	0.263858	-0.0984056	2.97736	0.013882	0.164711	-2.96903		KIM_MYC_AMPLIFICATION_TARGETS_UP	-0.194404	-0.0835882	-1.97598	0.0759567	0.337518	-4.53848		PID_VEGF_VEGFR_PATHWAY	-0.350927	-0.202932	-2.39931	0.0378897	0.441854	-3.5731		ROY_WOUND_BLOOD_VESSEL_DN	0.445237	-0.278149	3.27086	0.00750229	0.0882359	-2.36054
REACTOME_MET_ACTIVATES_PTK2_SIGNALING	0.371043	-0.235393	2.98187	0.0137755	0.164711	-2.96167		LEE_NEURAL_CREST_STEM_CELL_UP	-0.194488	0.0118421	-1.97238	0.076415	0.338735	-4.54386		REACTOME_FORMATION_OF_INCISION_COMPLEX_IN_GG_NER	-0.222518	-0.0624468	-2.39907	0.0379053	0.441854	-3.57345		ODONNELL_TFRC_TARGETS_DN	-0.391243	0.320095	-3.27546	0.00744138	0.0882359	-2.35287
REACTOME_HDL_REMODELING	-0.551343	0.0771709	-2.98047	0.0138086	0.164711	-2.96397		KEGG_FATTY_ACID_METABOLISM	0.33206	-0.00383725	1.96888	0.0768627	0.339071	-4.54908		WAMUNYOKOLI_OVARIAN_CANCER_LMP_UP	0.257724	0.139656	2.40585	0.0374727	0.441854	-3.56377		LIN_SILENCED_BY_TUMOR_MICROENVIRONMENT	0.389302	-0.0193935	3.27772	0.00741169	0.0882359	-2.34911
JAATINEN_HEMATOPOIETIC_STEM_CELL_DN	-0.26685	-0.0711193	-2.97291	0.0139881	0.165156	-2.97629		BIOCARTA_IL17_PATHWAY	-0.410696	0.265602	-1.96525	0.0773296	0.339071	-4.5545		LI_WILMS_TUMOR_ANAPLASTIC_UP	-0.513988	-0.305301	-2.39934	0.0378882	0.441854	-3.57307		WU_HBX_TARGETS_2_UP	-0.374226	0.0421276	-3.27365	0.00746527	0.0882359	-2.35589
REACTOME_MET_ACTIVATES_RAP1_AND_RAC1	0.448761	-0.143712	2.96591	0.0141564	0.166785	-2.9877		SIG_PIP3_SIGNALING_IN_B_LYMPHOCYTES	-0.206646	0.0910119	-1.97016	0.0766984	0.339071	-4.54717		SHEPARD_CRUSH_AND_BURN_MUTANT_DN	-0.207928	-0.132759	-2.40038	0.0378214	0.441854	-3.57158		SARRIO_EPITHELIAL_MESENCHYMAL_TRANSITION_UP	-0.349428	0.304934	-3.27063	0.00750534	0.0882359	-2.36092
REACTOME_LAGGING_STRAND_SYNTHESIS	-0.325588	-0.278143	-2.96327	0.0142206	0.167183	-2.99201		PID_IL2_STAT5_PATHWAY	-0.293779	0.168048	-1.96471	0.0773983	0.339071	-4.55529		YAMAZAKI_TCEB3_TARGETS_UP	0.276504	-0.0960867	2.41129	0.0371289	0.441854	-3.55599		REACTOME_SUMOYLATION	-0.391575	0.136981	-3.27455	0.00745338	0.0882359	-2.35439
REACTOME_NOTCH3_ACTIVATION_AND_TRANSMISSION_OF_SIGNAL_TO_THE_NUCLEUS	0.236845	-0.0286023	2.96019	0.0142956	0.167706	-2.99703		ROVERSI_GLIOMA_COPY_NUMBER_DN	0.22889	0.00773544	1.96626	0.0771989	0.339071	-4.55299		RHODES_UNDIFFERENTIATED_CANCER	-0.409641	-0.267965	-2.40294	0.0376578	0.441854	-3.56792		WONG_EMBRYONIC_STEM_CELL_CORE	-0.51286	0.228859	-3.26173	0.00762464	0.0894472	-2.37576
WINTER_HYPOXIA_DN	-0.354953	0.125508	-2.95623	0.0143927	0.168487	-3.00348		REACTOME_TRANSPORT_OF_INORGANIC_CATIONS_ANIONS_AND_AMINO_ACIDS_OLIGOPEPTIDES	0.187358	0.122256	1.96264	0.0776667	0.339828	-4.55838		WHITEFORD_PEDIATRIC_CANCER_MARKERS	-0.385499	-0.239551	-2.40993	0.037214	0.441854	-3.55792		LINDGREN_BLADDER_CANCER_CLUSTER_3_UP	-0.365754	0.136026	-3.2576	0.00768066	0.0895317	-2.38265
BIOCARTA_CELL2CELL_PATHWAY	0.358904	0.0599414	2.95272	0.0144795	0.168784	-3.00921		RAMJAUN_APOPTOSIS_BY_TGFB1_VIA_MAPK1_UP	0.420912	0.0162339	1.96235	0.0777038	0.339828	-4.55881		BLUM_RESPONSE_TO_SALIRASIB_DN	-0.279587	-0.186785	-2.40515	0.0375171	0.441854	-3.56477		SMID_BREAST_CANCER_ERBB2_DN	0.60148	0.0527635	3.25797	0.00767562	0.0895317	-2.38203
REACTOME_PROSTANOID_LIGAND_RECEPTORS	0.831418	-0.0657133	2.9533	0.0144651	0.168784	-3.00827		MATTIOLI_MGUS_VS_PCL	-0.277711	-0.0315183	-1.95778	0.0782981	0.340729	-4.56562		REACTOME_GLUTAMATE_AND_GLUTAMINE_METABOLISM	0.346448	0.123659	2.39924	0.0378945	0.441854	-3.57321		REACTOME_CYP2E1_REACTIONS	0.643959	-0.289489	3.25894	0.00766234	0.0895317	-2.3804
IIZUKA_LIVER_CANCER_PROGRESSION_L0_L1_DN	-0.33308	0.0220168	-2.94948	0.0145599	0.169362	-3.01449		MARTORIATI_MDM4_TARGETS_FETAL_LIVER_UP	-0.198185	-0.0836759	-1.95747	0.0783393	0.340729	-4.56608		LI_WILMS_TUMOR	-0.346625	-0.0233765	-2.3945	0.0382	0.44341	-3.57999		CAIRO_HEPATOBLASTOMA_CLASSES_UP	-0.44699	0.195797	-3.24785	0.00781457	0.0907084	-2.39891
BIOCARTA_ARAP_PATHWAY	0.346844	0.111017	2.94768	0.0146047	0.169526	-3.01742		REACTOME_GOLGI_ASSOCIATED_VESICLE_BIOGENESIS	0.252875	-0.0445812	1.95416	0.0787719	0.342144	-4.571		REACTOME_UNFOLDED_PROTEIN_RESPONSE_UPR	0.33727	-0.105496	2.39538	0.0381431	0.44341	-3.57873		REACTOME_TP53_REGULATES_TRANSCRIPTION_OF_DNA_REPAIR_GENES	-0.383026	0.0417818	-3.24828	0.00780852	0.0907084	-2.39819
MORI_MATURE_B_LYMPHOCYTE_UP	-0.362067	0.0155761	-2.94611	0.014644	0.169624	-3.01999		GESERICK_TERT_TARGETS_DN	-0.279017	0.0842094	-1.95403	0.078789	0.342144	-4.57119		SA_G2_AND_M_PHASES	-0.399019	-0.282386	-2.37129	0.039731	0.451175	-3.61312		REACTOME_DNA_REPAIR	-0.357683	0.0885768	-3.24521	0.00785118	0.0909414	-2.40331
DORN_ADENOVIRUS_INFECTION_32HR_DN	0.312107	-0.243039	2.94401	0.0146968	0.169878	-3.02341		BIOCARTA_CELLCYCLE_PATHWAY	-0.227165	-0.0252351	-1.94482	0.0800064	0.344962	-4.58487		PID_ATR_PATHWAY	-0.283518	-0.223424	-2.36274	0.04031	0.451175	-3.62532		PID_IL23_PATHWAY	-0.350716	0.149544	-3.24164	0.00790106	0.0912085	-2.40927
HAHTOLA_MYCOSIS_FUNGOIDES_DN	-0.418022	-0.242158	-2.93721	0.0148687	0.171505	-3.0345		CHEMNITZ_RESPONSE_TO_PROSTAGLANDIN_E2_UP	-0.308459	-0.0536153	-1.93545	0.0812635	0.347947	-4.59876		REACTOME_CELL_CYCLE_CHECKPOINTS	-0.295596	-0.200684	-2.3828	0.0389645	0.451175	-3.5967		FERRANDO_TAL1_NEIGHBORS	-0.287532	0.377261	-3.24119	0.00790739	0.0912085	-2.41002
NUMATA_CSF3_SIGNALING_VIA_STAT3	-0.389723	-0.0561047	-2.93366	0.0149592	0.172187	-3.04028		PID_VEGFR1_PATHWAY	-0.275394	-0.0526433	-1.93169	0.0817728	0.348771	-4.60433		REACTOME_MRNA_DECAY_BY_5_TO_3_EXORIBONUCLEASE	-0.306717	-0.223526	-2.36314	0.0402826	0.451175	-3.62474		HORIUCHI_WTAP_TARGETS_DN	-0.365005	0.208264	-3.23959	0.00792988	0.0912766	-2.41269
DORN_ADENOVIRUS_INFECTION_48HR_DN	0.287845	-0.231128	2.93077	0.0150334	0.17268	-3.04499		JOHANSSON_GLIOMAGENESIS_BY_PDGFB_DN	0.238766	-0.0138794	1.93275	0.0816296	0.348771	-4.60277		CHEMNITZ_RESPONSE_TO_PROSTAGLANDIN_E2_DN	0.195841	0.0276049	2.38102	0.0390821	0.451175	-3.59924		REACTOME_ACTIVATION_OF_THE_PRE_REPLICATIVE_COMPLEX	-0.508721	0.35433	-3.23535	0.00798969	0.0915377	-2.41976
MIKI_COEXPRESSED_WITH_CYP19A1	-0.456524	0.109653	-2.92867	0.0150876	0.172942	-3.04842		KEGG_LEUKOCYTE_TRANSENDOTHELIAL_MIGRATION	-0.228052	0.0312836	-1.93075	0.081901	0.348971	-4.60572		LUI_TARGETS_OF_PAX8_PPARG_FUSION	-0.344485	0.192462	-2.36497	0.040158	0.451175	-3.62213		REACTOME_MITOTIC_G1_PHASE_AND_G1_S_TRANSITION	-0.44768	0.236176	-3.23236	0.00803208	0.0915377	-2.42474
KEGG_TYROSINE_METABOLISM	-0.278396	-0.0403573	-2.92617	0.0151522	0.172961	-3.05249		BIOCARTA_P38MAPK_PATHWAY	-0.20368	-0.0452414	-1.92726	0.0823767	0.349719	-4.61087		GROSS_HYPOXIA_VIA_HIF1A_UP	-0.220721	-0.122265	-2.36767	0.0399748	0.451175	-3.61828		GROSS_HYPOXIA_VIA_ELK3_AND_HIF1A_DN	-0.311399	0.00360048	-3.23211	0.00803576	0.0915377	-2.42517
BIOCARTA_CYTOKINE_PATHWAY	0.465533	-0.0961937	2.9267	0.0151385	0.172961	-3.05163		BIOCARTA_CTL_PATHWAY	-0.354095	0.137128	-1.92369	0.0828669	0.350626	-4.61615		SCIAN_INVERSED_TARGETS_OF_TP53_AND_TP73_UP	-0.327713	-0.147681	-2.36362	0.04025	0.451175	-3.62406		DING_LUNG_CANCER_MUTATED_RECURRENTLY	-0.577909	0.171672	-3.23283	0.00802547	0.0915377	-2.42396
REACTOME_TRNA_AMINOACYLATION	0.397603	-0.13023	2.9246	0.015193	0.173068	-3.05505		HEIDENBLAD_AMPLICON_8Q24_DN	0.259478	0.133538	1.92339	0.0829089	0.350626	-4.6166		GOUYER_TATI_TARGETS_UP	0.352374	-0.00239072	2.37302	0.0396145	0.451175	-3.61065		REACTOME_MITOTIC_SPINDLE_CHECKPOINT	-0.46173	0.262978	-3.23252	0.00802988	0.0915377	-2.42448
PHESSE_TARGETS_OF_APC_AND_MBD2_DN	-0.437381	-0.181574	-2.91623	0.0154122	0.174841	-3.06869		PID_DNA_PK_PATHWAY	0.312473	0.0234537	1.91647	0.0838663	0.352238	-4.62681		RICKMAN_HEAD_AND_NECK_CANCER_F	-0.353092	0.100158	-2.36393	0.0402285	0.451175	-3.62361		REACTOME_TRANSPORT_OF_MATURE_TRANSCRIPT_TO_CYTOPLASM	-0.570759	0.134495	-3.22599	0.00812337	0.091934	-2.43537
REACTOME_RIP_MEDIATED_NFKB_ACTIVATION_VIA_ZBP1	0.379166	-0.211104	2.91647	0.0154058	0.174841	-3.0683		REACTOME_RNA_POLYMERASE_II_TRANSCRIPTION	-0.18624	-0.0320788	-1.91465	0.0841198	0.352365	-4.62949		PEART_HDAC_PROLIFERATION_CLUSTER_DN	-0.282532	-0.286108	-2.36485	0.0401659	0.451175	-3.6223		KORKOLA_YOLK_SAC_TUMOR_UP	-0.413497	0.137775	-3.22502	0.00813738	0.091934	-2.43699
REACTOME_DNA_DAMAGE_REVERSAL	-0.415046	0.0357458	-2.90657	0.0156691	0.17739	-3.08444		BARRIER_CANCER_RELAPSE_NORMAL_SAMPLE_UP	0.241965	-0.0131546	1.91396	0.0842166	0.352365	-4.63051		MCCABE_HOXC6_TARGETS_DN	-0.276259	-0.0192211	-2.36367	0.0402463	0.451175	-3.62398		FERREIRA_EWINGS_SARCOMA_UNSTABLE_VS_STABLE_DN	0.29945	-0.176699	3.22531	0.00813319	0.091934	-2.4365
REACTOME_ZBP1_DAI_MEDIATED_INDUCTION_OF_TYPE_I_IFNS	0.385397	-0.193451	2.90418	0.0157335	0.177753	-3.08834		KEGG_AMINOACYL_TRNA_BIOSYNTHESIS	0.232042	-0.067518	1.90957	0.0848321	0.353864	-4.63698		SMID_BREAST_CANCER_RELAPSE_IN_LIVER_DN	0.247249	0.112538	2.36201	0.0403594	0.451175	-3.62635		REACTOME_TRANSCRIPTIONAL_REGULATION_BY_TP53	-0.329223	0.096524	-3.22844	0.00808823	0.091934	-2.43129
REACTOME_COENZYME_A_BIOSYNTHESIS	-0.483049	0.201953	-2.90102	0.0158188	0.178351	-3.09349		PID_KIT_PATHWAY	-0.232076	0.0905667	-1.90816	0.08503	0.354058	-4.63905		ITO_PTTG1_TARGETS_DN	-0.439911	-0.248645	-2.37507	0.0394774	0.451175	-3.60772		WAKASUGI_HAVE_ZNF143_BINDING_SITES	-0.414912	0.158716	-3.21795	0.00824018	0.0925255	-2.44879
PID_SYNDECAN_3_PATHWAY	0.234414	0.00631701	2.89246	0.0160523	0.180245	-3.10744		WAMUNYOKOLI_OVARIAN_CANCER_LMP_DN	-0.250141	-0.0937893	-1.90644	0.0852728	0.354058	-4.64158		MIZUKAMI_HYPOXIA_DN	0.364188	0.0946722	2.3634	0.0402649	0.451175	-3.62437		MIKKELSEN_NPC_HCP_WITH_H3K27ME3	0.374818	0.10494	3.21858	0.00823087	0.0925255	-2.44773
TSAI_DNAJB4_TARGETS_UP	0.46785	-0.112862	2.8935	0.0160239	0.180245	-3.10575		WIKMAN_ASBESTOS_LUNG_CANCER_UP	0.285665	-0.0183881	1.90282	0.0857861	0.355089	-4.6469		REACTOME_ADP_SIGNALLING_THROUGH_P2Y_PURINOCEPTOR_12	-0.408426	-0.11819	-2.3661	0.0400813	0.451175	-3.62052		REACTOME_HOMOLOGOUS_DNA_PAIRING_AND_STRAND_EXCHANGE	-0.481592	0.235096	-3.21813	0.00823744	0.0925255	-2.44848
REACTOME_MISCELLANEOUS_TRANSPORT_AND_BINDING_EVENTS	0.28185	0.174365	2.88814	0.0161716	0.181215	-3.11449		PID_EPO_PATHWAY	-0.271865	0.114068	-1.90056	0.0861069	0.355142	-4.65021		REACTOME_SUMOYLATION_OF_DNA_REPLICATION_PROTEINS	-0.232619	-0.299697	-2.36528	0.0401367	0.451175	-3.62168		REACTOME_INSULIN_RECEPTOR_RECYCLING	0.574183	-0.122718	3.21624	0.00826515	0.0926169	-2.45164
BIOCARTA_HCMV_PATHWAY	0.247154	-0.108951	2.88652	0.0162164	0.181347	-3.11712		KIM_MYC_AMPLIFICATION_TARGETS_DN	0.195721	0.0401134	1.90071	0.0860861	0.355142	-4.65		REACTOME_RHO_GTPASES_ACTIVATE_RHOTEKIN_AND_RHOPHILINS	0.405725	0.0912363	2.3608	0.0404426	0.451175	-3.62808		MATTIOLI_MULTIPLE_MYELOMA_SUBGROUPS	-0.488355	0.162174	-3.21288	0.00831464	0.0927934	-2.45725
REACTOME_PCNA_DEPENDENT_LONG_PATCH_BASE_EXCISION_REPAIR	-0.329136	-0.291399	-2.88478	0.016265	0.181522	-3.11996		YANG_BREAST_CANCER_ESR1_BULK_DN	-0.287656	0.0804331	-1.90099	0.0860457	0.355142	-4.64958		REACTOME_CARGO_CONCENTRATION_IN_THE_ER	0.442385	-0.00180618	2.35983	0.040509	0.451175	-3.62946		REACTOME_HIV_TRANSCRIPTION_INITIATION	-0.481183	0.0861702	-3.21332	0.00830811	0.0927934	-2.45651
REACTOME_TRANSCRIPTIONAL_REGULATION_BY_RUNX3	-0.207624	-0.247503	-2.88349	0.0163008	0.181553	-3.12206		REACTOME_METABOLISM_OF_AMINO_ACIDS_AND_DERIVATIVES	-0.247343	0.0175591	-1.89937	0.0862768	0.355508	-4.65196		REACTOME_SIGNALING_BY_MST1	0.456178	0.296044	2.36068	0.0404503	0.451175	-3.62824		KIM_LRRC3B_TARGETS	-0.413719	0.0882839	-3.20587	0.00841873	0.0933974	-2.46895
MARTIN_NFKB_TARGETS_DN	0.391123	0.224247	2.88004	0.0163976	0.181917	-3.12769		KORKOLA_TERATOMA_UP	-0.255411	0.172018	-1.89484	0.0869264	0.356859	-4.65861		WANG_RESPONSE_TO_GSK3_INHIBITOR_SB216763_DN	-0.23003	-0.176818	-2.3566	0.0407305	0.452725	-3.63406		VALK_AML_CLUSTER_16	0.315381	-0.123843	3.20581	0.00841969	0.0933974	-2.46906
MCLACHLAN_DENTAL_CARIES_UP	-0.289519	-0.108987	-2.87645	0.0164987	0.181917	-3.13353		NEWMAN_ERCC6_TARGETS_DN	-0.255829	-0.0864063	-1.89281	0.0872197	0.356859	-4.6616		BIOCARTA_RACC_PATHWAY	-0.449826	0.0860763	-2.35401	0.0409093	0.453796	-3.63775		REACTOME_AURKA_ACTIVATION_BY_TPX2	-0.377245	0.138423	-3.20723	0.00839848	0.0933974	-2.46668
LEIN_NEURON_MARKERS	-0.270897	0.073333	-2.87644	0.0164988	0.181917	-3.13354		HERNANDEZ_ABERRANT_MITOSIS_BY_DOCETACEL_4NM_UP	-0.175708	0.0436414	-1.89143	0.0874188	0.356859	-4.66362		KEGG_GLYCOSPHINGOLIPID_BIOSYNTHESIS_GLOBO_SERIES	0.451794	-0.00376021	2.34548	0.0415041	0.454709	-3.6499		LI_WILMS_TUMOR_ANAPLASTIC_DN	-0.372965	0.479134	-3.20164	0.00848222	0.0937667	-2.47601
BIOCARTA_WNT_LRP6_PATHWAY	0.612272	-0.412855	2.87874	0.0164341	0.181917	-3.1298		BEGUM_TARGETS_OF_PAX3_FOXO1_FUSION_AND_PAX3	-0.393417	-0.122028	-1.88808	0.0879042	0.357064	-4.66852		TERAMOTO_OPN_TARGETS_CLUSTER_4	-0.356107	0.0625915	-2.34482	0.0415504	0.454709	-3.65084		GOBERT_OLIGODENDROCYTE_DIFFERENTIATION_UP	-0.413221	0.261129	-3.20132	0.00848707	0.0937667	-2.47655
REACTOME_CHREBP_ACTIVATES_METABOLIC_GENE_EXPRESSION	-0.446335	0.233841	-2.87818	0.0164498	0.181917	-3.13071		GAUSSMANN_MLL_AF4_FUSION_TARGETS_G_DN	-0.231569	-0.164526	-1.88526	0.0883148	0.357712	-4.67265		CAFFAREL_RESPONSE_TO_THC_8HR_3_UP	0.516963	-0.0491771	2.34952	0.0412212	0.454709	-3.64414		REACTOME_HIV_LIFE_CYCLE	-0.411845	0.101216	-3.20006	0.00850598	0.0937874	-2.47864
KEGG_DRUG_METABOLISM_OTHER_ENZYMES	0.343109	-0.0901902	2.86969	0.0166909	0.182591	-3.14455		KEGG_GLUTATHIONE_METABOLISM	0.248099	-0.0838639	1.88294	0.0886538	0.35789	-4.67604		TAKAO_RESPONSE_TO_UVB_RADIATION_UP	-0.306898	0.129846	-2.34738	0.0413708	0.454709	-3.6472		KEGG_ASTHMA	-0.576238	0.333875	-3.17245	0.00893348	0.094436	-2.52473
YIH_RESPONSE_TO_ARSENITE_C4	0.410753	-0.0582146	2.87131	0.0166446	0.182591	-3.14191		MYLLYKANGAS_AMPLIFICATION_HOT_SPOT_30	-0.416026	0.0376347	-1.88331	0.0886002	0.35789	-4.67551		BERNARD_PPAPDC1B_TARGETS_DN	0.240437	0.0430369	2.34367	0.0416312	0.454709	-3.65248		BIOCARTA_EXTRINSIC_PATHWAY	0.449657	0.0956994	3.18382	0.00875488	0.094436	-2.50575
IVANOVA_HEMATOPOIESIS_INTERMEDIATE_PROGENITOR	0.261129	-0.074846	2.87071	0.0166616	0.182591	-3.14288		MARTORIATI_MDM4_TARGETS_NEUROEPITHELIUM_DN	-0.173468	-0.0422333	-1.8839	0.0885137	0.35789	-4.67464		MIKKELSEN_ES_ICP_WITH_H3K4ME3_AND_H3K27ME3	-0.266246	0.0777354	-2.34489	0.0415455	0.454709	-3.65075		REACTOME_INTERFERON_SIGNALING	-0.394276	0.0350082	-3.17046	0.00896521	0.094436	-2.52806
REACTOME_TP53_REGULATES_TRANSCRIPTION_OF_CASPASE_ACTIVATORS_AND_CASPASES	0.380003	-0.0054892	2.86962	0.0166927	0.182591	-3.14465		KEGG_JAK_STAT_SIGNALING_PATHWAY	-0.21406	0.0369594	-1.88069	0.0889852	0.358679	-4.67934		FISCHER_DREAM_TARGETS	-0.192097	-0.21725	-2.34481	0.0415511	0.454709	-3.65086		MYLLYKANGAS_AMPLIFICATION_HOT_SPOT_17	-0.418377	-0.010127	-3.18635	0.00871562	0.094436	-2.50153
REACTOME_CLASS_B_2_SECRETIN_FAMILY_RECEPTORS	-0.224251	-0.0408163	-2.86759	0.016751	0.182609	-3.14797		LINDGREN_BLADDER_CANCER_CLUSTER_2A_DN	-0.16831	-0.085775	-1.87425	0.0899363	0.360138	-4.68874		REACTOME_GLOBAL_GENOME_NUCLEOTIDE_EXCISION_REPAIR_GG_NER	-0.22602	-0.0688877	-2.34336	0.0416528	0.454709	-3.65292		HEIDENBLAD_AMPLICON_12P11_12_DN	0.342887	-0.284748	3.19203	0.00862812	0.094436	-2.49204
GAUSSMANN_MLL_AF4_FUSION_TARGETS_C_DN	-0.278307	-0.244699	-2.86725	0.0167607	0.182609	-3.14852		KEGG_TAURINE_AND_HYPOTAURINE_METABOLISM	0.323207	0.000243321	1.86648	0.091097	0.362412	-4.70008		ODONNELL_METASTASIS_DN	-0.331303	-0.104422	-2.34115	0.041809	0.455511	-3.65607		MOHANKUMAR_HOXA1_TARGETS_DN	0.286049	0.0707761	3.18883	0.00867733	0.094436	-2.49739
GHANDHI_BYSTANDER_IRRADIATION_DN	0.403018	0.117014	2.86495	0.0168269	0.182967	-3.15226		KEGG_P53_SIGNALING_PATHWAY	-0.188847	-0.124476	-1.86518	0.0912931	0.362514	-4.70197		REACTOME_MITOTIC_G1_PHASE_AND_G1_S_TRANSITION	-0.289343	-0.15637	-2.33899	0.041962	0.456274	-3.65914		BENPORATH_ES_1	-0.344908	0.160422	-3.17015	0.00897011	0.094436	-2.52857
SHIRAISHI_PLZF_TARGETS_DN	-0.651883	0.220881	-2.86171	0.0169205	0.183623	-3.15754		REACTOME_PROCESSING_OF_INTRONLESS_PRE_MRNAS	-0.336191	0.0386423	-1.86368	0.091518	0.362514	-4.70415		BURTON_ADIPOGENESIS_3	-0.424124	-0.18033	-2.33034	0.0425801	0.462083	-3.67145		MORI_PRE_BI_LYMPHOCYTE_UP	-0.382326	0.345883	-3.1889	0.00867625	0.094436	-2.49727
REACTOME_ALPHA_OXIDATION_OF_PHYTANATE	0.307206	0.339062	2.85503	0.0171153	0.185371	-3.16842		REACTOME_DSCAM_INTERACTIONS	0.239323	0.0459023	1.86502	0.0913172	0.362514	-4.70221		REACTOME_CARBOXYTERMINAL_POST_TRANSLATIONAL_MODIFICATIONS_OF_TUBULIN	-0.31015	0.000848591	-2.32881	0.0426901	0.462364	-3.67362		TESAR_ALK_TARGETS_HUMAN_ES_5D_UP	0.447734	0.261304	3.17637	0.00887148	0.094436	-2.51818
PID_CDC42_REG_PATHWAY	0.219433	-0.034634	2.84962	0.0172747	0.18673	-3.17723		YEMELYANOV_GR_TARGETS_DN	-0.341333	0.182434	-1.86443	0.0914057	0.362514	-4.70306		REACTOME_PHOSPHORYLATION_OF_EMI1	-0.538781	-0.0799384	-2.32518	0.0429529	0.464297	-3.67879		MUNSHI_MULTIPLE_MYELOMA_DN	-0.47584	0.0143497	-3.17919	0.00882716	0.094436	-2.51348
REACTOME_ANCHORING_OF_THE_BASAL_BODY_TO_THE_PLASMA_MEMBRANE	-0.416363	0.167798	-2.84797	0.0173238	0.186894	-3.17993		KEGG_RNA_POLYMERASE	-0.251398	-0.0397343	-1.86036	0.0920211	0.362909	-4.70899		REACTOME_MISMATCH_REPAIR	-0.28609	-0.211534	-2.3238	0.0430527	0.464463	-3.68074		BURTON_ADIPOGENESIS_4	-0.360721	0.310933	-3.17319	0.00892181	0.094436	-2.5235
REACTOME_GLYCOSAMINOGLYCAN_METABOLISM	0.263095	-0.0278852	2.8455	0.0173973	0.187319	-3.18395		TONKS_TARGETS_OF_RUNX1_RUNX1T1_FUSION_MONOCYTE_DN	-0.204292	0.0774975	-1.85879	0.0922598	0.362909	-4.71127		BIOCARTA_IL5_PATHWAY	-0.396251	-0.331778	-2.31519	0.043684	0.469432	-3.69298		TUOMISTO_TUMOR_SUPPRESSION_BY_COL13A1_DN	0.595986	-0.217901	3.17911	0.0088284	0.094436	-2.51361
GENTLES_LEUKEMIC_STEM_CELL_UP	-0.390778	-0.0654229	-2.84372	0.0174504	0.187524	-3.18685		RASHI_RESPONSE_TO_IONIZING_RADIATION_1	-0.209302	-0.0356063	-1.85838	0.092322	0.362909	-4.71187		REACTOME_TRANSPORT_OF_ORGANIC_ANIONS	-0.41505	0.133249	-2.31556	0.0436563	0.469432	-3.69245		MITSIADES_RESPONSE_TO_APLIDIN_DN	-0.366578	0.184096	-3.17493	0.00889426	0.094436	-2.52059
WEST_ADRENOCORTICAL_TUMOR_MARKERS_DN	0.247146	-0.232028	2.84004	0.0175608	0.187976	-3.19284		MYLLYKANGAS_AMPLIFICATION_HOT_SPOT_12	0.285992	0.00865515	1.85984	0.0920997	0.362909	-4.70974		REACTOME_HIV_TRANSCRIPTION_INITIATION	-0.283533	-0.0782267	-2.31287	0.0438549	0.47035	-3.69626		BOYLAN_MULTIPLE_MYELOMA_C_UP	-0.373509	0.188306	-3.17005	0.00897175	0.094436	-2.52875
WAMUNYOKOLI_OVARIAN_CANCER_GRADES_1_2_DN	-0.295871	-0.110061	-2.84053	0.0175461	0.187976	-3.19205		TERAMOTO_OPN_TARGETS_CLUSTER_8	-0.387135	0.21728	-1.85951	0.0921494	0.362909	-4.71021		GUENTHER_GROWTH_SPHERICAL_VS_ADHERENT_UP	-0.368943	0.0337739	-2.31035	0.0440419	0.471349	-3.69984		RUIZ_TNC_TARGETS_DN	-0.359426	0.34047	-3.18305	0.00876681	0.094436	-2.50703
NUYTTEN_NIPP1_TARGETS_DN	0.21773	-0.02222	2.83872	0.0176005	0.188035	-3.19499		BIOCARTA_RNA_PATHWAY	-0.275014	-0.0938034	-1.85769	0.0924266	0.362977	-4.71287		HOUSTIS_ROS	-0.282029	-0.0912423	-2.30931	0.0441194	0.471349	-3.70132		KIM_GLIS2_TARGETS_UP	-0.35004	0.355229	-3.16974	0.00897674	0.094436	-2.52927
ROETH_TERT_TARGETS_UP	0.504512	-0.0191589	2.83536	0.0177021	0.188754	-3.20045		KEGG_ALPHA_LINOLENIC_ACID_METABOLISM	0.304027	0.0164066	1.85617	0.0926579	0.363108	-4.71507		BIOCARTA_CLASSIC_PATHWAY	-0.344411	-0.303355	-2.29826	0.0449502	0.473785	-3.717		VANDESLUIS_COMMD1_TARGETS_GROUP_4_UP	0.407348	-0.0318181	3.18588	0.00872287	0.094436	-2.50231
REACTOME_UBIQUINOL_BIOSYNTHESIS	0.422506	0.080278	2.83228	0.0177958	0.189247	-3.20547		BIOCARTA_AMI_PATHWAY	0.224839	0.0123794	1.85685	0.0925538	0.363108	-4.71408		HUTTMANN_B_CLL_POOR_SURVIVAL_DN	0.237597	-0.083307	2.29713	0.0450363	0.473785	-3.71861		BIOCARTA_SUMO_PATHWAY	-0.494073	0.320465	-3.17633	0.00887211	0.094436	-2.51825
REACTOME_NEPHRIN_FAMILY_INTERACTIONS	0.310025	0.155029	2.83159	0.0178171	0.189247	-3.2066		CHARAFE_BREAST_CANCER_BASAL_VS_MESENCHYMAL_DN	-0.187137	-0.134776	-1.84983	0.0936308	0.364842	-4.72428		GRAHAM_NORMAL_QUIESCENT_VS_NORMAL_DIVIDING_DN	-0.405712	-0.194732	-2.29874	0.044914	0.473785	-3.71632		BIOCARTA_FOSB_PATHWAY	0.618587	-0.323022	3.1834	0.00876138	0.094436	-2.50645
MILICIC_FAMILIAL_ADENOMATOUS_POLYPOSIS_UP	-0.552894	-0.202771	-2.83037	0.0178541	0.189275	-3.20858		PARENT_MTOR_SIGNALING_DN	-0.24122	0.0483693	-1.84878	0.0937929	0.364957	-4.7258		CHNG_MULTIPLE_MYELOMA_HYPERPLOID_UP	-0.48763	0.293163	-2.29843	0.0449372	0.473785	-3.71676		REACTOME_BUTYRATE_RESPONSE_FACTOR_1_BRF1_BINDS_AND_DESTABILIZES_MRNA	-0.566421	0.13335	-3.19319	0.00861044	0.094436	-2.49011
REACTOME_PHOSPHOLIPASE_C_MEDIATED_CASCADE_FGFR2	-0.758977	0.0260712	-2.82879	0.0179028	0.189426	-3.21116		JAEGER_METASTASIS_UP	-0.253424	-0.0499226	-1.84677	0.0941032	0.365647	-4.72871		BOYLAN_MULTIPLE_MYELOMA_PCA1_DN	-0.286427	0.041271	-2.29968	0.0448429	0.473785	-3.71499		REACTOME_SUMOYLATION_OF_RNA_BINDING_PROTEINS	-0.493693	0.192603	-3.18264	0.00877321	0.094436	-2.50772
JAZAG_TGFB1_SIGNALING_DN	-0.25085	-0.104245	-2.82536	0.0180084	0.189813	-3.21674		BIOCARTA_CD40_PATHWAY	-0.359527	0.137985	-1.84379	0.0945654	0.36615	-4.73303		ZHAN_MULTIPLE_MYELOMA_CD1_DN	0.269722	-0.182527	2.30183	0.0446802	0.473785	-3.71194		REACTOME_DISEASES_OF_MISMATCH_REPAIR_MMR	-0.596849	-0.00321822	-3.17809	0.0088445	0.094436	-2.51532
REACTOME_RMTS_METHYLATE_HISTONE_ARGININES	-0.297835	-0.0580331	-2.82626	0.0179804	0.189813	-3.21527		TSUNODA_CISPLATIN_RESISTANCE_UP	-0.341745	0.0248847	-1.84526	0.0943368	0.36615	-4.7309		REACTOME_CYTOSOLIC_IRON_SULFUR_CLUSTER_ASSEMBLY	-0.294215	-0.0156261	-2.30363	0.0445449	0.473785	-3.70939		REACTOME_DNA_REPLICATION_INITIATION	-0.608167	0.34553	-3.18434	0.00874689	0.094436	-2.50489
REACTOME_RECYCLING_OF_EIF2_GDP	0.396965	-0.111871	2.82263	0.0180929	0.189975	-3.22119		REACTOME_PEROXISOMAL_LIPID_METABOLISM	0.270403	-0.0169133	1.84016	0.0951326	0.367223	-4.73829		REACTOME_INTRAFLAGELLAR_TRANSPORT	-0.273692	-0.014315	-2.30289	0.0446004	0.473785	-3.71044		REACTOME_RNA_POLYMERASE_I_TRANSCRIPTION_INITIATION	-0.513517	0.122043	-3.18637	0.00871528	0.094436	-2.50149
REACTOME_BIOSYNTHESIS_OF_MARESIN_LIKE_SPMS	0.701581	0.536894	2.82364	0.0180613	0.189975	-3.21953		MOROSETTI_FACIOSCAPULOHUMERAL_MUSCULAR_DISTROPHY_DN	-0.251477	-0.168553	-1.83856	0.0953826	0.367628	-4.7406		BIOCARTA_CDC25_PATHWAY	-0.429257	-0.351315	-2.29477	0.0452162	0.47477	-3.72196		REACTOME_MRNA_SPLICING	-0.55988	0.0395055	-3.16654	0.00902789	0.0947929	-2.53461
PID_TCR_PATHWAY	-0.285452	-0.0740526	-2.8164	0.0182869	0.191128	-3.23132		RODRIGUES_THYROID_CARCINOMA_DN	-0.252439	-0.0403869	-1.83713	0.0956071	0.367628	-4.74267		BOYLAN_MULTIPLE_MYELOMA_C_UP	-0.21541	-0.135995	-2.29311	0.0453424	0.475188	-3.7243		GRAHAM_CML_DIVIDING_VS_NORMAL_QUIESCENT_UP	-0.429737	0.306776	-3.1627	0.00908973	0.0952603	-2.54102
REACTOME_SLBP_DEPENDENT_PROCESSING_OF_REPLICATION_DEPENDENT_HISTONE_PRE_MRNAS	-0.418355	-0.384964	-2.81577	0.0183069	0.191128	-3.23235		SHETH_LIVER_CANCER_VS_TXNIP_LOSS_PAM5	-0.195143	0.0343454	-1.8338	0.0961309	0.368323	-4.74748		DARWICHE_SQUAMOUS_CELL_CARCINOMA_UP	-0.251442	-0.0674437	-2.29107	0.0454994	0.475927	-3.72721		FUNG_IL2_SIGNALING_2	-0.366999	0.25699	-3.15886	0.00915188	0.0957294	-2.54742
FUNG_IL2_TARGETS_WITH_STAT5_BINDING_SITES	0.366164	-0.289279	2.81679	0.0182749	0.191128	-3.23069		PID_WNT_SIGNALING_PATHWAY	0.2842	0.07205	1.83099	0.0965763	0.369515	-4.75154		BENPORATH_PROLIFERATION	-0.344548	-0.18022	-2.28677	0.0458303	0.477573	-3.73329		PUJANA_BRCA1_PCC_NETWORK	-0.408956	0.1701	-3.15708	0.00918093	0.095851	-2.5504
REACTOME_NUCLEAR_SIGNALING_BY_ERBB4	0.260551	-0.0749848	2.80785	0.0185572	0.191561	-3.24524		REACTOME_MEIOTIC_RECOMBINATION	-0.255117	-0.182941	-1.82896	0.0968981	0.370489	-4.75447		GAVIN_FOXP3_TARGETS_CLUSTER_P6	-0.38152	-0.182953	-2.28688	0.0458218	0.477573	-3.73314		KEGG_TERPENOID_BACKBONE_BIOSYNTHESIS	-0.337225	-0.118275	-3.15234	0.00925865	0.0959343	-2.55832
REACTOME_TELOMERE_MAINTENANCE	-0.295861	-0.23769	-2.80819	0.0185462	0.191561	-3.24468		BIOCARTA_AGPCR_PATHWAY	-0.297945	-0.178684	-1.82639	0.0973084	0.371799	-4.75818		PARK_HSC_VS_MULTIPOTENT_PROGENITORS_DN	-0.290285	-0.256457	-2.2849	0.0459752	0.478176	-3.73594		RASHI_RESPONSE_TO_IONIZING_RADIATION_6	-0.385456	0.18749	-3.15244	0.00925697	0.0959343	-2.55815
REACTOME_EXTENSION_OF_TELOMERES	-0.295861	-0.23769	-2.80819	0.0185462	0.191561	-3.24468		REACTOME_SYNTHESIS_OF_PC	0.272726	0.0884378	1.82213	0.09799	0.373108	-4.76431		OHASHI_AURKA_TARGETS	-0.407926	-0.124579	-2.28183	0.046214	0.479753	-3.74029		FARMER_BREAST_CANCER_CLUSTER_2	-0.400542	0.394252	-3.15326	0.00924348	0.0959343	-2.55678
MARKEY_RB1_CHRONIC_LOF_DN	-0.273194	-0.148119	-2.80861	0.0185328	0.191561	-3.24399		REACTOME_GLUCAGON_SIGNALING_IN_METABOLIC_REGULATION	-0.229295	-0.0439293	-1.81854	0.0985698	0.374203	-4.76949		MONTERO_THYROID_CANCER_POOR_SURVIVAL_UP	-0.482864	-0.356259	-2.27874	0.0464554	0.481352	-3.74467		REACTOME_NOTCH2_ACTIVATION_AND_TRANSMISSION_OF_SIGNAL_TO_THE_NUCLEUS	0.301023	-0.09215	3.15246	0.00925669	0.0959343	-2.55812
MURAKAMI_UV_RESPONSE_6HR_DN	-0.384937	-0.414266	-2.80871	0.0185298	0.191561	-3.24384		REACTOME_SEMAPHORIN_INTERACTIONS	-0.20777	-0.0509028	-1.81824	0.0986178	0.374203	-4.76992		BIOCARTA_CELLCYCLE_PATHWAY	-0.264373	-0.198173	-2.27706	0.046587	0.481808	-3.74704		KEGG_NITROGEN_METABOLISM	0.40186	-0.115111	3.1405	0.00945565	0.0960174	-2.57809
FIGUEROA_AML_METHYLATION_CLUSTER_1_UP	0.213402	0.0746274	2.80975	0.0184966	0.191561	-3.24214		DAUER_STAT3_TARGETS_UP	-0.239032	0.0462558	-1.81211	0.0996125	0.376638	-4.77872		REACTOME_GLYCEROPHOSPHOLIPID_BIOSYNTHESIS	0.250391	-0.0628805	2.27177	0.0470044	0.482001	-3.75453		REACTOME_SLBP_DEPENDENT_PROCESSING_OF_REPLICATION_DEPENDENT_HISTONE_PRE_MRNAS	-0.71625	0.241263	-3.14284	0.00941637	0.0960174	-2.57418
KEGG_PRION_DISEASES	-0.305874	-0.040447	-2.80222	0.018737	0.192035	-3.25439		REACTOME_DEVELOPMENTAL_BIOLOGY	-0.191455	-0.0153317	-1.80978	0.099994	0.376849	-4.78207		REACTOME_G2_M_CHECKPOINTS	-0.281304	-0.159982	-2.2704	0.0471127	0.482001	-3.75646		REACTOME_CELL_CYCLE_CHECKPOINTS	-0.456854	0.231213	-3.1424	0.00942376	0.0960174	-2.57492
REACTOME_RESOLUTION_OF_AP_SITES_VIA_THE_MULTIPLE_NUCLEOTIDE_PATCH_REPLACEMENT_PATHWAY	-0.322297	-0.240869	-2.80056	0.0187906	0.192035	-3.2571		REACTOME_CELL_SURFACE_INTERACTIONS_AT_THE_VASCULAR_WALL	-0.182648	-0.0184171	-1.80928	0.100075	0.376849	-4.78278		DACOSTA_ERCC3_ALLELE_XPCS_VS_TTD_DN	-0.264158	-0.0048415	-2.27366	0.0468545	0.482001	-3.75185		BENPORATH_ES_CORE_NINE_CORRELATED	-0.364547	0.15193	-3.13825	0.00949354	0.0960174	-2.58185
REACTOME_STRIATED_MUSCLE_CONTRACTION	0.423761	0.0530503	2.80523	0.0186406	0.192035	-3.24949		REACTOME_PYRIMIDINE_CATABOLISM	0.340615	0.135426	1.80775	0.100326	0.377282	-4.78498		SU_TESTIS	-0.238548	-0.165539	-2.26968	0.0471706	0.482001	-3.75749		RODWELL_AGING_KIDNEY_UP	-0.27973	0.119248	-3.13916	0.00947813	0.0960174	-2.58032
DAVICIONI_PAX_FOXO1_SIGNATURE_IN_ARMS_UP	0.242653	-0.114505	2.79825	0.018865	0.192035	-3.26085		TONKS_TARGETS_OF_RUNX1_RUNX1T1_FUSION_ERYTHROCYTE_DN	-0.188768	-0.196402	-1.80737	0.100389	0.377282	-4.78553		TESAR_ALK_TARGETS_EPISC_4D_UP	-0.744497	0.140365	-2.26907	0.0472189	0.482001	-3.75835		KYNG_RESPONSE_TO_H2O2_VIA_ERCC6	-0.400203	0.342661	-3.14726	0.00934261	0.0960174	-2.56679
JOHANSSON_BRAIN_CANCER_EARLY_VS_LATE_UP	0.360307	0.0544258	2.79842	0.0188596	0.192035	-3.26058		IWANAGA_E2F1_TARGETS_NOT_INDUCED_BY_SERUM	-0.263348	-0.0872183	-1.80132	0.101388	0.379481	-4.7942		TESAR_ALK_AND_JAK_TARGETS_MOUSE_ES_D4_UP	-0.744497	0.140365	-2.26907	0.0472189	0.482001	-3.75835		KYNG_ENVIRONMENTAL_STRESS_RESPONSE_NOT_BY_4NQO_IN_OLD	-0.42527	-0.0452092	-3.14188	0.00943241	0.0960174	-2.57578
LIANG_HEMATOPOIESIS_STEM_CELL_NUMBER_LARGE_VS_TINY_UP	-0.28552	-0.0898494	-2.79772	0.0188824	0.192035	-3.26172		PID_PDGFRA_PATHWAY	-0.357265	-0.00284591	-1.79319	0.102744	0.38295	-4.80582		REACTOME_RNA_POLYMERASE_I_PROMOTER_ESCAPE	-0.259201	-0.0254956	-2.27555	0.0467054	0.482001	-3.74918		WANG_RESPONSE_TO_GSK3_INHIBITOR_SB216763_DN	-0.34905	0.25056	-3.1393	0.00947582	0.0960174	-2.58009
ZHAN_MULTIPLE_MYELOMA_SPIKED	0.36107	-0.107086	2.80103	0.0187753	0.192035	-3.25633		KEGG_CHEMOKINE_SIGNALING_PATHWAY	-0.192246	0.0256027	-1.79017	0.103252	0.383674	-4.81014		CHIARADONNA_NEOPLASTIC_TRANSFORMATION_KRAS_UP	-0.229874	-0.148921	-2.26398	0.0476253	0.482131	-3.76554		DUTERTRE_ESTRADIOL_RESPONSE_6HR_UP	-0.297604	0.165859	-3.14181	0.00943359	0.0960174	-2.5759
REACTOME_SYNTHESIS_OF_PROSTAGLANDINS_PG_AND_THROMBOXANES_TX	-0.357676	0.148594	-2.80094	0.0187784	0.192035	-3.25648		PID_HDAC_CLASSII_PATHWAY	-0.266415	-0.078148	-1.78982	0.103311	0.383674	-4.81064		AMIT_EGF_RESPONSE_40_MCF10A	0.397731	0.103342	2.26652	0.0474223	0.482131	-3.76196		BIOCARTA_MALATEX_PATHWAY	0.48746	-0.138322	3.13963	0.00947023	0.0960174	-2.57954
HOLLEMAN_PREDNISOLONE_RESISTANCE_ALL_UP	-0.262796	-0.248596	-2.79643	0.0189241	0.192104	-3.26382		REACTOME_SYNTHESIS_OF_PIPS_AT_THE_EARLY_ENDOSOME_MEMBRANE	0.225243	0.101591	1.78436	0.104236	0.385293	-4.81843		MILI_PSEUDOPODIA_CHEMOTAXIS_DN	0.26008	-0.0467441	2.26321	0.0476873	0.482131	-3.76663		REACTOME_CYTOSOLIC_IRON_SULFUR_CLUSTER_ASSEMBLY	-0.448849	0.264758	-3.13976	0.00946804	0.0960174	-2.57932
REACTOME_EGFR_DOWNREGULATION	0.354856	-0.207462	2.78914	0.0191622	0.192679	-3.27567		KEGG_PPAR_SIGNALING_PATHWAY	0.259187	-0.0222261	1.78373	0.104343	0.3853	-4.81933		VALK_AML_WITH_FLT3_ITD	0.265029	-0.0312779	2.26234	0.0477574	0.482131	-3.76787		REACTOME_RMTS_METHYLATE_HISTONE_ARGININES	-0.52289	0.0628081	-3.1394	0.00947407	0.0960174	-2.57992
REACTOME_ACETYLCHOLINE_NEUROTRANSMITTER_RELEASE_CYCLE	-0.361955	0.0839003	-2.78827	0.0191909	0.192679	-3.27709		KEGG_BASE_EXCISION_REPAIR	-0.280841	-0.066226	-1.78307	0.104456	0.385375	-4.82027		TSAI_DNAJB4_TARGETS_DN	-0.408008	-0.3694	-2.26674	0.0474049	0.482131	-3.76165		REACTOME_NOTCH3_ACTIVATION_AND_TRANSMISSION_OF_SIGNAL_TO_THE_NUCLEUS	0.357201	-0.0881357	3.13889	0.00948263	0.0960174	-2.58077
REACTOME_NCAM_SIGNALING_FOR_NEURITE_OUT_GROWTH	-0.301691	0.0459649	-2.79097	0.0191021	0.192679	-3.2727		KEGG_ACUTE_MYELOID_LEUKEMIA	-0.192259	0.0559862	-1.77617	0.105638	0.388514	-4.83009		REACTOME_SUMOYLATION	-0.215868	-0.197764	-2.26555	0.0475	0.482131	-3.76333		REACTOME_SYNTHESIS_OF_BILE_ACIDS_AND_BILE_SALTS	0.358395	-0.168175	3.1313	0.00961157	0.0965016	-2.59345
REACTOME_TRANSPORT_OF_BILE_SALTS_AND_ORGANIC_ACIDS_METAL_IONS_AND_AMINE_COMPOUNDS	0.26653	0.135565	2.78898	0.0191674	0.192679	-3.27593		PID_IL5_PATHWAY	-0.294734	0.0208563	-1.77473	0.105886	0.389168	-4.83214		REACTOME_PTK6_REGULATES_CELL_CYCLE	-0.464374	-0.215651	-2.26008	0.0479393	0.48308	-3.77106		CROMER_TUMORIGENESIS_DN	0.376125	0.101619	3.1329	0.00958434	0.0965016	-2.59078
REACTOME_GLUTAMATE_AND_GLUTAMINE_METABOLISM	0.370016	-0.217726	2.78929	0.0191573	0.192679	-3.27543		KEGG_GALACTOSE_METABOLISM	0.313494	-0.0692885	1.76915	0.106852	0.390713	-4.84006		DIRMEIER_LMP1_RESPONSE_LATE_DN	-0.329779	0.0186212	-2.25552	0.0483095	0.484187	-3.77751		FIGUEROA_AML_METHYLATION_CLUSTER_4_DN	-0.427047	0.161007	-3.13334	0.0095768	0.0965016	-2.59004
GARGALOVIC_RESPONSE_TO_OXIDIZED_PHOSPHOLIPIDS_TAN_DN	0.456197	-0.0342919	2.79018	0.019128	0.192679	-3.27398		PID_IL12_2PATHWAY	-0.238744	0.0954469	-1.76821	0.107016	0.390713	-4.8414		BILANGES_SERUM_SENSITIVE_GENES	-0.23101	0.0548567	-2.25547	0.0483131	0.484187	-3.77757		BIOCARTA_NEUTROPHIL_PATHWAY	-0.349063	0.348268	-3.13224	0.00959552	0.0965016	-2.59188
KEGG_PRIMARY_IMMUNODEFICIENCY	-0.403036	-0.0459422	-2.78624	0.0192579	0.192702	-3.2804		REACTOME_ADVANCED_GLYCOSYLATION_ENDPRODUCT_RECEPTOR_SIGNALING	0.46109	-0.0183777	1.76637	0.107337	0.390896	-4.844		REACTOME_MISCELLANEOUS_TRANSPORT_AND_BINDING_EVENTS	0.324777	-0.155726	2.25645	0.0482338	0.484187	-3.77619		REACTOME_METABOLISM_OF_NUCLEOTIDES	-0.355138	0.14046	-3.12105	0.00978839	0.0969944	-2.61056
TOMLINS_METASTASIS_UP	-0.36534	0.0104346	-2.78607	0.0192632	0.192702	-3.28066		DEURIG_T_CELL_PROLYMPHOCYTIC_LEUKEMIA_DN	-0.154904	0.00311571	-1.76692	0.107241	0.390896	-4.84322		CHEOK_RESPONSE_TO_MERCAPTOPURINE_AND_HD_MTX_DN	-0.245007	-3.9716e-06	-2.25429	0.0484091	0.484267	-3.77924		REACTOME_ION_TRANSPORT_BY_P_TYPE_ATPASES	0.352596	-0.20983	3.12104	0.00978856	0.0969944	-2.61058
MATTIOLI_MGUS_VS_PCL	-0.232744	-0.234721	-2.78445	0.019317	0.19289	-3.28331		MANN_RESPONSE_TO_AMIFOSTINE_UP	-0.244655	-0.188559	-1.7666	0.107298	0.390896	-4.84369		BERENJENO_TRANSFORMED_BY_RHOA_UP	-0.250222	-0.173913	-2.25033	0.0487334	0.486626	-3.78483		LASTOWSKA_NEUROBLASTOMA_COPY_NUMBER_UP	-0.306622	0.0301904	-3.12029	0.00980169	0.0969944	-2.61184
REACTOME_MUCOPOLYSACCHARIDOSES	0.41745	0.254274	2.78317	0.0193593	0.192961	-3.28538		SA_TRKA_RECEPTOR	-0.247553	-0.0195314	-1.76459	0.107649	0.391075	-4.84653		REACTOME_METABOLISM_OF_AMINO_ACIDS_AND_DERIVATIVES	-0.279215	0.131642	-2.24613	0.0490793	0.488308	-3.79076		LI_WILMS_TUMOR_VS_FETAL_KIDNEY_2_UP	-0.371674	0.327563	-3.1219	0.00977372	0.0969944	-2.60915
HEIDENBLAD_AMPLICON_12P11_12_DN	0.350008	0.00927079	2.77982	0.0194711	0.193509	-3.29084		KEGG_SNARE_INTERACTIONS_IN_VESICULAR_TRANSPORT	0.241832	-0.0710056	1.75643	0.109086	0.394018	-4.85808		MOLENAAR_TARGETS_OF_CCND1_AND_CDK4_DN	-0.288017	-0.21937	-2.24672	0.0490308	0.488308	-3.78993		MONNIER_POSTRADIATION_TUMOR_ESCAPE_UP	-0.33928	0.0508783	-3.12214	0.00976941	0.0969944	-2.60874
GAURNIER_PSMD4_TARGETS	-0.375755	-0.106229	-2.77878	0.0195056	0.193509	-3.29252		REACTOME_SIGNALING_BY_SCF_KIT	-0.249251	0.0296894	-1.75517	0.109311	0.394121	-4.85987		REACTOME_ASPARAGINE_N_LINKED_GLYCOSYLATION	0.329337	0.0276424	2.2418	0.049438	0.488443	-3.79687		BOYLAN_MULTIPLE_MYELOMA_D_CLUSTER_UP	0.299671	-0.0867476	3.124	0.00973713	0.0969944	-2.60563
VANDESLUIS_NORMAL_EMBRYOS_DN	0.263574	-0.116147	2.77626	0.0195901	0.193509	-3.29661		REACTOME_ION_CHANNEL_TRANSPORT	0.193754	0.0952801	1.75522	0.109302	0.394121	-4.8598		SCHAEFFER_PROSTATE_DEVELOPMENT_AND_CANCER_BOX1_UP	0.237858	-0.17074	2.24168	0.049448	0.488443	-3.79704		MONTERO_THYROID_CANCER_POOR_SURVIVAL_UP	-0.411874	0.55468	-3.12168	0.00977747	0.0969944	-2.60951
REACTOME_MITOCHONDRIAL_FATTY_ACID_BETA_OXIDATION_OF_UNSATURATED_FATTY_ACIDS	0.5634	0.00644075	2.77769	0.0195422	0.193509	-3.29429		WATANABE_RECTAL_CANCER_RADIOTHERAPY_RESPONSIVE_DN	-0.172755	-0.0547061	-1.7541	0.109501	0.394546	-4.86138		MANALO_HYPOXIA_DN	-0.230202	-0.187688	-2.24226	0.0493999	0.488443	-3.79622		KYNG_RESPONSE_TO_H2O2_VIA_ERCC6_UP	-0.320482	0.0502134	-3.12716	0.0096826	0.0969944	-2.60036
REACTOME_ERYTHROPOIETIN_ACTIVATES_PHOSPHOINOSITIDE_3_KINASE_PI3K	-0.335921	0.184209	-2.77647	0.0195831	0.193509	-3.29628		BIOCARTA_IL12_PATHWAY	-0.223281	0.0970685	-1.75354	0.109601	0.394649	-4.86217		REACTOME_REGULATION_OF_FOXO_TRANSCRIPTIONAL_ACTIVITY_BY_ACETYLATION	0.359677	-0.0907823	2.24454	0.049211	0.488443	-3.79301		TANG_SENESCENCE_TP53_TARGETS_DN	-0.372557	0.429164	-3.11539	0.00988751	0.0970635	-2.62002
KEGG_ABC_TRANSPORTERS	0.272551	0.186689	2.76895	0.0198375	0.195602	-3.30851		BIOCARTA_BCELLSURVIVAL_PATHWAY	-0.173026	0.0459193	-1.75041	0.11016	0.39511	-4.8666		SCHUETZ_BREAST_CANCER_DUCTAL_INVASIVE_UP	-0.225908	-0.204133	-2.2343	0.0500665	0.488933	-3.80745		OUELLET_CULTURED_OVARIAN_CANCER_INVASIVE_VS_LMP_DN	-0.283092	0.127663	-3.11345	0.00992179	0.0970635	-2.62327
KEGG_NATURAL_KILLER_CELL_MEDIATED_CYTOTOXICITY	-0.290875	0.0229643	-2.76349	0.020024	0.196385	-3.31738		REACTOME_ACTIVATION_OF_BH3_ONLY_PROTEINS	-0.196222	-0.0846288	-1.75129	0.110001	0.39511	-4.86534		WAMUNYOKOLI_OVARIAN_CANCER_LMP_DN	-0.216136	-0.135381	-2.23179	0.0502781	0.488933	-3.81099		TOMIDA_METASTASIS_DN	0.374517	-0.126595	3.11591	0.0098784	0.0970635	-2.61915
DOANE_BREAST_CANCER_ESR1_UP	0.234238	0.191572	2.76509	0.019969	0.196385	-3.31477		BIOCARTA_LONGEVITY_PATHWAY	-0.235999	-0.113696	-1.74741	0.110697	0.395342	-4.87082		SCHLOSSER_MYC_TARGETS_AND_SERUM_RESPONSE_DN	-0.27088	-0.111445	-2.234	0.0500919	0.488933	-3.80788		CAFFAREL_RESPONSE_TO_THC_DN	-0.424487	0.203246	-3.11186	0.00994981	0.0970635	-2.62591
REACTOME_INLB_MEDIATED_ENTRY_OF_LISTERIA_MONOCYTOGENES_INTO_HOST_CELL	0.292569	-0.194538	2.76424	0.0199984	0.196385	-3.31616		EBAUER_TARGETS_OF_PAX3_FOXO1_FUSION_DN	-0.187253	-0.0153933	-1.74724	0.110727	0.395342	-4.87106		ROSTY_CERVICAL_CANCER_PROLIFERATION_CLUSTER	-0.403581	-0.246887	-2.2319	0.050269	0.488933	-3.81083		WENG_POR_DOSAGE	0.382753	0.0297632	3.11463	0.00990086	0.0970635	-2.62128
KEGG_AMINOACYL_TRNA_BIOSYNTHESIS	0.366646	-0.0786228	2.7585	0.0201963	0.197538	-3.32549		PID_TNF_PATHWAY	-0.179979	0.0288803	-1.74524	0.111088	0.396115	-4.87389		YORDY_RECIPROCAL_REGULATION_BY_ETS1_AND_SP100_UP	0.233414	-0.12746	2.23259	0.0502104	0.488933	-3.80986		YAO_TEMPORAL_RESPONSE_TO_PROGESTERONE_CLUSTER_6	0.289332	-0.215622	3.11205	0.00994646	0.0970635	-2.6256
REACTOME_CASPASE_MEDIATED_CLEAVAGE_OF_CYTOSKELETAL_PROTEINS	0.293313	0.190642	2.75519	0.0203114	0.197538	-3.33087		ELVIDGE_HYPOXIA_BY_DMOG_UP	-0.199599	-0.0553935	-1.74249	0.111583	0.39634	-4.87775		HASLINGER_B_CLL_WITH_6Q21_DELETION	0.275366	-0.233836	2.2334	0.0501424	0.488933	-3.80872		KYNG_RESPONSE_TO_H2O2_VIA_ERCC6_DN	-0.357341	0.135249	-3.11513	0.00989211	0.0970635	-2.62046
DELASERNA_TARGETS_OF_MYOD_AND_SMARCA4	0.402404	-0.236708	2.75594	0.0202851	0.197538	-3.32964		REACTOME_DNA_REPAIR	-0.198553	-0.0534624	-1.74135	0.111791	0.396567	-4.87937		HOWLIN_CITED1_TARGETS_2_DN	0.321085	0.072072	2.23679	0.0498569	0.488933	-3.80394		FARMER_BREAST_CANCER_CLUSTER_6	0.397953	-0.23893	3.11378	0.00991586	0.0970635	-2.62271
KAPOSI_LIVER_CANCER_MET_UP	0.330993	-0.213156	2.75491	0.0203211	0.197538	-3.33133		PID_SYNDECAN_2_PATHWAY	0.236389	0.0222211	1.73802	0.112396	0.397176	-4.88405		VALK_AML_CLUSTER_3	0.182723	-0.0634303	2.23773	0.0497781	0.488933	-3.80261		REACTOME_G2_M_DNA_DAMAGE_CHECKPOINT	-0.421286	0.166225	-3.11002	0.00998238	0.097209	-2.62898
REACTOME_POLYMERASE_SWITCHING_ON_THE_C_STRAND_OF_THE_TELOMERE	-0.300841	-0.344438	-2.75728	0.0202384	0.197538	-3.32746		BIOCARTA_IL1R_PATHWAY	-0.268327	0.107163	-1.7267	0.114476	0.402457	-4.89994		LIANG_HEMATOPOIESIS_STEM_CELL_NUMBER_QTL	-0.268241	-0.00686698	-2.23051	0.0503862	0.488933	-3.81279		KYNG_ENVIRONMENTAL_STRESS_RESPONSE_NOT_BY_UV_IN_WS	-0.424348	-0.0166254	-3.10788	0.0100205	0.0972363	-2.63256
XU_RESPONSE_TO_TRETINOIN_DN	-0.318699	-0.0908919	-2.7528	0.0203945	0.197903	-3.33474		PID_ARF6_DOWNSTREAM_PATHWAY	0.249947	-0.069076	1.71702	0.11628	0.405948	-4.91348		REACTOME_BLOOD_GROUP_SYSTEMS_BIOSYNTHESIS	0.342521	0.0613153	2.2315	0.0503027	0.488933	-3.8114		REACTOME_TRIGLYCERIDE_METABOLISM	0.331134	0.0157239	3.10847	0.0100101	0.0972363	-2.63158
TURJANSKI_MAPK14_TARGETS	-0.291731	-0.0777412	-2.75128	0.0204479	0.198071	-3.33722		KEGG_INSULIN_SIGNALING_PATHWAY	-0.153817	-0.00478339	-1.71077	0.11746	0.408253	-4.92221		REACTOME_NONCANONICAL_ACTIVATION_OF_NOTCH3	0.472401	0.150307	2.22907	0.0505088	0.48926	-3.81482		IIZUKA_LIVER_CANCER_EARLY_RECURRENCE	-0.466764	0.0722344	-3.10668	0.0100419	0.0972724	-2.63456
REACTOME_NEGATIVE_REGULATION_OF_FGFR3_SIGNALING	-0.271544	-0.209492	-2.75023	0.0204847	0.198079	-3.33892		SA_REG_CASCADE_OF_CYCLIN_EXPR	-0.278998	0.080231	-1.7109	0.117435	0.408253	-4.92203		REACTOME_GLUCAGON_TYPE_LIGAND_RECEPTORS	-0.394598	-0.0654504	-2.22788	0.0506098	0.489376	-3.81649		CHARAFE_BREAST_CANCER_LUMINAL_VS_MESENCHYMAL_UP	0.313229	-0.234871	3.10529	0.0100668	0.0973416	-2.63688
REACTOME_NCAM1_INTERACTIONS	-0.313119	0.0177394	-2.74901	0.0205278	0.198148	-3.34091		CHIARADONNA_NEOPLASTIC_TRANSFORMATION_KRAS_UP	-0.224356	-0.065734	-1.7114	0.117341	0.408253	-4.92133		BIOCARTA_MCM_PATHWAY	-0.214096	-0.413597	-2.21925	0.0513495	0.493925	-3.82864		ZHOU_CELL_CYCLE_GENES_IN_IR_RESPONSE_24HR	-0.437294	0.331366	-3.10409	0.0100883	0.0973785	-2.63889
SCIBETTA_KDM5B_TARGETS_UP	-0.29099	-0.112234	-2.74799	0.0205639	0.198148	-3.34257		REACTOME_TRAF6_MEDIATED_IRF7_ACTIVATION	0.199906	0.160045	1.70424	0.118704	0.411277	-4.9313		REACTOME_RESPONSE_TO_ELEVATED_PLATELET_CYTOSOLIC_CA2	0.186126	-0.0874507	2.22062	0.0512313	0.493925	-3.82671		REACTOME_REGULATION_OF_CYTOSKELETAL_REMODELING_AND_CELL_SPREADING_BY_IPP_COMPLEX_COMPONENTS	-0.614545	0.0514732	-3.10146	0.0101357	0.0976644	-2.64328
KEGG_ALPHA_LINOLENIC_ACID_METABOLISM	0.414678	0.261514	2.71942	0.0215969	0.198317	-3.38896		REACTOME_IMMUNOREGULATORY_INTERACTIONS_BETWEEN_A_LYMPHOID_AND_A_NON_LYMPHOID_CELL	-0.281879	0.112599	-1.70119	0.119289	0.412525	-4.93555		PEPPER_CHRONIC_LYMPHOCYTIC_LEUKEMIA_UP	-0.35103	-0.178403	-2.22003	0.0512827	0.493925	-3.82755		CHEMNITZ_RESPONSE_TO_PROSTAGLANDIN_E2_DN	0.270621	-0.169717	3.09612	0.0102325	0.0978696	-2.6522
REACTOME_DOWNSTREAM_SIGNALING_EVENTS_OF_B_CELL_RECEPTOR_BCR	-0.238819	-0.22748	-2.73474	0.0210365	0.198317	-3.36408		PID_CXCR4_PATHWAY	-0.154814	0.023163	-1.69683	0.12013	0.414991	-4.9416		REACTOME_DNA_REPLICATION	-0.322594	-0.167265	-2.21659	0.0515801	0.494047	-3.83239		DOANE_BREAST_CANCER_CLASSES_UP	0.358263	-0.218648	3.09776	0.0102027	0.0978696	-2.64947
REACTOME_GABA_B_RECEPTOR_ACTIVATION	-0.362728	0.115949	-2.72721	0.02131	0.198317	-3.3763		HU_ANGIOGENESIS_UP	-0.252092	-0.0330622	-1.69671	0.120153	0.414991	-4.94177		KONG_E2F3_TARGETS	-0.405005	-0.230794	-2.21393	0.0518111	0.494047	-3.83613		FLECHNER_BIOPSY_KIDNEY_TRANSPLANT_REJECTED_VS_OK_UP	-0.346959	0.246477	-3.09621	0.0102308	0.0978696	-2.65204
REACTOME_GABA_RECEPTOR_ACTIVATION	-0.362728	0.115949	-2.72721	0.02131	0.198317	-3.3763		BIOCARTA_NGF_PATHWAY	-0.260586	0.0689415	-1.6905	0.12136	0.417113	-4.95039		HOFFMANN_LARGE_TO_SMALL_PRE_BII_LYMPHOCYTE_UP	-0.318833	-0.236271	-2.21496	0.0517214	0.494047	-3.83468		FINETTI_BREAST_CANCER_KINOME_GREEN	-0.507528	0.22585	-3.09482	0.0102561	0.0978696	-2.65437
LIU_SOX4_TARGETS_UP	0.22815	0.0930944	2.7322	0.0211283	0.198317	-3.3682		PID_TXA2PATHWAY	-0.187728	0.0205995	-1.68958	0.12154	0.417113	-4.95166		KAMIKUBO_MYELOID_MN1_NETWORK	0.289859	0.0125334	2.21673	0.0515677	0.494047	-3.83219		HOLLERN_EMT_BREAST_TUMOR_DN	0.512945	-0.158442	3.09701	0.0102162	0.0978696	-2.65071
KORKOLA_CHORIOCARCINOMA	-0.328075	0.676694	-2.72315	0.0214591	0.198317	-3.3829		REACTOME_CYTOKINE_SIGNALING_IN_IMMUNE_SYSTEM	-0.155819	0.00618418	-1.68946	0.121565	0.417113	-4.95184		REACTOME_INTERACTIONS_OF_REV_WITH_HOST_CELLULAR_PROTEINS	-0.219595	-0.365489	-2.21394	0.0518101	0.494047	-3.83612		REACTOME_HIV_ELONGATION_ARREST_AND_RECOVERY	-0.393198	0.0566198	-3.09441	0.0102637	0.0978696	-2.65506
LEI_HOXC8_TARGETS_DN	-0.334257	0.0126959	-2.7442	0.0206978	0.198317	-3.34872		PID_MYC_REPRESS_PATHWAY	-0.207027	0.0316906	-1.6879	0.121869	0.417772	-4.95399		BASSO_B_LYMPHOCYTE_NETWORK	-0.22505	-0.181883	-2.21172	0.0520037	0.495025	-3.83924		REACTOME_SYNTHESIS_OF_WYBUTOSINE_AT_G37_OF_TRNA_PHE	-0.487308	0.118559	-3.0931	0.0102876	0.0979278	-2.65724
FLECHNER_PBL_KIDNEY_TRANSPLANT_OK_VS_DONOR_DN	-0.256937	-0.106457	-2.72407	0.0214251	0.198317	-3.3814		REACTOME_TRANSPORT_OF_VITAMINS_NUCLEOSIDES_AND_RELATED_MOLECULES	0.19112	0.0535469	1.68717	0.122013	0.418006	-4.95501		BIOCARTA_RHO_PATHWAY	0.303619	-0.21184	2.20826	0.0523072	0.496155	-3.84411		KEGG_OLFACTORY_TRANSDUCTION	0.322543	0.083137	3.08967	0.0103507	0.0981889	-2.66298
RADAEVA_RESPONSE_TO_IFNA1_DN	0.350563	-0.140127	2.72251	0.0214825	0.198317	-3.38393		YORDY_RECIPROCAL_REGULATION_BY_ETS1_AND_SP100_UP	0.194817	0.0523354	1.68667	0.122112	0.418082	-4.9557		REACTOME_PROSTACYCLIN_SIGNALLING_THROUGH_PROSTACYCLIN_RECEPTOR	-0.437549	-0.148089	-2.19703	0.0533033	0.496155	-3.85988		BIOCARTA_TERC_PATHWAY	-0.437437	-0.0434248	-3.09006	0.0103434	0.0981889	-2.66232
BASSO_CD40_SIGNALING_UP	-0.326498	-0.146653	-2.73539	0.021013	0.198317	-3.36302		REACTOME_GAMMA_CARBOXYLATION_TRANSPORT_AND_AMINO_TERMINAL_CLEAVAGE_OF_PROTEINS	0.308095	0.119083	1.68543	0.122354	0.418652	-4.95741		REACTOME_INTERACTIONS_OF_VPR_WITH_HOST_CELLULAR_PROTEINS	-0.207861	-0.381712	-2.20599	0.0525066	0.496155	-3.84729		KOINUMA_COLON_CANCER_MSI_UP	-0.352608	0.151581	-3.08467	0.0104432	0.098896	-2.67133
HASLINGER_B_CLL_WITH_6Q21_DELETION	0.479206	-0.0191545	2.73522	0.0210191	0.198317	-3.3633		PID_LPA4_PATHWAY	-0.270856	0.15432	-1.68492	0.122454	0.418734	-4.95811		REACTOME_MITOTIC_PROMETAPHASE	-0.250462	-0.222467	-2.19411	0.0535653	0.496155	-3.86398		REACTOME_DNA_REPLICATION	-0.527264	0.211306	-3.07837	0.010561	0.0998391	-2.68184
JIANG_AGING_CEREBRAL_CORTEX_UP	-0.328229	-0.185761	-2.73904	0.0208819	0.198317	-3.3571		PID_NFKAPPAB_CANONICAL_PATHWAY	-0.261247	0.161705	-1.68231	0.122968	0.418932	-4.96172		GRAHAM_CML_DIVIDING_VS_NORMAL_DIVIDING_UP	-0.449594	-0.0632172	-2.20486	0.0526064	0.496155	-3.84888		CERVERA_SDHB_TARGETS_1_DN	0.392793	0.00140428	3.07712	0.0105845	0.0998903	-2.68393
GENTILE_UV_RESPONSE_CLUSTER_D1	0.349224	-0.205052	2.73281	0.0211065	0.198317	-3.36722		PID_IL8_CXCR1_PATHWAY	-0.263698	0.0585681	-1.68077	0.123273	0.418932	-4.96385		APPIERTO_RESPONSE_TO_FENRETINIDE_DN	-0.282815	-0.122903	-2.19876	0.0531484	0.496155	-3.85745		SA_REG_CASCADE_OF_CYCLIN_EXPR	-0.338811	0.438296	-3.07446	0.0106349	0.0999955	-2.68839
KRASNOSELSKAYA_ILF3_TARGETS_DN	0.278547	-0.0571427	2.72705	0.021316	0.198317	-3.37657		BIOCARTA_ARF_PATHWAY	-0.231314	0.0016518	-1.67547	0.124327	0.421471	-4.97116		HEIDENBLAD_AMPLICON_12P11_12_DN	0.248719	0.196327	2.19501	0.0534846	0.496155	-3.86272		KINSEY_TARGETS_OF_EWSR1_FLII_FUSION_UP	-0.339124	0.159249	-3.07404	0.0106428	0.0999955	-2.68909
STEARMAN_TUMOR_FIELD_EFFECT_UP	-0.365706	0.259881	-2.72553	0.0213717	0.198317	-3.37904		PID_PTP1B_PATHWAY	-0.199271	0.0341799	-1.67231	0.124959	0.421793	-4.97552		CAFFAREL_RESPONSE_TO_THC_24HR_3_DN	-0.307971	-0.0610618	-2.19581	0.0534125	0.496155	-3.86159		REACTOME_NUCLEAR_ENVELOPE_NE_REASSEMBLY	-0.482506	0.227425	-3.07365	0.0106502	0.0999955	-2.68973
SMID_BREAST_CANCER_RELAPSE_IN_BRAIN_UP	-0.228788	-0.276216	-2.72268	0.0214763	0.198317	-3.38366		PID_TCR_RAS_PATHWAY	0.264289	0.0467668	1.67117	0.125189	0.421793	-4.97709		RANKIN_ANGIOGENIC_TARGETS_OF_VHL_HIF2A_DN	0.336535	-0.0832226	2.20611	0.0524962	0.496155	-3.84712		AIGNER_ZEB1_TARGETS	0.574564	-0.0239987	3.06484	0.0108185	0.101098	-2.70444
SMID_BREAST_CANCER_RELAPSE_IN_BRAIN_DN	0.25824	0.175145	2.7246	0.0214058	0.198317	-3.38055		REACTOME_RAP1_SIGNALLING	-0.274991	0.0973384	-1.66995	0.125433	0.422358	-4.97877		SIMBULAN_PARP1_TARGETS_DN	-0.437423	-0.398561	-2.19725	0.0532838	0.496155	-3.85958		PUJANA_ATM_PCC_NETWORK	-0.352259	0.117346	-3.06463	0.0108227	0.101098	-2.7048
TSUDA_ALVEOLAR_SOFT_PART_SARCOMA	-0.286598	-0.260981	-2.71862	0.0216267	0.198317	-3.39026		TURASHVILI_BREAST_CARCINOMA_DUCTAL_VS_LOBULAR_DN	0.418688	-0.088568	1.66893	0.125639	0.422794	-4.98018		WILENSKY_RESPONSE_TO_DARAPLADIB	-0.256398	-0.37194	-2.19594	0.053401	0.496155	-3.86141		WHITFIELD_CELL_CYCLE_M_G1	-0.343502	0.0966912	-3.06484	0.0108187	0.101098	-2.70445
MIKKELSEN_PLURIPOTENT_STATE_DN	0.504003	-0.126778	2.72129	0.0215278	0.198317	-3.38592		ELVIDGE_HYPOXIA_UP	-0.186996	-0.0435209	-1.66779	0.125869	0.422975	-4.98174		KYNG_WERNER_SYNDROM_DN	0.317146	0.0398176	2.20526	0.0525715	0.496155	-3.84832		LAU_APOPTOSIS_CDKN2A_DN	-0.674139	0.158952	-3.06168	0.0108796	0.101457	-2.70972
LEE_LIVER_CANCER_HEPATOBLAST	0.462217	-0.244972	2.72676	0.0213266	0.198317	-3.37704		HAEGERSTRAND_RESPONSE_TO_IMATINIB	-0.224328	-0.200558	-1.66789	0.125848	0.422975	-4.9816		CHICAS_RB1_TARGETS_GROWING	-0.232943	-0.167072	-2.19524	0.0534639	0.496155	-3.8624		TOMLINS_METASTASIS_DN	0.392687	-0.298922	3.06032	0.0109061	0.101532	-2.712
REACTOME_SHC1_EVENTS_IN_ERBB2_SIGNALING	0.301433	-0.181622	2.73272	0.0211095	0.198317	-3.36736		PID_ARF6_TRAFFICKING_PATHWAY	0.202588	0.000684751	1.66662	0.126105	0.423322	-4.98336		REACTOME_VITAMIN_B2_RIBOFLAVIN_METABOLISM	0.284755	0.222471	2.19944	0.053088	0.496155	-3.8565		MORI_MATURE_B_LYMPHOCYTE_DN	-0.3884	0.254882	-3.05919	0.010928	0.101564	-2.71388
REACTOME_HIV_ELONGATION_ARREST_AND_RECOVERY	-0.245235	-0.266538	-2.7191	0.0216088	0.198317	-3.38948		CHIN_BREAST_CANCER_COPY_NUMBER_UP	-0.178011	-0.0886989	-1.66105	0.127235	0.424528	-4.991		REACTOME_SUMOYLATION_OF_UBIQUITINYLATION_PROTEINS	-0.216591	-0.321499	-2.19501	0.0534844	0.496155	-3.86272		REACTOME_HOST_INTERACTIONS_OF_HIV_FACTORS	-0.488336	0.17064	-3.05176	0.0110737	0.101627	-2.7263
REACTOME_THE_CANONICAL_RETINOID_CYCLE_IN_RODS_TWILIGHT_VISION	0.366092	-0.120394	2.74366	0.0207169	0.198317	-3.34959		PID_CD40_PATHWAY	-0.244446	0.0579654	-1.65963	0.127524	0.424977	-4.99295		REACTOME_TRAF6_MEDIATED_INDUCTION_OF_TAK1_COMPLEX_WITHIN_TLR4_COMPLEX	0.31155	0.0105201	2.19532	0.0534564	0.496155	-3.86228		MARKEY_RB1_CHRONIC_LOF_UP	-0.334034	0.199314	-3.04959	0.0111165	0.101627	-2.72991
REACTOME_FCERI_MEDIATED_NF_KB_ACTIVATION	-0.234711	-0.181372	-2.73864	0.0208963	0.198317	-3.35775		DOANE_RESPONSE_TO_ANDROGEN_DN	-0.165485	0.0131327	-1.65668	0.128127	0.425334	-4.99699		NIKOLSKY_BREAST_CANCER_17P11_AMPLICON	0.343672	-0.104516	2.18967	0.0539659	0.496789	-3.87021		NAKAMURA_ALVEOLAR_EPITHELIUM	-0.479315	0.467571	-3.05047	0.011099	0.101627	-2.72844
REACTOME_DEGRADATION_OF_GLI1_BY_THE_PROTEASOME	-0.283392	-0.187495	-2.72648	0.0213369	0.198317	-3.3775		WANG_BARRETTS_ESOPHAGUS_AND_ESOPHAGUS_CANCER_UP	0.273805	0.0633488	1.65863	0.127729	0.425334	-4.99432		KUMAMOTO_RESPONSE_TO_NUTLIN_3A_DN	-0.587014	-0.2746	-2.18935	0.0539948	0.496789	-3.87066		SCIAN_CELL_CYCLE_TARGETS_OF_TP53_AND_TP73_DN	-0.454823	0.424127	-3.04859	0.0111364	0.101627	-2.73159
REACTOME_NEGATIVE_REGULATION_OF_FGFR4_SIGNALING	-0.252324	-0.229041	-2.74382	0.0207113	0.198317	-3.34933		APPIERTO_RESPONSE_TO_FENRETINIDE_UP	-0.208702	-0.1515	-1.65664	0.128137	0.425334	-4.99706		HOFMANN_MYELODYSPLASTIC_SYNDROM_RISK_DN	-0.267035	-0.136026	-2.18999	0.053937	0.496789	-3.86976		BENPORATH_PROLIFERATION	-0.452151	0.269147	-3.05298	0.0110495	0.101627	-2.72425
REACTOME_NEGATIVE_FEEDBACK_REGULATION_OF_MAPK_PATHWAY	0.502712	-0.075281	2.73795	0.0209211	0.198317	-3.35887		BOWIE_RESPONSE_TO_TAMOXIFEN	-0.262157	0.00903178	-1.65681	0.128102	0.425334	-4.99682		BIOCARTA_PLK3_PATHWAY	-0.261192	-0.340735	-2.19125	0.0538228	0.496789	-3.86799		SMID_BREAST_CANCER_RELAPSE_IN_BONE_UP	0.393396	-0.140419	3.04578	0.0111922	0.101627	-2.73628
REACTOME_G_BETA_GAMMA_SIGNALLING_THROUGH_CDC42	-0.461294	0.012153	-2.72331	0.0214531	0.198317	-3.38264		STREICHER_LSM1_TARGETS_DN	-0.312523	0.0814413	-1.65605	0.128258	0.425362	-4.99786		REACTOME_MOLYBDENUM_COFACTOR_BIOSYNTHESIS	0.44189	0.040558	2.18754	0.0541589	0.497466	-3.87319		HOFFMANN_IMMATURE_TO_MATURE_B_LYMPHOCYTE_UP	-0.371934	0.0902967	-3.04572	0.0111934	0.101627	-2.73637
REACTOME_INTERLEUKIN_RECEPTOR_SHC_SIGNALING	-0.392848	0.14988	-2.73791	0.0209223	0.198317	-3.35893		KEGG_CITRATE_CYCLE_TCA_CYCLE	0.248965	-0.181565	1.65539	0.128393	0.425442	-4.99877		REACTOME_G_PROTEIN_ACTIVATION	-0.404496	-0.142914	-2.18471	0.0544169	0.497564	-3.87717		FEVR_CTNNB1_TARGETS_DN	-0.406074	0.176972	-3.0545	0.0110197	0.101627	-2.72171
REACTOME_RNA_POLYMERASE_III_TRANSCRIPTION	-0.229653	-0.183376	-2.71549	0.0217431	0.199053	-3.39533		PYEON_HPV_POSITIVE_TUMORS_UP	-0.211925	-0.0074793	-1.65405	0.128669	0.425442	-5.0006		KIM_TIAL1_TARGETS	-0.340073	-0.0519934	-2.18445	0.0544409	0.497564	-3.87753		REACTOME_INFLUENZA_INFECTION	-0.528792	0.244028	-3.0497	0.0111144	0.101627	-2.72974
HOLLEMAN_PREDNISOLONE_RESISTANCE_ALL_DN	-0.401536	0.072791	-2.71003	0.0219477	0.200592	-3.40419		BAKER_HEMATOPOIESIS_STAT3_TARGETS	-0.297143	0.00582366	-1.65452	0.128571	0.425442	-4.99995		REACTOME_ORGANIC_ANION_TRANSPORTERS	0.402524	-0.0914119	2.18526	0.0543662	0.497564	-3.87639		REACTOME_DAP12_INTERACTIONS	-0.36021	0.197232	-3.04664	0.0111751	0.101627	-2.73484
REACTOME_MITOCHONDRIAL_TRNA_AMINOACYLATION	0.323132	0.00327591	2.70734	0.0220492	0.201186	-3.40855		PID_EPHRINB_REV_PATHWAY	-0.172978	0.0272236	-1.64908	0.129696	0.427324	-5.0074		REACTOME_DEFECTIVE_GALNT3_CAUSES_FAMILIAL_HYPERPHOSPHATEMIC_TUMORAL_CALCINOSIS_HFTC	0.320596	0.0800213	2.17978	0.0548684	0.50064	-3.88407		REACTOME_DAP12_SIGNALING	-0.36021	0.197232	-3.04664	0.0111751	0.101627	-2.73484
REACTOME_SIGNAL_REGULATORY_PROTEIN_FAMILY_INTERACTIONS	-0.347462	0.101215	-2.70439	0.0221611	0.201538	-3.41334		KEGG_CYSTEINE_AND_METHIONINE_METABOLISM	-0.208592	-0.0809694	-1.64805	0.129909	0.427558	-5.00881		STEIN_ESRRA_TARGETS_RESPONSIVE_TO_ESTROGEN_DN	-0.212133	-0.0496161	-2.17637	0.0551836	0.502682	-3.88885		REACTOME_RNA_POLYMERASE_I_TRANSCRIPTION_TERMINATION	-0.545035	0.175802	-3.05763	0.0109585	0.101627	-2.71649
REACTOME_BBSOME_MEDIATED_CARGO_TARGETING_TO_CILIUM	-0.458278	0.153793	-2.70502	0.022137	0.201538	-3.41231		PEPPER_CHRONIC_LYMPHOCYTIC_LEUKEMIA_UP	-0.219041	-0.0675208	-1.64757	0.130008	0.427558	-5.00946		REACTOME_SEROTONIN_RECEPTORS	-0.4709	-0.344796	-2.17111	0.0556727	0.504631	-3.89622		REACTOME_OAS_ANTIVIRAL_RESPONSE	-0.416855	0.05295	-3.05174	0.011074	0.101627	-2.72632
OSMAN_BLADDER_CANCER_DN	-0.204395	-0.189068	-2.70285	0.0222195	0.201736	-3.41582		REACTOME_TRAF3_DEPENDENT_IRF_ACTIVATION_PATHWAY	0.259259	0.13711	1.6436	0.130835	0.427818	-5.01488		BREDEMEYER_RAG_SIGNALING_VIA_ATM_NOT_VIA_NFKB_UP	0.220413	0.0552575	2.17146	0.0556394	0.504631	-3.89572		REACTOME_B_WICH_COMPLEX_POSITIVELY_REGULATES_RRNA_EXPRESSION	-0.564673	0.138262	-3.04984	0.0111115	0.101627	-2.72949
MELLMAN_TUT1_TARGETS_DN	-0.291121	-0.0270397	-2.70032	0.0223163	0.201948	-3.41993		CHEBOTAEV_GR_TARGETS_UP	0.18769	0.0433214	1.64368	0.130818	0.427818	-5.01477		REICHERT_MITOSIS_LIN9_TARGETS	-0.413782	-0.286741	-2.17253	0.0555404	0.504631	-3.89423		REACTOME_HSF1_ACTIVATION	-0.378572	0.237521	-3.04455	0.0112169	0.101673	-2.73834
REACTOME_INTERLEUKIN_1_PROCESSING	0.41697	-0.338213	2.70083	0.022297	0.201948	-3.41911		HERNANDEZ_MITOTIC_ARREST_BY_DOCETAXEL_1_DN	-0.211025	0.000181786	-1.6429	0.130981	0.427818	-5.01583		OSADA_ASCL1_TARGETS_UP	-0.257286	0.0313099	-2.16976	0.0557982	0.504937	-3.8981		SHEDDEN_LUNG_CANCER_POOR_SURVIVAL_A6	-0.346588	0.272978	-3.04205	0.0112669	0.101958	-2.74251
WOO_LIVER_CANCER_RECURRENCE_UP	-0.199795	-0.151838	-2.69617	0.022476	0.202955	-3.42667		YANG_BREAST_CANCER_ESR1_UP	0.200017	0.143172	1.64254	0.131057	0.427818	-5.01633		EGUCHI_CELL_CYCLE_RB1_TARGETS	-0.374694	-0.382519	-2.16741	0.0560185	0.506098	-3.90139		BARRIER_CANCER_RELAPSE_TUMOR_SAMPLE_UP	0.431037	-0.15684	3.041	0.011288	0.101981	-2.74426
BOYLAN_MULTIPLE_MYELOMA_PCA1_DN	-0.464753	-0.0108601	-2.69551	0.0225013	0.202955	-3.42773		KEGG_PROXIMAL_TUBULE_BICARBONATE_RECLAMATION	0.310546	0.0346924	1.64024	0.131539	0.427884	-5.01947		HOLLEMAN_ASPARAGINASE_RESISTANCE_B_ALL_UP	-0.494061	0.252674	-2.16461	0.0562826	0.507651	-3.90531		ONO_FOXP3_TARGETS_DN	-0.376083	0.325985	-3.03958	0.0113165	0.102072	-2.74663
REACTOME_PHYSIOLOGICAL_FACTORS	-0.646706	0.124534	-2.6908	0.0226841	0.204268	-3.43538		REACTOME_SEMA3A_PLEXIN_REPULSION_SIGNALING_BY_INHIBITING_INTEGRIN_ADHESION	-0.254508	-0.03072	-1.64092	0.131396	0.427884	-5.01854		REACTOME_DNA_REPLICATION_INITIATION	-0.275451	-0.272616	-2.16157	0.0565699	0.509407	-3.90956		REACTOME_INTEGRATION_OF_PROVIRUS	-0.485723	0.136014	-3.03799	0.0113488	0.102195	-2.74929
PID_NEPHRIN_NEPH1_PATHWAY	0.25184	-0.0396554	2.68313	0.0229844	0.206634	-3.4478		AKL_HTLV1_INFECTION_UP	-0.192529	-0.104566	-1.64137	0.131302	0.427884	-5.01793		TIMOFEEVA_GROWTH_STRESS_VIA_STAT1_DN	-0.421723	-0.0573059	-2.16053	0.0566686	0.509462	-3.91102		WAGNER_APO2_SENSITIVITY	0.324668	-0.425039	3.03565	0.0113962	0.102387	-2.7532
REACTOME_REGULATION_OF_RUNX3_EXPRESSION_AND_ACTIVITY	-0.225934	-0.288339	-2.68167	0.0230423	0.206665	-3.45017		GRAHAM_CML_QUIESCENT_VS_CML_DIVIDING_DN	-0.417099	-0.275564	-1.64008	0.131572	0.427884	-5.01968		REACTOME_NERVOUS_SYSTEM_DEVELOPMENT	-0.255144	-0.00115883	-2.15838	0.0568731	0.510466	-3.91402		REACTOME_TRISTETRAPROLIN_TTP_ZFP36_BINDS_AND_DESTABILIZES_MRNA	-0.555702	0.103401	-3.0351	0.0114073	0.102387	-2.75411
REACTOME_CARBOXYTERMINAL_POST_TRANSLATIONAL_MODIFICATIONS_OF_TUBULIN	-0.407816	0.119419	-2.68114	0.023063	0.206665	-3.45102		PID_WNT_CANONICAL_PATHWAY	0.229924	0.145334	1.63905	0.131789	0.428041	-5.02109		ZHOU_CELL_CYCLE_GENES_IN_IR_RESPONSE_6HR	-0.320199	-0.266302	-2.15341	0.057348	0.512222	-3.92096		TONKS_TARGETS_OF_RUNX1_RUNX1T1_FUSION_SUSTAINED_IN_GRANULOCYTE_DN	-0.520393	0.18641	-3.03411	0.0114275	0.102401	-2.75577
PARK_OSTEOBLAST_DIFFERENTIATION_BY_PHENYLAMIL_DN	0.580399	0.159865	2.67762	0.0232029	0.207581	-3.45673		PID_EPHB_FWD_PATHWAY	0.14508	-0.0362411	1.6355	0.132537	0.42939	-5.02592		REACTOME_HEDGEHOG_OFF_STATE	-0.290762	-0.00154774	-2.15498	0.0571975	0.512222	-3.91877		BERENJENO_TRANSFORMED_BY_RHOA_UP	-0.393622	0.252771	-3.03207	0.011469	0.102438	-2.75917
REACTOME_ATF6_ATF6_ALPHA_ACTIVATES_CHAPERONES	0.293295	0.00600243	2.67651	0.0232469	0.207637	-3.45852		GALLUZZI_PREVENT_MITOCHONDIAL_PERMEABILIZATION	-0.306349	-0.215674	-1.63436	0.132777	0.429567	-5.02747		REACTOME_INTESTINAL_ABSORPTION	0.354068	0.457107	2.15399	0.0572923	0.512222	-3.92015		REACTOME_RNA_POLYMERASE_II_TRANSCRIPTION_TERMINATION	-0.523024	0.0509374	-3.03149	0.011481	0.102438	-2.76014
BIOCARTA_CK1_PATHWAY	-0.500815	0.125468	-2.67427	0.0233367	0.208102	-3.46216		REACTOME_G_ALPHA_Z_SIGNALLING_EVENTS	-0.198242	-0.00792893	-1.63034	0.133631	0.430706	-5.03293		REACTOME_MITOTIC_SPINDLE_CHECKPOINT	-0.295223	-0.252351	-2.14949	0.0577257	0.513927	-3.92643		REACTOME_RNA_POLYMERASE_III_TRANSCRIPTION	-0.479802	0.0177232	-3.03117	0.0114875	0.102438	-2.76067
REACTOME_NEGATIVE_EPIGENETIC_REGULATION_OF_RRNA_EXPRESSION	-0.247668	-0.311212	-2.67295	0.0233894	0.208234	-3.46429		REACTOME_GAP_JUNCTION_ASSEMBLY	-0.251651	-0.262656	-1.63093	0.133505	0.430706	-5.03213		REACTOME_CHYLOMICRON_CLEARANCE	-0.508294	-0.306508	-2.14954	0.0577208	0.513927	-3.92636		CALVET_IRINOTECAN_SENSITIVE_VS_REVERTED_DN	-0.401268	0.233918	-3.02918	0.0115283	0.102463	-2.76399
BIOCARTA_BARD1_PATHWAY	0.41337	-0.0412257	2.67166	0.0234415	0.20836	-3.46639		DUTTA_APOPTOSIS_VIA_NFKB	-0.206856	0.0505507	-1.63012	0.133678	0.430706	-5.03323		KEGG_PHENYLALANINE_METABOLISM	-0.294894	0.0282269	-2.14561	0.0581021	0.514406	-3.93185		TARTE_PLASMA_CELL_VS_B_LYMPHOCYTE_DN	-0.405018	0.163355	-3.0292	0.0115278	0.102463	-2.76396
REACTOME_BASE_EXCISION_REPAIR	-0.309419	-0.165406	-2.66854	0.023567	0.208609	-3.47143		KEGG_CELL_CYCLE	-0.189213	-0.0889235	-1.62709	0.134324	0.431185	-5.03734		GARGALOVIC_RESPONSE_TO_OXIDIZED_PHOSPHOLIPIDS_TURQUOISE_DN	-0.339014	-0.105576	-2.14508	0.0581535	0.514406	-3.93259		KASLER_HDAC7_TARGETS_1_DN	0.322142	-0.0769434	3.02831	0.0115462	0.102463	-2.76545
HOLLEMAN_ASPARAGINASE_RESISTANCE_B_ALL_UP	-0.211723	-0.614143	-2.66893	0.0235514	0.208609	-3.47081		REACTOME_INHIBITION_OF_THE_PROTEOLYTIC_ACTIVITY_OF_APC_C_REQUIRED_FOR_THE_ONSET_OF_ANAPHASE_BY_MITOTIC_SPINDLE_CHECKPOINT_COMPONENTS	-0.213435	-0.098846	-1.62715	0.134312	0.431185	-5.03726		GOERING_BLOOD_HDL_CHOLESTEROL_QTL_CIS	-0.354445	0.123107	-2.1471	0.0579577	0.514406	-3.92977		REACTOME_BIOSYNTHESIS_OF_EPA_DERIVED_SPMS	-0.42424	0.117759	-3.02159	0.0116854	0.103531	-2.77667
BIOCARTA_PLCD_PATHWAY	0.575339	-0.00490184	2.66814	0.0235832	0.208609	-3.47208		GARGALOVIC_RESPONSE_TO_OXIDIZED_PHOSPHOLIPIDS_GREY_DN	-0.159435	0.00109611	-1.62719	0.134304	0.431185	-5.03722		HOLLERN_MICROACINAR_BREAST_TUMOR_UP	0.321438	0.247216	2.14645	0.0580204	0.514406	-3.93068		SCHLOSSER_MYC_AND_SERUM_RESPONSE_SYNERGY	-0.514801	0.120576	-3.01615	0.0117992	0.104037	-2.78575
PID_TXA2PATHWAY	-0.246917	-0.0434196	-2.65752	0.0240169	0.208754	-3.48927		REACTOME_FORMATION_OF_TUBULIN_FOLDING_INTERMEDIATES_BY_CCT_TRIC	-0.28642	-0.362547	-1.62662	0.134426	0.431261	-5.03799		LI_CYTIDINE_ANALOGS_CYCTOTOXICITY	-0.208213	-0.156244	-2.13984	0.0586659	0.518106	-3.9399		VANTVEER_BREAST_CANCER_BRCA1_DN	0.289319	-0.178086	3.01678	0.0117859	0.104037	-2.7847
PID_INTEGRIN4_PATHWAY	0.565113	-0.245163	2.65913	0.0239507	0.208754	-3.48667		REACTOME_RECRUITMENT_OF_NUMA_TO_MITOTIC_CENTROSOMES	-0.204366	-0.196232	-1.62372	0.135047	0.432025	-5.04192		REACTOME_COENZYME_A_BIOSYNTHESIS	0.281474	-0.115922	2.13773	0.0588734	0.519105	-3.94284		OHGUCHI_LIVER_HNF4A_TARGETS_DN	0.332152	0.00461711	3.01736	0.0117737	0.104037	-2.78373
PID_CMYB_PATHWAY	-0.230164	-0.153277	-2.66109	0.0238705	0.208754	-3.4835		CHARAFE_BREAST_CANCER_LUMINAL_VS_MESENCHYMAL_DN	-0.171597	-0.0780641	-1.6244	0.134901	0.432025	-5.04099		CONCANNON_APOPTOSIS_BY_EPOXOMICIN_DN	-0.247193	-0.143126	-2.13148	0.0594924	0.522053	-3.95155		RASHI_NFKB1_TARGETS	-0.351074	0.126856	-3.01373	0.0118503	0.10432	-2.7898
SARTIPY_BLUNTED_BY_INSULIN_RESISTANCE_DN	-0.318793	-0.232953	-2.66364	0.0237661	0.208754	-3.47937		NAKAMURA_LUNG_CANCER_DIFFERENTIATION_MARKERS	-0.216324	-0.182843	-1.62367	0.135057	0.432025	-5.04198		LE_NEURONAL_DIFFERENTIATION_DN	-0.369783	-0.137968	-2.13171	0.0594693	0.522053	-3.95123		BIOCARTA_EPONFKB_PATHWAY	-0.42494	0.199137	-3.00975	0.0119345	0.10436	-2.79643
OUYANG_PROSTATE_CANCER_PROGRESSION_DN	-0.372729	-0.0813654	-2.65923	0.0239465	0.208754	-3.4865		KEGG_NON_HOMOLOGOUS_END_JOINING	0.26924	0.0720069	1.62292	0.13522	0.432295	-5.04301		REACTOME_PROCESSING_OF_DNA_DOUBLE_STRAND_BREAK_ENDS	-0.201193	-0.162489	-2.13248	0.0593927	0.522053	-3.95015		REACTOME_PHOSPHORYLATION_OF_THE_APC_C	-0.497003	0.186876	-3.01059	0.0119167	0.10436	-2.79503
GRATIAS_RETINOBLASTOMA_16Q24	0.305829	-0.132732	2.66453	0.0237299	0.208754	-3.47793		PID_MYC_ACTIV_PATHWAY	-0.237151	-0.139633	-1.62073	0.135691	0.433298	-5.04597		FISCHER_G2_M_CELL_CYCLE	-0.221464	-0.201205	-2.12934	0.0597053	0.523087	-3.95453		CHARAFE_BREAST_CANCER_BASAL_VS_MESENCHYMAL_UP	0.395932	-0.0588057	3.01248	0.0118765	0.10436	-2.79187
HOFMANN_MYELODYSPLASTIC_SYNDROM_RISK_UP	-0.241978	-0.274215	-2.66046	0.023896	0.208754	-3.48451		SILIGAN_TARGETS_OF_EWS_FLI1_FUSION_UP	-0.221124	-0.107451	-1.62019	0.135807	0.433356	-5.0467		REACTOME_CYCLIN_D_ASSOCIATED_EVENTS_IN_G1	-0.217564	-0.166635	-2.12703	0.0599358	0.524271	-3.95773		BURTON_ADIPOGENESIS_PEAK_AT_24HR	-0.558159	0.282121	-3.00904	0.0119496	0.10436	-2.79762
REACTOME_ABORTIVE_ELONGATION_OF_HIV_1_TRANSCRIPT_IN_THE_ABSENCE_OF_TAT	-0.352722	-0.288575	-2.66199	0.0238334	0.208754	-3.48204		MARKEY_RB1_ACUTE_LOF_UP	-0.239954	-0.0836407	-1.61527	0.136873	0.434163	-5.05334		BIOCARTA_ALTERNATIVE_PATHWAY	-0.33079	-0.261181	-2.12241	0.0604013	0.52721	-3.96417		RAMASWAMY_METASTASIS_UP	-0.414692	0.120006	-3.01044	0.01192	0.10436	-2.79529
REACTOME_PHASE_1_INACTIVATION_OF_FAST_NA_CHANNELS	-0.603831	0.0891618	-2.66203	0.023832	0.208754	-3.48198		GRABARCZYK_BCL11B_TARGETS_DN	-0.17672	-0.0134494	-1.61077	0.137855	0.435909	-5.05943		REACTOME_RMTS_METHYLATE_HISTONE_ARGININES	-0.245863	-0.227575	-2.12179	0.0604634	0.52721	-3.96503		KEGG_STARCH_AND_SUCROSE_METABOLISM	0.302199	-0.0729841	3.00092	0.0121239	0.104505	-2.81118
REACTOME_RESOLUTION_OF_ABASIC_SITES_AP_SITES	-0.310647	-0.180705	-2.66483	0.0237176	0.208754	-3.47744		SIMBULAN_UV_RESPONSE_NORMAL_DN	-0.211588	-0.00350362	-1.60903	0.138236	0.436271	-5.06177		CALVET_IRINOTECAN_SENSITIVE_VS_RESISTANT_UP	-0.435968	0.0501572	-2.11724	0.0609249	0.530394	-3.97136		BIOCARTA_ETS_PATHWAY	-0.383172	0.139251	-2.99948	0.0121552	0.104505	-2.81359
REACTOME_PROTEIN_METHYLATION	-0.252328	-0.231785	-2.65755	0.0240157	0.208754	-3.48922		TAKEDA_TARGETS_OF_NUP98_HOXA9_FUSION_8D_DN	-0.150533	0.00465295	-1.60215	0.139754	0.437886	-5.07104		FLORIO_NEOCORTEX_BASAL_RADIAL_GLIA_DN	-0.354079	-0.193093	-2.11387	0.0612692	0.532548	-3.97605		REACTOME_SLC_MEDIATED_TRANSMEMBRANE_TRANSPORT	0.352979	-0.10645	3.00301	0.0120789	0.104505	-2.80769
REACTOME_INTERLEUKIN_3_INTERLEUKIN_5_AND_GM_CSF_SIGNALING	-0.334702	0.0147798	-2.65565	0.0240943	0.209096	-3.49231		PID_WNT_NONCANONICAL_PATHWAY	0.246118	0.051776	1.60114	0.139978	0.438207	-5.0724		KEGG_PURINE_METABOLISM	-0.212804	0.00335931	-2.1033	0.0623593	0.532713	-3.99071		MILICIC_FAMILIAL_ADENOMATOUS_POLYPOSIS_DN	-0.634222	0.420992	-2.99972	0.0121499	0.104505	-2.81318
BROWNE_HCMV_INFECTION_6HR_UP	0.312701	-0.0481579	2.6544	0.024146	0.209215	-3.49433		REACTOME_PEPTIDE_HORMONE_BIOSYNTHESIS	-0.254914	-0.0538979	-1.60061	0.140096	0.438207	-5.07311		BIOCARTA_PTC1_PATHWAY	-0.369219	-0.146902	-2.08856	0.0639123	0.532713	-4.01115		SUMI_HNF4A_TARGETS	0.505031	-0.225772	2.99943	0.0121561	0.104505	-2.81366
REACTOME_CREB1_PHOSPHORYLATION_THROUGH_THE_ACTIVATION_OF_CAMKII_CAMKK_CAMKIV_CASCASDE	-0.416775	-0.135706	-2.65326	0.0241934	0.209296	-3.49618		GAUSSMANN_MLL_AF4_FUSION_TARGETS_B_DN	-0.223696	0.05088	-1.6007	0.140075	0.438207	-5.07298		PID_FANCONI_PATHWAY	-0.195532	-0.129056	-2.08994	0.0637653	0.532713	-4.00924		RAFFEL_VEGFA_TARGETS_UP	-0.44016	0.271578	-3.00703	0.0119926	0.104505	-2.80098
LIM_MAMMARY_LUMINAL_MATURE_UP	0.220312	0.233963	2.64855	0.0243897	0.210552	-3.5038		REACTOME_GLYCOSAMINOGLYCAN_METABOLISM	0.210986	0.0815518	1.59842	0.140582	0.439229	-5.07605		PID_ERBB4_PATHWAY	0.219761	-0.145208	2.10956	0.0617112	0.532713	-3.98202		IKEDA_MIR30_TARGETS_DN	0.33197	-0.142143	3.00473	0.0120419	0.104505	-2.80482
REACTOME_PHASE_2_PLATEAU_PHASE	0.364509	0.142406	2.64794	0.0244152	0.210552	-3.50478		GARGALOVIC_RESPONSE_TO_OXIDIZED_PHOSPHOLIPIDS_BLUE_DN	-0.173796	-0.000686637	-1.59496	0.141353	0.440888	-5.08069		REACTOME_INHIBITION_OF_THE_PROTEOLYTIC_ACTIVITY_OF_APC_C_REQUIRED_FOR_THE_ONSET_OF_ANAPHASE_BY_MITOTIC_SPINDLE_CHECKPOINT_COMPONENTS	-0.332298	-0.298248	-2.08527	0.0642637	0.532713	-4.0157		MIZUSHIMA_AUTOPHAGOSOME_FORMATION	0.457909	-0.142704	3.00435	0.01205	0.104505	-2.80545
FARMER_BREAST_CANCER_APOCRINE_VS_LUMINAL	0.198655	0.0423657	2.64581	0.0245043	0.21099	-3.50822		REACTOME_RECRUITMENT_OF_MITOTIC_CENTROSOME_PROTEINS_AND_COMPLEXES	-0.20129	-0.179193	-1.59293	0.141808	0.441556	-5.08341		REACTOME_ACYL_CHAIN_REMODELLING_OF_PE	0.285594	0.20241	2.08945	0.0638171	0.532713	-4.00991		REACTOME_PD_1_SIGNALING	-0.567613	0.236443	-2.99949	0.0121549	0.104505	-2.81357
KEGG_O_GLYCAN_BIOSYNTHESIS	0.405522	0.279325	2.642	0.024665	0.211819	-3.51438		SHETH_LIVER_CANCER_VS_TXNIP_LOSS_PAM1	0.143875	0.0239625	1.59355	0.14167	0.441556	-5.08258		REACTOME_METABOLISM_OF_NUCLEOTIDES	-0.228723	-0.0030465	-2.10028	0.0626744	0.532713	-3.9949		REACTOME_ADP_SIGNALLING_THROUGH_P2Y_PURINOCEPTOR_12	-0.32417	0.153801	-3.0045	0.0120469	0.104505	-2.80521
REACTOME_PI3K_EVENTS_IN_ERBB2_SIGNALING	0.376896	-0.0670536	2.64171	0.0246776	0.211819	-3.51486		JOHANSSON_GLIOMAGENESIS_BY_PDGFB_UP	-0.208079	-0.0199417	-1.59108	0.142224	0.441601	-5.08589		WINTER_HYPOXIA_DN	-0.276863	-0.312562	-2.10117	0.0625817	0.532713	-3.99367		REACTOME_RECRUITMENT_OF_MITOTIC_CENTROSOME_PROTEINS_AND_COMPLEXES	-0.333375	0.0837265	-2.99489	0.0122549	0.104863	-2.82124
SIG_PIP3_SIGNALING_IN_B_LYMPHOCYTES	-0.258215	-0.0966046	-2.63517	0.0249558	0.211977	-3.52543		KEGG_ADHERENS_JUNCTION	0.192963	-0.0350801	1.59026	0.142409	0.441678	-5.08699		CHASSOT_SKIN_WOUND	0.471682	0.297183	2.08647	0.0641344	0.532713	-4.01403		GESERICK_TERT_TARGETS_DN	0.3979	0.114682	2.99563	0.0122388	0.104863	-2.82001
LUI_THYROID_CANCER_CLUSTER_5	-0.342389	0.0909752	-2.63479	0.0249723	0.211977	-3.52605		BIOCARTA_CBL_PATHWAY	-0.252684	-0.0586874	-1.58967	0.142541	0.441837	-5.08777		BAKER_HEMATOPOESIS_STAT1_TARGETS	0.438631	0.0809949	2.10099	0.0626	0.532713	-3.99391		MCLACHLAN_DENTAL_CARIES_UP	-0.314707	0.244203	-2.99595	0.0122318	0.104863	-2.81947
LEE_AGING_NEOCORTEX_DN	-0.247825	-0.0215713	-2.63885	0.0247991	0.211977	-3.51949		REACTOME_REGULATED_PROTEOLYSIS_OF_P75NTR	0.156515	0.1503	1.58859	0.142786	0.442347	-5.08922		KOMMAGANI_TP63_GAMMA_TARGETS	-0.514713	0.0785601	-2.10397	0.0622898	0.532713	-3.98978		HESS_TARGETS_OF_HOXA9_AND_MEIS1_UP	-0.396285	0.244483	-2.99402	0.0122741	0.104863	-2.8227
ITO_PTTG1_TARGETS_DN	-0.306172	-0.337328	-2.63545	0.0249439	0.211977	-3.52498		KEGG_VALINE_LEUCINE_AND_ISOLEUCINE_BIOSYNTHESIS	0.285823	-0.0525465	1.58698	0.14315	0.443167	-5.09138		PETRETTO_LEFT_VENTRICLE_MASS_QTL_CIS_DN	0.441084	-0.0592992	2.10097	0.0626025	0.532713	-3.99395		REACTOME_NOTCH4_ACTIVATION_AND_TRANSMISSION_OF_SIGNAL_TO_THE_NUCLEUS	0.422968	-0.243221	2.99284	0.0123	0.104922	-2.82468
ICHIBA_GRAFT_VERSUS_HOST_DISEASE_D7_UP	-0.306318	-0.0486196	-2.63649	0.0248995	0.211977	-3.5233		SEITZ_NEOPLASTIC_TRANSFORMATION_BY_8P_DELETION_UP	0.233503	0.107021	1.5857	0.14344	0.443167	-5.09309		KAUFFMANN_DNA_REPAIR_GENES	-0.188837	-0.115335	-2.11204	0.061456	0.532713	-3.97858		REACTOME_HDR_THROUGH_MMEJ_ALT_NHEJ	-0.504907	0.0745539	-2.99132	0.0123333	0.105043	-2.8272
VALK_AML_CLUSTER_16	-0.225043	0.144848	-2.63693	0.0248808	0.211977	-3.52259		MAINA_VHL_TARGETS_UP	-0.271991	-0.0503899	-1.58592	0.143389	0.443167	-5.09279		ZHOU_TNF_SIGNALING_4HR	-0.206967	-0.0362066	-2.0879	0.0639819	0.532713	-4.01205		REACTOME_PROCESSING_OF_CAPPED_INTRONLESS_PRE_MRNA	-0.547887	0.0348567	-2.98835	0.0123988	0.105369	-2.83217
REACTOME_SIGNALING_BY_EGFR	0.272859	-0.170006	2.63404	0.0250042	0.211977	-3.52725		PID_NEPHRIN_NEPH1_PATHWAY	-0.162261	-0.0762695	-1.58266	0.144129	0.444755	-5.09714		BANDRES_RESPONSE_TO_CARMUSTIN_MGMT_24HR_DN	0.188456	0.00566751	2.10682	0.0619946	0.532713	-3.98583		LIM_MAMMARY_LUMINAL_MATURE_UP	0.323208	-0.239123	2.98785	0.0124098	0.105369	-2.833
REACTOME_NEGATIVE_REGULATION_OF_FGFR1_SIGNALING	-0.277354	-0.222619	-2.6389	0.0247966	0.211977	-3.5194		REACTOME_TRAFFICKING_OF_GLUR2_CONTAINING_AMPA_RECEPTORS	-0.243721	0.0429413	-1.57956	0.144837	0.446188	-5.10128		OUYANG_PROSTATE_CANCER_PROGRESSION_UP	0.229055	-0.0404859	2.08567	0.0642208	0.532713	-4.01515		REACTOME_ACTIVATION_OF_NIMA_KINASES_NEK9_NEK6_NEK7	-0.569619	0.108967	-2.98413	0.0124924	0.105906	-2.8392
REACTOME_CILIUM_ASSEMBLY	-0.417466	0.226093	-2.63261	0.0250658	0.212173	-3.52957		MARKEY_RB1_ACUTE_LOF_DN	-0.199239	-0.0442084	-1.57677	0.145476	0.447656	-5.105		CROMER_TUMORIGENESIS_UP	-0.241227	-0.182982	-2.10806	0.0618657	0.532713	-3.9841		REACTOME_ANTIVIRAL_MECHANISM_BY_IFN_STIMULATED_GENES	-0.472212	0.121208	-2.97635	0.0126669	0.106122	-2.85219
LIU_CDX2_TARGETS_DN	0.298798	-0.196327	2.62954	0.025198	0.212637	-3.53453		REACTOME_SIGNALLING_TO_ERKS	0.147689	0.0194341	1.57459	0.145976	0.448925	-5.1079		LEE_EARLY_T_LYMPHOCYTE_UP	-0.345472	-0.257456	-2.09672	0.0630476	0.532713	-3.99983		WEST_ADRENOCORTICAL_TUMOR_MARKERS_UP	-0.431461	0.403741	-2.97	0.0128113	0.106122	-2.86279
REACTOME_SYNTHESIS_OF_IP3_AND_IP4_IN_THE_CYTOSOL	-0.257705	0.12044	-2.62981	0.0251864	0.212637	-3.53409		REACTOME_ADENYLATE_CYCLASE_INHIBITORY_PATHWAY	-0.181964	0.125705	-1.5724	0.146482	0.449526	-5.11082		MIKKELSEN_PLURIPOTENT_STATE_UP	-0.457321	0.235476	-2.08412	0.0643864	0.532713	-4.01728		GARGALOVIC_RESPONSE_TO_OXIDIZED_PHOSPHOLIPIDS_BLACK_UP	0.294147	-0.0544104	2.96983	0.0128152	0.106122	-2.86307
REACTOME_EICOSANOID_LIGAND_BINDING_RECEPTORS	0.629994	-0.0541332	2.62586	0.0253578	0.212681	-3.54048		PID_REG_GR_PATHWAY	-0.199244	-0.0149656	-1.56901	0.147267	0.450172	-5.11533		WANG_RECURRENT_LIVER_CANCER_DN	0.250772	0.0404576	2.09145	0.0636049	0.532713	-4.00714		TONKS_TARGETS_OF_RUNX1_RUNX1T1_FUSION_MONOCYTE_UP	-0.343041	0.182993	-2.96986	0.0128146	0.106122	-2.86303
GRANDVAUX_IRF3_TARGETS_DN	0.301046	0.0553469	2.62613	0.0253459	0.212681	-3.54004		REACTOME_AQUAPORIN_MEDIATED_TRANSPORT	-0.195398	-0.0443901	-1.57009	0.147016	0.450172	-5.11389		STEIN_ESR1_TARGETS	-0.177345	-0.08115	-2.09287	0.0634541	0.532713	-4.00517		MCBRYAN_PUBERTAL_BREAST_4_5WK_UP	0.320544	-0.0622353	2.97031	0.0128042	0.106122	-2.86227
SESTO_RESPONSE_TO_UV_C6	-0.294624	-0.102703	-2.62658	0.0253266	0.212681	-3.53932		TAKEDA_TARGETS_OF_NUP98_HOXA9_FUSION_16D_DN	0.180443	0.00848105	1.56695	0.147746	0.450172	-5.11806		NAKAMURA_ADIPOGENESIS_LATE_DN	-0.321518	-0.117062	-2.08481	0.0643121	0.532713	-4.01633		TURJANSKI_MAPK7_TARGETS	-0.313744	0.154051	-2.98127	0.0125562	0.106122	-2.84397
PEDERSEN_METASTASIS_BY_ERBB2_ISOFORM_4	0.227381	-0.0433744	2.62804	0.0252632	0.212681	-3.53696		OLSSON_E2F3_TARGETS_UP	0.217893	0.10826	1.56829	0.147435	0.450172	-5.11629		ACOSTA_PROLIFERATION_INDEPENDENT_MYC_TARGETS_UP	-0.218383	-0.0131422	-2.09896	0.0628132	0.532713	-3.99674		BOWIE_RESPONSE_TO_TAMOXIFEN	-0.442518	0.224208	-2.97561	0.0126837	0.106122	-2.85342
REACTOME_REGULATION_OF_SIGNALING_BY_CBL	-0.316216	-0.0432546	-2.62126	0.0255587	0.213277	-3.54792		CHIARADONNA_NEOPLASTIC_TRANSFORMATION_CDC25_UP	-0.169419	0.0254925	-1.56496	0.148209	0.450524	-5.1207		REACTOME_GLUCAGON_LIKE_PEPTIDE_1_GLP1_REGULATES_INSULIN_SECRETION	-0.327038	-0.173834	-2.09788	0.062926	0.532713	-3.99823		CAFFAREL_RESPONSE_TO_THC_8HR_5_DN	-0.574973	0.222303	-2.96904	0.0128331	0.106122	-2.86438
GRABARCZYK_BCL11B_TARGETS_DN	-0.270656	-0.00756045	-2.61793	0.0257052	0.213277	-3.5533		REACTOME_ASSEMBLY_OF_THE_PRE_REPLICATIVE_COMPLEX	-0.254971	-0.153379	-1.55998	0.149374	0.450866	-5.12729		REACTOME_FOLDING_OF_ACTIN_BY_CCT_TRIC	-0.410222	-0.168329	-2.09251	0.0634926	0.532713	-4.00568		MOLENAAR_TARGETS_OF_CCND1_AND_CDK4_DN	-0.401924	0.337586	-2.97267	0.0127505	0.106122	-2.85834
BERENJENO_TRANSFORMED_BY_RHOA_DN	-0.208617	0.0351672	-2.62089	0.0255749	0.213277	-3.54851		GINESTIER_BREAST_CANCER_ZNF217_AMPLIFIED_UP	0.164043	0.0205684	1.55988	0.149398	0.450866	-5.12743		REACTOME_SUMOYLATION_OF_INTRACELLULAR_RECEPTORS	-0.25165	0.0206659	-2.10289	0.0624027	0.532713	-3.99129		SMID_BREAST_CANCER_RELAPSE_IN_PLEURA_UP	0.389608	-0.0995717	2.9734	0.0127337	0.106122	-2.85711
MCCLUNG_CREB1_TARGETS_DN	-0.230575	0.130481	-2.61716	0.025739	0.213277	-3.55453		DACOSTA_UV_RESPONSE_VIA_ERCC3_XPCS_UP	-0.16151	-0.0390354	-1.56021	0.149321	0.450866	-5.127		REACTOME_TRISTETRAPROLIN_TTP_ZFP36_BINDS_AND_DESTABILIZES_MRNA	-0.233132	-0.0890505	-2.09149	0.0636004	0.532713	-4.00709		ISHIDA_E2F_TARGETS	-0.522317	0.402059	-2.97908	0.0126055	0.106122	-2.84764
MASSARWEH_TAMOXIFEN_RESISTANCE_UP	0.223328	0.06747	2.62288	0.0254876	0.213277	-3.54529		KOMMAGANI_TP63_GAMMA_TARGETS	-0.327838	-0.332391	-1.55936	0.14952	0.450866	-5.12812		REACTOME_DISEASES_OF_METABOLISM	0.183975	0.115898	2.09934	0.0627729	0.532713	-3.9962		YAO_TEMPORAL_RESPONSE_TO_PROGESTERONE_CLUSTER_14	-0.451503	0.167522	-2.97929	0.0126007	0.106122	-2.84728
REACTOME_METHYLATION	0.313309	-0.0724046	2.61789	0.0257067	0.213277	-3.55335		LI_WILMS_TUMOR_VS_FETAL_KIDNEY_2_UP	-0.238937	-0.0599842	-1.56018	0.149329	0.450866	-5.12704		REACTOME_FORMATION_OF_TC_NER_PRE_INCISION_COMPLEX	-0.221367	0.0234075	-2.09128	0.0636221	0.532713	-4.00737		DELPUECH_FOXO3_TARGETS_UP	0.275494	-0.0246686	2.97423	0.012715	0.106122	-2.85573
REACTOME_BETA_OXIDATION_OF_DECANOYL_COA_TO_OCTANOYL_COA_COA	0.589951	0.165194	2.61956	0.0256335	0.213277	-3.55067		REACTOME_INTERACTION_BETWEEN_L1_AND_ANKYRINS	-0.212232	-0.0867632	-1.55387	0.150816	0.453933	-5.13538		REACTOME_RNA_POLYMERASE_II_TRANSCRIBES_SNRNA_GENES	-0.180511	-0.113992	-2.10471	0.062213	0.532713	-3.98876		GENTLES_LEUKEMIC_STEM_CELL_DN	-0.382775	0.445978	-2.98021	0.0125802	0.106122	-2.84576
REACTOME_EGR2_AND_SOX10_MEDIATED_INITIATION_OF_SCHWANN_CELL_MYELINATION	0.334379	-0.0146883	2.61756	0.0257212	0.213277	-3.55388		KEGG_GLIOMA	-0.160578	-0.0929038	-1.54535	0.152848	0.458333	-5.14662		REACTOME_N_GLYCAN_TRIMMING_AND_ELONGATION_IN_THE_CIS_GOLGI	0.373489	-0.299197	2.10629	0.0620495	0.532713	-3.98657		VILLANUEVA_LIVER_CANCER_KRT19_UP	-0.344987	0.195666	-2.96849	0.0128457	0.106122	-2.8653
ZHOU_PANCREATIC_EXOCRINE_PROGENITOR	-0.299793	0.344955	-2.61573	0.0258021	0.213479	-3.55684		PID_SMAD2_3NUCLEAR_PATHWAY	-0.192316	0.00688631	-1.54336	0.153325	0.459474	-5.14924		REACTOME_SEPARATION_OF_SISTER_CHROMATIDS	-0.292402	-0.161828	-2.09328	0.0634108	0.532713	-4.00461		BIOCARTA_TERT_PATHWAY	-0.428132	0.185335	-2.96991	0.0128134	0.106122	-2.86294
LIEN_BREAST_CARCINOMA_METAPLASTIC_VS_DUCTAL_DN	0.209676	0.19131	2.61309	0.0259193	0.213485	-3.56111		KIM_WT1_TARGETS_8HR_UP	-0.150597	0.0309009	-1.54229	0.15358	0.459702	-5.15063		YIH_RESPONSE_TO_ARSENITE_C4	0.25694	-0.129938	2.0813	0.0646902	0.53392	-4.02119		REACTOME_NEGATIVE_REGULATION_OF_FGFR3_SIGNALING	0.341188	-0.0206738	2.97278	0.0127479	0.106122	-2.85815
VERHAAK_GLIOBLASTOMA_PRONEURAL	-0.215571	-0.000298646	-2.61371	0.0258918	0.213485	-3.56011		DAVICIONI_RHABDOMYOSARCOMA_PAX_FOXO1_FUSION_UP	-0.1609	0.100876	-1.54081	0.153938	0.460058	-5.15258		REACTOME_LONG_TERM_POTENTIATION	0.366013	-0.106233	2.08096	0.0647264	0.53392	-4.02166		TONG_INTERACT_WITH_PTTG1	-0.329908	0.211234	-2.96429	0.0129423	0.10656	-2.87231
REACTOME_METABOLISM_OF_NITRIC_OXIDE_ENOS_ACTIVATION_AND_REGULATION	0.385948	-0.0993864	2.6135	0.0259011	0.213485	-3.56044		FOURNIER_ACINAR_DEVELOPMENT_EARLY_UP	0.232804	-0.127209	1.53927	0.154311	0.460423	-5.15461		REACTOME_GASTRIN_CREB_SIGNALLING_PATHWAY_VIA_PKC_AND_MAPK	0.189085	-0.208437	2.07932	0.064903	0.534576	-4.02392		MAGRANGEAS_MULTIPLE_MYELOMA_IGG_VS_IGA_UP	-0.471943	0.00248487	-2.96367	0.0129568	0.10656	-2.87335
PID_IGF1_PATHWAY	0.269772	-0.157145	2.60611	0.0262315	0.215733	-3.57237		DARWICHE_PAPILLOMA_RISK_HIGH_UP	-0.170617	-0.0892882	-1.53658	0.154961	0.461466	-5.15813		MORI_MATURE_B_LYMPHOCYTE_DN	-0.278252	-0.222317	-2.07778	0.0650702	0.535152	-4.02605		ZHAN_MULTIPLE_MYELOMA_PR_UP	-0.489403	0.440935	-2.9649	0.0129283	0.10656	-2.87129
REACTOME_SYNTHESIS_OF_SUBSTRATES_IN_N_GLYCAN_BIOSYTHESIS	0.293823	0.13329	2.60069	0.0264765	0.21593	-3.58112		RIZ_ERYTHROID_DIFFERENTIATION_HBZ	-0.178515	0.0539535	-1.53529	0.155275	0.461796	-5.15983		HORIUCHI_WTAP_TARGETS_DN	-0.239806	-0.179781	-2.07064	0.0658488	0.539915	-4.03592		REACTOME_STIMULI_SENSING_CHANNELS	0.287377	-0.051832	2.96153	0.0130063	0.106807	-2.87692
DARWICHE_SQUAMOUS_CELL_CARCINOMA_UP	-0.197845	-0.201474	-2.59952	0.0265301	0.21593	-3.58302		KEGG_NITROGEN_METABOLISM	0.309155	0.0796901	1.53441	0.155488	0.46183	-5.16098		PUJANA_BRCA_CENTERED_NETWORK	-0.244089	-0.242503	-2.06977	0.0659438	0.539915	-4.03712		PID_IL2_1PATHWAY	-0.28361	0.115039	-2.95714	0.0131085	0.107486	-2.88424
BYSTRYKH_HEMATOPOIESIS_STEM_CELL_FGF3	0.537483	-0.198982	2.60091	0.0264668	0.21593	-3.58078		GARGALOVIC_RESPONSE_TO_OXIDIZED_PHOSPHOLIPIDS_BLACK_DN	-0.162141	0.146893	-1.53295	0.155845	0.46183	-5.1629		AFFAR_YY1_TARGETS_DN	-0.259256	-0.159401	-2.07053	0.0658602	0.539915	-4.03606		BIOCARTA_ASBCELL_PATHWAY	-0.488616	0.349944	-2.95253	0.0132168	0.107802	-2.89194
ZHOU_TNF_SIGNALING_4HR	-0.258409	-0.183316	-2.6047	0.026295	0.21593	-3.57465		DODD_NASOPHARYNGEAL_CARCINOMA_DN	-0.1718	-0.0487584	-1.53275	0.155892	0.46183	-5.16315		HO_LIVER_CANCER_VASCULAR_INVASION	0.320118	0.101064	2.06632	0.0663235	0.540783	-4.04188		REACTOME_MITOTIC_PROMETAPHASE	-0.394183	0.205242	-2.95066	0.0132611	0.107802	-2.89506
KRISHNAN_FURIN_TARGETS_DN	0.289373	0.142052	2.6008	0.0264718	0.21593	-3.58095		BIOCARTA_ATM_PATHWAY	-0.273191	-0.141703	-1.53092	0.156339	0.462461	-5.16555		REACTOME_SENESCENCE_ASSOCIATED_SECRETORY_PHENOTYPE_SASP	-0.180537	-0.161953	-2.0676	0.0661829	0.540783	-4.04012		REACTOME_ACTIVATION_OF_RAS_IN_B_CELLS	-0.582171	0.323742	-2.95223	0.0132238	0.107802	-2.89243
REACTOME_RECOGNITION_OF_DNA_DAMAGE_BY_PCNA_CONTAINING_REPLICATION_COMPLEX	-0.285958	-0.308987	-2.60375	0.026338	0.21593	-3.57619		MISSIAGLIA_REGULATED_BY_METHYLATION_UP	0.18114	0.0508418	1.52931	0.156735	0.463134	-5.16767		REACTOME_MECP2_REGULATES_TRANSCRIPTION_FACTORS	0.307756	-0.221474	2.06613	0.0663447	0.540783	-4.04214		REACTOME_NA_CL_DEPENDENT_NEUROTRANSMITTER_TRANSPORTERS	0.68773	-0.00261044	2.95104	0.0132521	0.107802	-2.89443
GARGALOVIC_RESPONSE_TO_OXIDIZED_PHOSPHOLIPIDS_PURPLE_DN	0.397401	0.175852	2.59966	0.0265235	0.21593	-3.58279		REACTOME_G2_M_CHECKPOINTS	-0.203338	-0.157189	-1.52041	0.158929	0.466845	-5.17928		REACTOME_TRANSPORT_OF_BILE_SALTS_AND_ORGANIC_ACIDS_METAL_IONS_AND_AMINE_COMPOUNDS	0.252712	0.00215859	2.06509	0.0664595	0.540918	-4.04358		REACTOME_FORMATION_OF_TC_NER_PRE_INCISION_COMPLEX	-0.508938	0.0350121	-2.95417	0.0131781	0.107802	-2.88919
PARK_HSC_MARKERS	-0.234546	0.0182604	-2.59865	0.0265695	0.215931	-3.58442		MATHEW_FANCONI_ANEMIA_GENES	-0.301259	-0.130384	-1.51946	0.159165	0.467053	-5.18052		LI_CYTIDINE_ANALOG_PATHWAY	-0.298705	-0.00830511	-2.06322	0.0666667	0.541802	-4.04615		REACTOME_ACTIVATION_OF_RAC1_DOWNSTREAM_OF_NMDARS	-0.463053	0.248585	-2.95051	0.0132646	0.107802	-2.89531
RANKIN_ANGIOGENIC_TARGETS_OF_VHL_HIF2A_UP	0.597534	0.136651	2.59253	0.0268499	0.217247	-3.5943		BIOCARTA_FMLP_PATHWAY	-0.151801	0.102988	-1.51357	0.160633	0.468276	-5.18819		RUIZ_TNC_TARGETS_DN	-0.272904	-0.152333	-2.06078	0.0669383	0.543207	-4.04952		REACTOME_MEIOSIS	-0.363567	0.229902	-2.94219	0.013463	0.108171	-2.90919
KIM_ALL_DISORDERS_OLIGODENDROCYTE_NUMBER_CORR_DN	-0.237285	-0.0054374	-2.59339	0.0268105	0.217247	-3.59291		PID_AURORA_A_PATHWAY	-0.242674	-0.0991696	-1.51516	0.160234	0.468276	-5.18611		PID_FAS_PATHWAY	0.247649	-0.239099	2.05616	0.0674543	0.545784	-4.05589		VECCHI_GASTRIC_CANCER_ADVANCED_VS_EARLY_DN	0.337092	-0.166402	2.9422	0.0134626	0.108171	-2.90916
REACTOME_INTRAFLAGELLAR_TRANSPORT	-0.513839	0.314015	-2.59414	0.026776	0.217247	-3.5917		GOZGIT_ESR1_TARGETS_DN	0.132864	0.0268084	1.51471	0.160346	0.468276	-5.18669		MARSON_BOUND_BY_E2F4_UNSTIMULATED	-0.192062	-0.160369	-2.05698	0.0673618	0.545784	-4.05475		LUCAS_HNF4A_TARGETS_UP	0.270412	-0.276767	2.94249	0.0134557	0.108171	-2.90868
HOLLEMAN_DAUNORUBICIN_B_ALL_DN	-0.317616	-0.204989	-2.59153	0.0268958	0.217299	-3.5959		MYLLYKANGAS_AMPLIFICATION_HOT_SPOT_27	-0.348944	0.0115323	-1.51266	0.160861	0.468276	-5.18937		REACTOME_PURINE_RIBONUCLEOSIDE_MONOPHOSPHATE_BIOSYNTHESIS	-0.260447	0.0977364	-2.05444	0.0676472	0.546542	-4.05825		NAKAMURA_LUNG_CANCER	-0.574784	0.309951	-2.94396	0.0134204	0.108171	-2.90623
DELASERNA_MYOD_TARGETS_DN	-0.246447	-0.122872	-2.58708	0.0271021	0.218216	-3.60309		MOHANKUMAR_HOXA1_TARGETS_UP	0.136569	-0.0345605	1.51435	0.160436	0.468276	-5.18716		BIOCARTA_ERK_PATHWAY	-0.22758	-0.0802706	-2.05232	0.0678868	0.546872	-4.06118		GARCIA_TARGETS_OF_FLI1_AND_DAX1_UP	0.272456	-0.240473	2.94414	0.0134162	0.108171	-2.90593
BOYLAN_MULTIPLE_MYELOMA_C_UP	-0.305704	-0.0188633	-2.58747	0.0270839	0.218216	-3.60246		LANDIS_ERBB2_BREAST_TUMORS_65_UP	0.240273	-0.113019	1.51109	0.161254	0.468684	-5.1914		VECCHI_GASTRIC_CANCER_ADVANCED_VS_EARLY_UP	-0.259969	-0.0968322	-2.05249	0.0678667	0.546872	-4.06094		LY_AGING_OLD_DN	-0.480166	0.30446	-2.93956	0.0135263	0.108171	-2.91358
LU_EZH2_TARGETS_UP	-0.213661	-0.130756	-2.58651	0.0271283	0.218216	-3.604		KEGG_BASAL_TRANSCRIPTION_FACTORS	-0.207711	-0.0178895	-1.50993	0.161545	0.469036	-5.19291		BIOCARTA_SKP2E2F_PATHWAY	-0.214494	-0.328572	-2.04959	0.0681945	0.547296	-4.06493		YAMASHITA_LIVER_CANCER_STEM_CELL_DN	0.311583	-0.0992911	2.94104	0.0134905	0.108171	-2.9111
REN_ALVEOLAR_RHABDOMYOSARCOMA_UP	-0.26085	0.0600104	-2.58559	0.0271714	0.218244	-3.60549		REACTOME_CELL_CYCLE	-0.173971	-0.129139	-1.50758	0.162137	0.469587	-5.19596		JAERVINEN_AMPLIFIED_IN_LARYNGEAL_CANCER	-0.185961	0.0727186	-2.04943	0.0682127	0.547296	-4.06515		REACTOME_INTERLEUKIN_3_INTERLEUKIN_5_AND_GM_CSF_SIGNALING	-0.295327	0.129734	-2.94349	0.0134317	0.108171	-2.90701
REACTOME_METABOLISM_OF_VITAMINS_AND_COFACTORS	0.213896	0.0176305	2.58312	0.0272868	0.218851	-3.60947		REACTOME_ADAPTIVE_IMMUNE_SYSTEM	-0.147212	-0.0436364	-1.50559	0.162641	0.469587	-5.19854		ZHOU_CELL_CYCLE_GENES_IN_IR_RESPONSE_24HR	-0.335118	-0.245872	-2.04921	0.0682379	0.547296	-4.06546		REACTOME_REGULATION_OF_RAS_BY_GAPS	-0.469707	0.13096	-2.93992	0.0135176	0.108171	-2.91297
KEGG_GLYCOSPHINGOLIPID_BIOSYNTHESIS_LACTO_AND_NEOLACTO_SERIES	0.279535	0.17258	2.5649	0.0281525	0.219088	-3.63882		BIOCARTA_EXTRINSIC_PATHWAY	0.207585	0.183881	1.50481	0.162839	0.469706	-5.19955		KEGG_SYSTEMIC_LUPUS_ERYTHEMATOSUS	-0.264742	-0.251667	-2.04754	0.0684275	0.548018	-4.06775		REACTOME_DNA_DOUBLE_STRAND_BREAK_REPAIR	-0.314169	0.141043	-2.94151	0.0134792	0.108171	-2.91031
KEGG_DNA_REPLICATION	-0.255413	-0.32433	-2.57276	0.0277759	0.219088	-3.62617		GAZDA_DIAMOND_BLACKFAN_ANEMIA_ERYTHROID_DN	-0.130173	-0.011134	-1.50462	0.162886	0.469706	-5.19979		REACTOME_REGULATION_OF_SIGNALING_BY_NODAL	0.337402	0.121087	2.04574	0.0686327	0.548862	-4.07023		REACTOME_AMYLOID_FIBER_FORMATION	0.325524	-0.140234	2.94358	0.0134296	0.108171	-2.90687
KEGG_MATURITY_ONSET_DIABETES_OF_THE_YOUNG	0.371922	0.288141	2.57982	0.0274414	0.219088	-3.61478		REACTOME_ACETYLCHOLINE_NEUROTRANSMITTER_RELEASE_CYCLE	0.151924	0.0560889	1.50307	0.16328	0.47025	-5.2018		FINAK_BREAST_CANCER_SDPP_SIGNATURE	-0.257229	-0.319432	-2.04437	0.0687896	0.549318	-4.07212		LE_EGR2_TARGETS_DN	0.293457	-0.0793635	2.93678	0.0135935	0.108421	-2.91821
PID_CDC42_PATHWAY	0.214838	-0.0383608	2.56593	0.0281032	0.219088	-3.63717		OUELLET_CULTURED_OVARIAN_CANCER_INVASIVE_VS_LMP_UP	0.161717	-0.100634	1.50305	0.163285	0.47025	-5.20183		REACTOME_REGULATION_OF_INSULIN_SECRETION	-0.291178	-0.100389	-2.04021	0.0692663	0.549794	-4.07784		REACTOME_RESOLUTION_OF_SISTER_CHROMATID_COHESION	-0.417515	0.28654	-2.93664	0.013597	0.108421	-2.91845
REACTOME_MRNA_DECAY_BY_3_TO_5_EXORIBONUCLEASE	-0.242523	-0.30404	-2.58028	0.02742	0.219088	-3.61405		BOGNI_TREATMENT_RELATED_MYELOID_LEUKEMIA_DN	-0.168879	-0.00800081	-1.49806	0.164556	0.472541	-5.20828		REACTOME_SIGNAL_AMPLIFICATION	-0.272115	-0.109897	-2.0417	0.0690953	0.549794	-4.07579		REACTOME_CELL_CYCLE_MITOTIC	-0.387273	0.210125	-2.93321	0.0136803	0.108847	-2.92415
WIKMAN_ASBESTOS_LUNG_CANCER_UP	0.249526	0.235675	2.57145	0.0278384	0.219088	-3.62828		REACTOME_ERKS_ARE_INACTIVATED	0.267462	-0.076737	1.49737	0.164733	0.472801	-5.20917		PUJANA_BRCA1_PCC_NETWORK	-0.180731	-0.188802	-2.03776	0.0695486	0.549794	-4.0812		REACTOME_S_PHASE	-0.444927	0.207672	-2.93255	0.0136965	0.108847	-2.92526
KOINUMA_COLON_CANCER_MSI_DN	0.297857	-0.00453669	2.57109	0.0278555	0.219088	-3.62886		KEGG_PENTOSE_PHOSPHATE_PATHWAY	0.175826	-0.142584	1.49273	0.165924	0.474551	-5.21516		IIZUKA_LIVER_CANCER_PROGRESSION_G2_G3_UP	0.198825	-0.0704349	2.04052	0.0692302	0.549794	-4.07741		EBAUER_TARGETS_OF_PAX3_FOXO1_FUSION_DN	0.315693	0.00361765	2.93201	0.0137097	0.108847	-2.92616
CREIGHTON_AKT1_SIGNALING_VIA_MTOR_UP	0.261268	-0.0401089	2.56542	0.0281278	0.219088	-3.63799		REACTOME_CONVERSION_FROM_APC_C_CDC20_TO_APC_C_CDH1_IN_LATE_ANAPHASE	-0.207616	-0.109199	-1.49264	0.165946	0.474551	-5.21527		SCHUHMACHER_MYC_TARGETS_UP	-0.213726	-0.215452	-2.04094	0.0691825	0.549794	-4.07684		REACTOME_FGFR2_ALTERNATIVE_SPLICING	-0.519378	0.0922921	-2.93117	0.0137303	0.108853	-2.92756
LINDGREN_BLADDER_CANCER_CLUSTER_2B	-0.231557	-0.113141	-2.56535	0.0281311	0.219088	-3.6381		BIOCARTA_CACAM_PATHWAY	-0.368828	0.0233748	-1.49096	0.166379	0.475047	-5.21743		KYNG_RESPONSE_TO_H2O2	-0.198513	-0.00634205	-2.03805	0.0695149	0.549794	-4.0808		KEGG_STEROID_BIOSYNTHESIS	0.470454	-0.161655	2.92895	0.0137848	0.108992	-2.93127
BALLIF_DEVELOPMENTAL_DISABILITY_P16_P12_DELETION	-0.253641	-0.103098	-2.576	0.0276217	0.219088	-3.62094		BIOCARTA_SKP2E2F_PATHWAY	-0.193274	-0.0201326	-1.48815	0.167106	0.476824	-5.22105		REACTOME_NOTCH3_INTRACELLULAR_DOMAIN_REGULATES_TRANSCRIPTION	0.239934	-0.049433	2.03785	0.0695384	0.549794	-4.08108		REACTOME_NEGATIVE_EPIGENETIC_REGULATION_OF_RRNA_EXPRESSION	-0.440853	0.158821	-2.92884	0.0137874	0.108992	-2.93144
RUAN_RESPONSE_TO_TNF_TROGLITAZONE_DN	-0.26789	0.124023	-2.57046	0.0278857	0.219088	-3.62987		REACTOME_GASTRIN_CREB_SIGNALLING_PATHWAY_VIA_PKC_AND_MAPK	0.207989	-0.0328035	1.48688	0.167434	0.476824	-5.22268		HOFFMANN_SMALL_PRE_BII_TO_IMMATURE_B_LYMPHOCYTE_UP	-0.23388	-0.200485	-2.03582	0.0697734	0.55078	-4.08387		BIOCARTA_TSP1_PATHWAY	-0.346034	0.0606602	-2.92462	0.0138916	0.109658	-2.93848
SHARMA_PILOCYTIC_ASTROCYTOMA_LOCATION_DN	-0.530752	-0.0384747	-2.57646	0.0276003	0.219088	-3.62021		BIOCARTA_PGC1A_PATHWAY	-0.303037	0.199462	-1.48282	0.168491	0.479101	-5.22789		TERAMOTO_OPN_TARGETS_CLUSTER_3	-0.305667	-0.0204825	-2.03449	0.0699268	0.551199	-4.08569		REACTOME_CELL_CYCLE	-0.378557	0.204153	-2.92119	0.013977	0.110174	-2.94421
CHEOK_RESPONSE_TO_MERCAPTOPURINE_AND_HD_MTX_UP	0.25687	0.190171	2.57613	0.0276156	0.219088	-3.62073		DITTMER_PTHLH_TARGETS_UP	0.144412	0.00382565	1.47854	0.169611	0.480289	-5.23338		SA_CASPASE_CASCADE	0.275464	-0.270982	2.02978	0.0704756	0.55122	-4.09215		REACTOME_FORMATION_OF_RNA_POL_II_ELONGATION_COMPLEX	-0.37617	0.0335166	-2.91763	0.0140661	0.110576	-2.95014
STAMBOLSKY_RESPONSE_TO_VITAMIN_D3_UP	0.246913	0.0538556	2.57567	0.0276373	0.219088	-3.62147		REACTOME_DOWNSTREAM_SIGNALING_EVENTS_OF_B_CELL_RECEPTOR_BCR	-0.203838	-0.107831	-1.47757	0.169867	0.480519	-5.23463		XU_RESPONSE_TO_TRETINOIN_UP	0.245631	-0.206547	2.02936	0.0705247	0.55122	-4.09273		NEMETH_INFLAMMATORY_RESPONSE_LPS_DN	-0.332524	0.0131351	-2.91754	0.0140682	0.110576	-2.95028
REACTOME_ROLE_OF_SECOND_MESSENGERS_IN_NETRIN_1_SIGNALING	-0.354213	-0.075653	-2.57375	0.0277285	0.219088	-3.62456		BIOCARTA_PS1_PATHWAY	0.239874	0.0257477	1.47345	0.170952	0.480882	-5.2399		DAIRKEE_CANCER_PRONE_RESPONSE_BPA_E2	-0.209412	-0.0809095	-2.02931	0.0705305	0.55122	-4.0928		PID_NCADHERIN_PATHWAY	0.326353	-0.0255605	2.91635	0.0140982	0.110653	-2.95227
REACTOME_SODIUM_PROTON_EXCHANGERS	0.427976	0.27277	2.57962	0.0274512	0.219088	-3.61512		PID_GMCSF_PATHWAY	-0.200585	0.066236	-1.47334	0.170981	0.480882	-5.24004		SMID_BREAST_CANCER_NORMAL_LIKE_UP	-0.208541	-0.198511	-2.02959	0.0704983	0.55122	-4.09242		MANN_RESPONSE_TO_AMIFOSTINE_DN	-0.596081	0.220624	-2.91464	0.0141413	0.110676	-2.95512
REACTOME_O_LINKED_GLYCOSYLATION	0.309851	0.108941	2.56745	0.0280297	0.219088	-3.63471		TURASHVILI_BREAST_NORMAL_DUCTAL_VS_LOBULAR_DN	-0.28026	-0.0557668	-1.47344	0.170955	0.480882	-5.23991		MARTENS_TRETINOIN_RESPONSE_DN	-0.203137	0.0533262	-2.02934	0.0705269	0.55122	-4.09276		REACTOME_LISTERIA_MONOCYTOGENES_ENTRY_INTO_HOST_CELLS	0.426525	-0.0429598	2.91529	0.014125	0.110676	-2.95404
REACTOME_PHOSPHOLIPASE_C_MEDIATED_CASCADE_FGFR4	-0.644865	0.0742466	-2.56718	0.0280427	0.219088	-3.63515		JAZAG_TGFB1_SIGNALING_VIA_SMAD4_UP	-0.139305	-0.0215952	-1.47327	0.170999	0.480882	-5.24013		REACTOME_DISEASES_OF_IMMUNE_SYSTEM	0.32901	-0.0920278	2.03024	0.070422	0.55122	-4.09152		REACTOME_ACTIVATION_OF_KAINATE_RECEPTORS_UPON_GLUTAMATE_BINDING	-0.282787	0.136399	-2.9064	0.0143507	0.112049	-2.96885
REACTOME_FRS_MEDIATED_FGFR2_SIGNALING	-0.376816	-0.0654174	-2.57118	0.0278514	0.219088	-3.62872		LINDGREN_BLADDER_CANCER_CLUSTER_1_UP	-0.125345	-0.0274325	-1.47221	0.171281	0.481056	-5.24149		PID_AURORA_B_PATHWAY	-0.356005	-0.335979	-2.00265	0.0737169	0.552645	-4.12929		REACTOME_INTERCONVERSION_OF_NUCLEOTIDE_DI_AND_TRIPHOSPHATES	-0.374525	0.26838	-2.90614	0.0143575	0.112049	-2.96929
REACTOME_MECP2_REGULATES_TRANSCRIPTION_OF_NEURONAL_LIGANDS	-0.508554	-0.0586774	-2.56852	0.0279786	0.219088	-3.633		STREICHER_LSM1_TARGETS_UP	-0.212139	-0.0981222	-1.47152	0.171463	0.481322	-5.24236		PID_TCR_RAS_PATHWAY	0.281758	-0.115274	2.00303	0.0736711	0.552645	-4.12878		REACTOME_KILLING_MECHANISMS	0.326385	0.10523	2.90457	0.0143978	0.112205	-2.97191
REACTOME_ESTROGEN_DEPENDENT_NUCLEAR_EVENTS_DOWNSTREAM_OF_ESR_MEMBRANE_SIGNALING	0.309397	-0.133707	2.5735	0.0277408	0.219088	-3.62498		REACTOME_AMINE_LIGAND_BINDING_RECEPTORS	-0.211152	0.0814717	-1.47032	0.171781	0.481967	-5.24389		REACTOME_COLLAGEN_FORMATION	-0.227673	-0.0525961	-2.01454	0.0722793	0.552645	-4.11304		MIKKELSEN_DEDIFFERENTIATED_STATE_DN	-0.668113	0.383722	-2.90263	0.0144478	0.112435	-2.97515
REACTOME_CHROMOSOME_MAINTENANCE	-0.2364	-0.266973	-2.56236	0.0282756	0.219116	-3.64291		REACTOME_SEROTONIN_RECEPTORS	-0.358919	-0.228825	-1.46865	0.172224	0.482281	-5.24603		REACTOME_OTHER_SEMAPHORIN_INTERACTIONS	-0.265006	-0.269819	-2.02184	0.0714099	0.552645	-4.10304		KENNY_CTNNB1_TARGETS_UP	-0.367533	0.0505144	-2.9013	0.0144819	0.112542	-2.97735
WONG_ENDOMETRIAL_CANCER_LATE	-0.463043	0.0817039	-2.56349	0.0282207	0.219116	-3.64109		REACTOME_PURINE_CATABOLISM	0.190385	-0.0726279	1.46844	0.172279	0.482281	-5.24629		REACTOME_ADVANCED_GLYCOSYLATION_ENDPRODUCT_RECEPTOR_SIGNALING	0.249881	-0.0736633	2.00837	0.0730223	0.552645	-4.12148		KUNINGER_IGF1_VS_PDGFB_TARGETS_UP	0.307883	-0.0355723	2.8957	0.0146276	0.113513	-2.98669
REACTOME_SIGNALING_BY_HEDGEHOG	-0.240559	0.0326661	-2.56265	0.0282614	0.219116	-3.64244		REACTOME_SIGNALING_BY_TGF_BETA_RECEPTOR_COMPLEX	-0.160988	0.0156593	-1.46825	0.172331	0.482281	-5.24654		ROY_WOUND_BLOOD_VESSEL_UP	-0.29645	-0.0771325	-2.01529	0.0721895	0.552645	-4.11201		LEIN_NEURON_MARKERS	0.315529	-0.0172382	2.89416	0.0146679	0.113666	-2.98926
CAMPS_COLON_CANCER_COPY_NUMBER_DN	0.231206	0.0633303	2.56098	0.0283425	0.219325	-3.64513		REACTOME_SIGNALLING_TO_RAS	0.165108	0.0833048	1.4677	0.172478	0.4823	-5.24724		GRAHAM_CML_DIVIDING_VS_NORMAL_QUIESCENT_UP	-0.347923	-0.163238	-2.00257	0.0737262	0.552645	-4.1294		KEGG_ETHER_LIPID_METABOLISM	0.315566	-0.166252	2.88698	0.0148568	0.113847	-3.00121
EINAV_INTERFERON_SIGNATURE_IN_CANCER	0.352042	-0.0093021	2.55953	0.0284132	0.219564	-3.64747		NAGASHIMA_NRG1_SIGNALING_UP	-0.159863	0.0133112	-1.46724	0.172601	0.4823	-5.24783		LUCAS_HNF4A_TARGETS_UP	0.272073	-0.044981	2.01705	0.0719789	0.552645	-4.1096		SA_PROGRAMMED_CELL_DEATH	-0.435888	0.0488558	-2.88752	0.0148425	0.113847	-3.00031
JONES_TCOF1_TARGETS	0.34625	0.24083	2.55755	0.0285096	0.22	-3.65065		BIOCARTA_SRCRPTP_PATHWAY	-0.336734	-0.0141823	-1.46147	0.174142	0.484645	-5.25517		OLSSON_E2F3_TARGETS_DN	-0.298606	-0.27034	-2.00926	0.0729142	0.552645	-4.12026		REACTOME_NUCLEAR_SIGNALING_BY_ERBB4	0.277677	-0.0143889	2.89239	0.0147143	0.113847	-2.99221
CROMER_TUMORIGENESIS_DN	0.241727	-0.241878	2.55607	0.0285821	0.22025	-3.65304		WILCOX_RESPONSE_TO_PROGESTERONE_DN	-0.182019	-0.101064	-1.46146	0.174145	0.484645	-5.25518		FARMER_BREAST_CANCER_CLUSTER_2	-0.355778	-0.280534	-2.01866	0.0717873	0.552645	-4.10739		REACTOME_REMOVAL_OF_THE_FLAP_INTERMEDIATE_FROM_THE_C_STRAND	-0.576322	0.139209	-2.88871	0.0148111	0.113847	-2.99833
KEGG_ASTHMA	-0.550165	-0.0681193	-2.55228	0.0287683	0.220812	-3.65913		MCBRYAN_PUBERTAL_TGFB1_TARGETS_DN	0.141815	0.0280685	1.45871	0.174885	0.485198	-5.25867		CHESLER_BRAIN_HIGHEST_EXPRESSION	-0.230559	-0.135445	-2.01216	0.0725649	0.552645	-4.11629		MCBRYAN_PUBERTAL_TGFB1_TARGETS_DN	0.298223	-0.136715	2.88785	0.0148339	0.113847	-2.99977
PID_ARF6_PATHWAY	0.301175	-0.155963	2.55147	0.0288084	0.220812	-3.66044		BAKER_HEMATOPOESIS_STAT5_TARGETS	-0.284613	0.153404	-1.45844	0.174957	0.485198	-5.25902		LI_WILMS_TUMOR_VS_FETAL_KIDNEY_1_DN	-0.198132	-0.287609	-2.00697	0.0731911	0.552645	-4.12339		CAFFAREL_RESPONSE_TO_THC_24HR_5_UP	-0.405303	0.200358	-2.89107	0.014749	0.113847	-2.99441
REACTOME_N_GLYCAN_ANTENNAE_ELONGATION	0.209256	0.147331	2.5516	0.028802	0.220812	-3.66023		KOBAYASHI_RESPONSE_TO_ROMIDEPSIN	-0.171207	0.128624	-1.4597	0.174618	0.485198	-5.25741		JIANG_AGING_CEREBRAL_CORTEX_UP	-0.234934	-0.0948439	-2.02433	0.0711154	0.552645	-4.09962		HOFMANN_MYELODYSPLASTIC_SYNDROM_LOW_RISK_UP	0.313941	-0.0544168	2.8894	0.0147929	0.113847	-2.99719
REACTOME_SEROTONIN_NEUROTRANSMITTER_RELEASE_CYCLE	-0.356937	0.0752155	-2.55133	0.0288155	0.220812	-3.66067		PID_FANCONI_PATHWAY	-0.2198	-0.0911335	-1.45629	0.175538	0.485577	-5.26175		VIETOR_IFRD1_TARGETS	-0.268272	-0.0988682	-2.01506	0.0722172	0.552645	-4.11233		DUTERTRE_ESTRADIOL_RESPONSE_24HR_UP	-0.371802	0.29823	-2.88864	0.0148129	0.113847	-2.99845
KANG_AR_TARGETS_DN	-0.395954	-0.0676921	-2.5495	0.0289059	0.221196	-3.66361		TURASHVILI_BREAST_LOBULAR_CARCINOMA_VS_LOBULAR_NORMAL_UP	0.170014	-0.0534517	1.45637	0.175517	0.485577	-5.26165		HARRIS_BRAIN_CANCER_PROGENITORS	-0.22163	0.0274028	-2.01599	0.0721063	0.552645	-4.11106		XU_AKT1_TARGETS_6HR	-0.325606	0.0666801	-2.8861	0.0148803	0.113868	-3.00268
REACTOME_NEF_MEDIATED_DOWNREGULATION_OF_MHC_CLASS_I_COMPLEX_CELL_SURFACE_EXPRESSION	-0.459777	0.159771	-2.54713	0.0290235	0.221196	-3.66742		REACTOME_CELL_CYCLE_CHECKPOINTS	-0.188175	-0.15099	-1.45181	0.176753	0.487957	-5.26743		MCGARVEY_SILENCED_BY_METHYLATION_IN_COLON_CANCER	-0.20185	0.042401	-2.01969	0.0716649	0.552645	-4.10598		REACTOME_HIV_INFECTION	-0.411125	0.1142	-2.881	0.0150164	0.114591	-3.01118
LIU_TARGETS_OF_VMYB_VS_CMYB_DN	-0.279068	-0.0939263	-2.54774	0.0289933	0.221196	-3.66644		KREPPEL_CD99_TARGETS_DN	-0.323722	0.0160814	-1.45004	0.177234	0.488792	-5.26966		MUELLER_COMMON_TARGETS_OF_AML_FUSIONS_UP	0.230367	0.001968	2.00963	0.07287	0.552645	-4.11976		BENPORATH_CYCLING_GENES	-0.312662	0.134353	-2.88171	0.0149972	0.114591	-3.00999
FUJIWARA_PARK2_HEPATOCYTE_PROLIFERATION_UP	0.52052	-0.380542	2.54684	0.029038	0.221196	-3.66789		REACTOME_MITOCHONDRIAL_TRNA_AMINOACYLATION	0.203134	0.0140654	1.44944	0.177398	0.488999	-5.27042		CROONQUIST_NRAS_VS_STROMAL_STIMULATION_DN	-0.323182	-0.0868075	-2.00315	0.0736563	0.552645	-4.12861		AMUNDSON_DNA_DAMAGE_RESPONSE_TP53	0.53331	-0.128624	2.87892	0.015072	0.114698	-3.01463
REACTOME_EICOSANOIDS	-0.388498	0.104267	-2.54626	0.0290667	0.221196	-3.66881		DARWICHE_SKIN_TUMOR_PROMOTER_UP	-0.13676	-0.0415939	-1.44894	0.177533	0.489127	-5.27105		KANG_AR_TARGETS_DN	-0.192648	-0.238366	-2.01966	0.0716681	0.552645	-4.10602		ROETH_TERT_TARGETS_DN	-0.367795	0.252227	-2.87926	0.0150631	0.114698	-3.01408
ZHANG_ADIPOGENESIS_BY_BMP7	0.201323	-0.0802505	2.54472	0.0291436	0.221211	-3.67129		GRABARCZYK_BCL11B_TARGETS_UP	-0.122579	0.0275743	-1.44415	0.178847	0.491778	-5.27711		BILANGES_SERUM_AND_RAPAMYCIN_SENSITIVE_GENES	-0.492207	0.372291	-2.01003	0.0728212	0.552645	-4.1192		HEDENFALK_BREAST_CANCER_BRACX_UP	-0.375027	0.237987	-2.87618	0.015146	0.115101	-3.0192
REACTOME_NRCAM_INTERACTIONS	0.301403	-0.00214709	2.54461	0.0291491	0.221211	-3.67147		SNIJDERS_AMPLIFIED_IN_HEAD_AND_NECK_TUMORS	0.170729	0.098218	1.44338	0.179057	0.492095	-5.27808		HOLLEMAN_VINCRISTINE_RESISTANCE_B_ALL_DN	-0.387773	0.00730794	-2.00758	0.0731178	0.552645	-4.12256		REACTOME_IRF3_MEDIATED_INDUCTION_OF_TYPE_I_IFN	-0.436739	0.21283	-2.87359	0.0152161	0.115475	-3.02351
GARGALOVIC_RESPONSE_TO_OXIDIZED_PHOSPHOLIPIDS_BLACK_UP	0.223907	0.0888032	2.54276	0.0292418	0.22161	-3.67445		BIOCARTA_CCR3_PATHWAY	0.153303	0.0831619	1.44091	0.179738	0.493226	-5.28119		REACTOME_2_LTR_CIRCLE_FORMATION	-0.32034	-0.251753	-2.0093	0.07291	0.552645	-4.12021		SHIN_B_CELL_LYMPHOMA_CLUSTER_1	-0.507055	0.209787	-2.87266	0.0152416	0.115509	-3.02507
AMIT_SERUM_RESPONSE_120_MCF10A	0.322172	-0.16648	2.5353	0.0296181	0.223537	-3.68644		PID_AJDISS_2PATHWAY	0.176147	-0.110577	1.44013	0.179953	0.493323	-5.28217		REACTOME_TRIF_MEDIATED_PROGRAMMED_CELL_DEATH	0.291538	0.123769	2.01467	0.0722636	0.552645	-4.11286		SUZUKI_RESPONSE_TO_TSA_AND_DECITABINE_1B	-0.481262	0.145925	-2.87022	0.0153081	0.115853	-3.02913
REACTOME_FORMATION_OF_THE_EARLY_ELONGATION_COMPLEX	-0.278537	-0.274127	-2.53662	0.0295512	0.223537	-3.68432		GARGALOVIC_RESPONSE_TO_OXIDIZED_PHOSPHOLIPIDS_BLACK_UP	0.15993	-0.0780373	1.44038	0.179884	0.493323	-5.28186		REACTOME_NUCLEAR_ENVELOPE_NE_REASSEMBLY	-0.237494	-0.151065	-2.00773	0.0730992	0.552645	-4.12235		FERRANDO_T_ALL_WITH_MLL_ENL_FUSION_DN	-0.471819	0.213019	-2.86785	0.015373	0.116184	-3.03308
REACTOME_TRISTETRAPROLIN_TTP_ZFP36_BINDS_AND_DESTABILIZES_MRNA	-0.28931	-0.209103	-2.53539	0.0296137	0.223537	-3.6863		REACTOME_INTRINSIC_PATHWAY_FOR_APOPTOSIS	-0.149547	-0.139775	-1.43762	0.180646	0.494485	-5.28533		REACTOME_MUSCARINIC_ACETYLCHOLINE_RECEPTORS	0.511114	0.27216	2.01626	0.0720733	0.552645	-4.11068		REACTOME_RESOLUTION_OF_D_LOOP_STRUCTURES_THROUGH_SYNTHESIS_DEPENDENT_STRAND_ANNEALING_SDSA	-0.432253	0.268296	-2.86591	0.0154263	0.116428	-3.03631
REACTOME_REGULATION_OF_GENE_EXPRESSION_IN_BETA_CELLS	0.313287	0.0884778	2.53343	0.0297132	0.223899	-3.68945		BIOCARTA_PLCE_PATHWAY	-0.291584	-0.0901113	-1.43457	0.181494	0.496313	-5.28917		REACTOME_VASOPRESSIN_REGULATES_RENAL_WATER_HOMEOSTASIS_VIA_AQUAPORINS	-0.270701	-0.0832776	-2.02422	0.071129	0.552645	-4.09978		PID_MYC_ACTIV_PATHWAY	-0.409747	0.266163	-2.86456	0.0154636	0.116549	-3.03856
ZWANG_EGF_INTERVAL_UP	0.183849	0.0499263	2.53209	0.0297814	0.223899	-3.6916		CHARAFE_BREAST_CANCER_LUMINAL_VS_BASAL_UP	0.140979	0.0408219	1.42933	0.182957	0.498915	-5.29575		REACTOME_UNBLOCKING_OF_NMDA_RECEPTORS_GLUTAMATE_BINDING_AND_ACTIVATION	0.33489	-0.0864506	2.00621	0.0732839	0.552645	-4.12443		REACTOME_CYCLIN_D_ASSOCIATED_EVENTS_IN_G1	-0.275029	0.154272	-2.86295	0.0155079	0.116723	-3.04123
REACTOME_CASPASE_ACTIVATION_VIA_DEATH_RECEPTORS_IN_THE_PRESENCE_OF_LIGAND	0.391341	-0.0533233	2.53196	0.0297881	0.223899	-3.69181		REACTOME_KERATAN_SULFATE_KERATIN_METABOLISM	0.172408	0.0702991	1.42701	0.183608	0.499611	-5.29866		REACTOME_SYNTHESIS_OF_DOLICHYL_PHOSPHATE	0.518895	-0.125929	2.01305	0.0724582	0.552645	-4.11508		BIOCARTA_MCM_PATHWAY	-0.355173	0.300783	-2.85944	0.0156055	0.116993	-3.04708
KEGG_HOMOLOGOUS_RECOMBINATION	-0.277228	-0.211172	-2.52984	0.0298964	0.223915	-3.69521		BIDUS_METASTASIS_UP	-0.174601	-0.147157	-1.42662	0.183715	0.499655	-5.29913		REACTOME_SYNTHESIS_OF_ACTIVE_UBIQUITIN_ROLES_OF_E1_AND_E2_ENZYMES	-0.286785	-0.14547	-2.004	0.0735522	0.552645	-4.12745		REACTOME_TRANSFERRIN_ENDOCYTOSIS_AND_RECYCLING	0.492308	-0.057157	2.8568	0.0156791	0.116993	-3.05146
REACTOME_CYTOSOLIC_TRNA_AMINOACYLATION	0.432634	-0.29566	2.52953	0.0299123	0.223915	-3.69571		KEGG_CHRONIC_MYELOID_LEUKEMIA	-0.145897	0.00308166	-1.4251	0.184145	0.499953	-5.30105		REACTOME_HIV_TRANSCRIPTION_ELONGATION	-0.296736	-0.11361	-2.00498	0.0734335	0.552645	-4.12611		GINESTIER_BREAST_CANCER_ZNF217_AMPLIFIED_DN	-0.273828	-0.0159865	-2.8596	0.0156009	0.116993	-3.0468
LUCAS_HNF4A_TARGETS_DN	-0.408827	0.0547803	-2.53096	0.029839	0.223915	-3.69341		REACTOME_MEMBRANE_TRAFFICKING	0.136256	-0.0696822	1.42321	0.184678	0.500049	-5.30341		BENPORATH_CYCLING_GENES	-0.16529	-0.154092	-1.99965	0.0740833	0.554566	-4.13338		CREIGHTON_ENDOCRINE_THERAPY_RESISTANCE_3	0.260917	-0.209007	2.85556	0.0157139	0.116993	-3.05353
PETRETTO_LEFT_VENTRICLE_MASS_QTL_CIS_UP	0.579713	0.251593	2.52784	0.0299992	0.223956	-3.69843		SCHLOSSER_MYC_AND_SERUM_RESPONSE_SYNERGY	-0.171055	0.100341	-1.42334	0.184639	0.500049	-5.30324		PID_ECADHERIN_STABILIZATION_PATHWAY	0.323227	0.05307	1.99702	0.0744072	0.555026	-4.13698		KYNG_ENVIRONMENTAL_STRESS_RESPONSE_UP	-0.360426	0.221281	-2.85563	0.0157119	0.116993	-3.05341
REACTOME_CREB3_FACTORS_ACTIVATE_GENES	0.37413	0.0470555	2.52795	0.0299934	0.223956	-3.69825		CALVET_IRINOTECAN_SENSITIVE_VS_RESISTANT_UP	-0.342717	-0.304229	-1.42241	0.184902	0.50041	-5.3044		IVANOVA_HEMATOPOIESIS_STEM_CELL_SHORT_TERM	0.226815	-0.0752456	1.99669	0.0744474	0.555026	-4.13743		ZHAN_MULTIPLE_MYELOMA_LB_DN	-0.341745	0.0217705	-2.85727	0.015666	0.116993	-3.05069
MYLLYKANGAS_AMPLIFICATION_HOT_SPOT_21	-0.491427	-0.473698	-2.52287	0.0302559	0.225507	-3.70641		PID_NCADHERIN_PATHWAY	0.218755	-0.0409853	1.42147	0.185169	0.500427	-5.30558		REACTOME_HIV_ELONGATION_ARREST_AND_RECOVERY	-0.307583	-0.119333	-1.99776	0.074316	0.555026	-4.13597		REACTOME_PRC2_METHYLATES_HISTONES_AND_DNA	-0.465558	0.201702	-2.85729	0.0156655	0.116993	-3.05066
REACTOME_TLR3_MEDIATED_TICAM1_DEPENDENT_PROGRAMMED_CELL_DEATH	0.538982	-0.0957551	2.52223	0.0302889	0.225507	-3.70744		WONG_ENDMETRIUM_CANCER_DN	-0.193419	0.0162267	-1.41955	0.185714	0.501216	-5.30798		REACTOME_ION_CHANNEL_TRANSPORT	0.232946	-0.0442891	1.99321	0.0748769	0.556342	-4.14217		REACTOME_INTERLEUKIN_9_SIGNALING	-0.462477	0.0318254	-2.85876	0.0156245	0.116993	-3.04821
REACTOME_SIGNALING_BY_FGFR4	-0.227427	-0.187123	-2.52034	0.030387	0.225931	-3.71047		REACTOME_CLASS_C_3_METABOTROPIC_GLUTAMATE_PHEROMONE_RECEPTORS	0.406457	0.264285	1.41595	0.186736	0.501914	-5.31246		TOMIDA_METASTASIS_DN	0.290001	0.16366	1.99281	0.0749272	0.556342	-4.14272		REACTOME_XENOBIOTICS	0.473967	-0.286153	2.85449	0.015744	0.117051	-3.05532
BIOCARTA_CALCINEURIN_PATHWAY	-0.256391	-0.113798	-2.51638	0.030594	0.225944	-3.71683		PID_DELTA_NP63_PATHWAY	-0.23419	-0.0695013	-1.41366	0.18739	0.502446	-5.31532		BIOCARTA_SAM68_PATHWAY	-0.250643	-0.280945	-1.99388	0.0747941	0.556342	-4.14126		WU_HBX_TARGETS_1_UP	-0.416822	0.0101655	-2.85377	0.0157643	0.117051	-3.05652
PID_RET_PATHWAY	0.244985	-0.139273	2.5191	0.0304519	0.225944	-3.71246		REACTOME_MEIOSIS	-0.199996	-0.172403	-1.41485	0.187049	0.502446	-5.31383		SPIRA_SMOKERS_LUNG_CANCER_UP	0.27698	-0.0998511	1.99082	0.0751736	0.55742	-4.14543		KORKOLA_TERATOMA_UP	-0.378553	0.0113374	-2.85221	0.0158082	0.117091	-3.05911
GROSS_ELK3_TARGETS_UP	-0.367305	-0.0734018	-2.51678	0.0305731	0.225944	-3.71619		CHANDRAN_METASTASIS_TOP50_DN	-0.17742	0.0199116	-1.41169	0.187953	0.50322	-5.31776		THILLAINADESAN_ZNF217_TARGETS_DN	0.223438	0.0710588	1.98996	0.0752808	0.557463	-4.1466		TOYOTA_TARGETS_OF_MIR34B_AND_MIR34C	-0.2824	0.112442	-2.85207	0.0158122	0.117091	-3.05935
MARIADASON_RESPONSE_TO_BUTYRATE_CURCUMIN_SULINDAC_TSA_1	0.463659	-0.112431	2.51822	0.0304976	0.225944	-3.71387		BIOCARTA_G1_PATHWAY	-0.164041	-0.0169036	-1.4083	0.188928	0.503711	-5.32198		PID_TAP63_PATHWAY	-0.257839	-0.0588754	-1.98502	0.0758983	0.55833	-4.15333		MOREAUX_B_LYMPHOCYTE_MATURATION_BY_TACI_DN	-0.448522	0.192115	-2.84888	0.0159025	0.117602	-3.06466
REACTOME_DNA_REPLICATION_INITIATION	-0.28956	-0.422114	-2.51746	0.0305377	0.225944	-3.7151		REACTOME_HIV_LIFE_CYCLE	-0.150536	-0.0823453	-1.40923	0.18866	0.503711	-5.32082		PID_NCADHERIN_PATHWAY	0.236321	-0.102954	1.97864	0.0767022	0.55833	-4.16201		BASSO_B_LYMPHOCYTE_NETWORK	-0.391892	0.210881	-2.84597	0.0159853	0.117913	-3.0695
DORN_ADENOVIRUS_INFECTION_32HR_UP	0.256533	-0.196938	2.51526	0.0306528	0.226074	-3.71862		BIOCARTA_CTCF_PATHWAY	-0.276694	0.00583898	-1.39986	0.191371	0.506457	-5.33244		REACTOME_KERATAN_SULFATE_KERATIN_METABOLISM	0.281576	-0.0743611	1.97945	0.0765999	0.55833	-4.16091		KAMMINGA_SENESCENCE	-0.377501	0.0645715	-2.84589	0.0159874	0.117913	-3.06962
KEGG_RENIN_ANGIOTENSIN_SYSTEM	-0.35272	0.350879	-2.51395	0.0307215	0.226278	-3.72072		FOURNIER_ACINAR_DEVELOPMENT_LATE_UP	-0.197767	-0.328733	-1.40264	0.190563	0.506457	-5.32899		REACTOME_GABA_B_RECEPTOR_ACTIVATION	-0.286426	-0.0833902	-1.98208	0.0762677	0.55833	-4.15733		REACTOME_DEADENYLATION_DEPENDENT_MRNA_DECAY	-0.466522	0.106879	-2.84435	0.0160316	0.117951	-3.07219
PID_ANTHRAX_PATHWAY	0.399651	-0.0595767	2.51261	0.0307925	0.226498	-3.72288		NAGASHIMA_EGF_SIGNALING_UP	-0.162379	-0.0273753	-1.40213	0.190711	0.506457	-5.32963		REACTOME_GABA_RECEPTOR_ACTIVATION	-0.286426	-0.0833902	-1.98208	0.0762677	0.55833	-4.15733		REACTOME_RNA_POLYMERASE_I_PROMOTER_ESCAPE	-0.509805	0.171402	-2.84346	0.016057	0.117951	-3.07367
REACTOME_COSTIMULATION_BY_THE_CD28_FAMILY	-0.234237	-0.114167	-2.50996	0.0309324	0.226694	-3.72713		INAMURA_LUNG_CANCER_SCC_UP	-0.358908	-0.137465	-1.39759	0.192032	0.507473	-5.33524		DODD_NASOPHARYNGEAL_CARCINOMA_DN	-0.171476	-0.185554	-1.98038	0.0764821	0.55833	-4.15965		REACTOME_NUCLEOBASE_BIOSYNTHESIS	-0.543454	0.0870129	-2.84408	0.0160393	0.117951	-3.07264
PLASARI_TGFB1_SIGNALING_VIA_NFIC_10HR_DN	-0.304033	-0.103346	-2.50976	0.0309428	0.226694	-3.72744		REACTOME_HEPARAN_SULFATE_HEPARIN_HS_GAG_METABOLISM	0.227711	0.0647452	1.39707	0.192182	0.507626	-5.33587		TERAMOTO_OPN_TARGETS_CLUSTER_1	0.378018	-0.199494	1.98027	0.076496	0.55833	-4.1598		BOHN_PRIMARY_IMMUNODEFICIENCY_SYNDROM_UP	-0.348191	0.258172	-2.84117	0.0161228	0.118277	-3.07748
ZWANG_EGF_PERSISTENTLY_UP	0.308284	0.108399	2.51086	0.0308845	0.226694	-3.72568		KEGG_GLYCOSAMINOGLYCAN_BIOSYNTHESIS_HEPARAN_SULFATE	0.284409	0.101322	1.39411	0.19305	0.509004	-5.33954		RUAN_RESPONSE_TO_TNF_TROGLITAZONE_UP	-0.340797	-0.275303	-1.98049	0.0764687	0.55833	-4.1595		STEIN_ESR1_TARGETS	-0.247036	0.206447	-2.8379	0.0162173	0.118812	-3.08293
MARTENS_BOUND_BY_PML_RARA_FUSION	-0.198237	-0.0684687	-2.50709	0.031085	0.227433	-3.73174		BIOCARTA_P35ALZHEIMERS_PATHWAY	0.268745	-0.128666	1.39024	0.194187	0.509004	-5.3443		FINETTI_BREAST_CANCER_KINOME_RED	-0.434586	-0.345902	-1.98662	0.0756974	0.55833	-4.15115		REACTOME_SIGNALING_BY_INSULIN_RECEPTOR	0.309052	-0.0538606	2.83492	0.0163037	0.119052	-3.08788
CHEOK_RESPONSE_TO_HD_MTX_UP	-0.260171	-0.0911851	-2.50317	0.0312941	0.228659	-3.73801		PID_FGF_PATHWAY	0.212336	0.0277262	1.39211	0.193636	0.509004	-5.342		ZHAN_EARLY_DIFFERENTIATION_GENES_DN	-0.223674	-0.197523	-1.98065	0.0764487	0.55833	-4.15929		RODRIGUES_THYROID_CARCINOMA_POORLY_DIFFERENTIATED_UP	-0.353391	0.167744	-2.83567	0.0162818	0.119052	-3.08662
REACTOME_SYNTHESIS_OF_DOLICHYL_PHOSPHATE	0.567507	0.0276555	2.50143	0.0313875	0.229037	-3.7408		REACTOME_CELL_CYCLE_MITOTIC	-0.164554	-0.126623	-1.39038	0.194146	0.509004	-5.34413		NGO_MALIGNANT_GLIOMA_1P_LOH	-0.215133	-0.19785	-1.97873	0.0766914	0.55833	-4.1619		REACTOME_SIRT1_NEGATIVELY_REGULATES_RRNA_EXPRESSION	-0.408407	0.154634	-2.83453	0.016315	0.119052	-3.08852
KANG_FLUOROURACIL_RESISTANCE_DN	0.26849	-0.257276	2.49877	0.0315311	0.229476	-3.74507		REACTOME_IRAK1_RECRUITS_IKK_COMPLEX	-0.193383	0.135192	-1.39125	0.193889	0.509004	-5.34305		DUTERTRE_ESTRADIOL_RESPONSE_24HR_UP	-0.228405	-0.154822	-1.97852	0.0767171	0.55833	-4.16217		REACTOME_SYNTHESIS_OF_ACTIVE_UBIQUITIN_ROLES_OF_E1_AND_E2_ENZYMES	-0.478235	0.214654	-2.83112	0.0164147	0.119621	-3.0942
REACTOME_NEGATIVE_REGULATION_OF_ACTIVITY_OF_TFAP2_AP_2_FAMILY_TRANSCRIPTION_FACTORS	-0.299904	-0.464661	-2.49939	0.0314976	0.229476	-3.74408		REACTOME_TRANSCRIPTIONAL_REGULATION_OF_WHITE_ADIPOCYTE_DIFFERENTIATION	-0.144554	0.00660216	-1.39049	0.194111	0.509004	-5.34399		REACTOME_TRANSPORT_OF_CONNEXONS_TO_THE_PLASMA_MEMBRANE	-0.453903	0.191016	-1.98019	0.0765068	0.55833	-4.15991		ICHIBA_GRAFT_VERSUS_HOST_DISEASE_35D_UP	-0.284017	0.192463	-2.82594	0.016567	0.120412	-3.1028
REACTOME_GLUCAGON_SIGNALING_IN_METABOLIC_REGULATION	-0.379094	0.120508	-2.49737	0.0316065	0.229721	-3.74731		TONKS_TARGETS_OF_RUNX1_RUNX1T1_FUSION_HSC_UP	-0.128317	-0.0111557	-1.38993	0.194276	0.509004	-5.34467		ZHANG_PROLIFERATING_VS_QUIESCENT	-0.229646	-0.048079	-1.9776	0.0768345	0.558446	-4.16343		BIOCARTA_ACETAMINOPHEN_PATHWAY	-0.441342	0.248208	-2.82626	0.0165576	0.120412	-3.10228
DORN_ADENOVIRUS_INFECTION_24HR_DN	0.282483	-0.217068	2.49603	0.0316792	0.229946	-3.74946		LIEN_BREAST_CARCINOMA_METAPLASTIC	-0.252856	-0.0735857	-1.39204	0.193655	0.509004	-5.34208		KEGG_PANTOTHENATE_AND_COA_BIOSYNTHESIS	0.226856	0.0435318	1.97471	0.077202	0.558902	-4.16736		VANTVEER_BREAST_CANCER_BRCA1_UP	-0.440911	0.25047	-2.82396	0.0166258	0.12052	-3.1061
REACTOME_ROLE_OF_LAT2_NTAL_LAB_ON_CALCIUM_MOBILIZATION	-0.294171	0.081663	-2.49219	0.0318884	0.23116	-3.75562		SA_G1_AND_S_PHASES	-0.218663	-0.0476096	-1.38864	0.194658	0.509497	-5.34627		REACTOME_G1_S_SPECIFIC_TRANSCRIPTION	-0.26405	-0.218984	-1.97582	0.0770598	0.558902	-4.16584		REACTOME_PROTON_COUPLED_MONOCARBOXYLATE_TRANSPORT	0.615164	0.0505239	2.82443	0.0166117	0.12052	-3.10531
SILIGAN_TARGETS_OF_EWS_FLI1_FUSION_DN	0.342953	0.0314243	2.48976	0.0320212	0.231816	-3.75951		PID_ILK_PATHWAY	-0.202644	-0.0597748	-1.38523	0.195668	0.509497	-5.35046		LIEN_BREAST_CARCINOMA_METAPLASTIC_VS_DUCTAL_DN	0.193795	0.187423	1.97523	0.0771349	0.558902	-4.16664		REACTOME_PEPTIDE_HORMONE_BIOSYNTHESIS	0.404497	0.228595	2.82305	0.0166529	0.120558	-3.10762
LU_TUMOR_ENDOTHELIAL_MARKERS_DN	-0.871242	0.149265	-2.48607	0.0322242	0.232615	-3.76542		REACTOME_DEADENYLATION_OF_MRNA	-0.217354	0.0237507	-1.38598	0.195445	0.509497	-5.34954		DARWICHE_PAPILLOMA_RISK_HIGH_UP	-0.210829	-0.0597112	-1.97256	0.0774758	0.559801	-4.17027		REACTOME_DNA_DAMAGE_RECOGNITION_IN_GG_NER	-0.438037	0.00485345	-2.82211	0.0166808	0.120601	-3.10918
KYNG_NORMAL_AGING_DN	0.207728	0.218621	2.48545	0.0322583	0.232615	-3.76641		IGARASHI_ATF4_TARGETS_UP	0.436993	0.115476	1.38727	0.195064	0.509497	-5.34795		CHANGOLKAR_H2AFY_TARGETS_UP	0.217036	-0.153143	1.9714	0.0776248	0.559801	-4.17185		REACTOME_G2_M_CHECKPOINTS	-0.463069	0.183252	-2.82056	0.016727	0.120603	-3.11176
BAKKER_FOXO3_TARGETS_DN	-0.210524	-0.117011	-2.48627	0.0322132	0.232615	-3.7651		BARIS_THYROID_CANCER_DN	-0.163752	0.0616458	-1.38546	0.1956	0.509497	-5.35018		REACTOME_FREE_FATTY_ACID_RECEPTORS	0.759855	-0.153552	1.97135	0.0776315	0.559801	-4.17193		PETRETTO_HEART_MASS_QTL_CIS_DN	-0.313187	-0.0185023	-2.8199	0.0167467	0.120603	-3.11285
REACTOME_MAPK6_MAPK4_SIGNALING	-0.198736	-0.199564	-2.48266	0.032413	0.233389	-3.77088		BIOCARTA_EIF4_PATHWAY	-0.169857	-0.0125308	-1.38134	0.196825	0.51044	-5.35523		KEGG_RNA_DEGRADATION	-0.204377	-0.189998	-1.95499	0.0797548	0.563122	-4.19411		GEORGES_CELL_CYCLE_MIR192_TARGETS	-0.390913	0.155794	-2.82029	0.0167351	0.120603	-3.11221
REACTOME_OAS_ANTIVIRAL_RESPONSE	0.30884	-0.182407	2.48198	0.0324505	0.233389	-3.77196		RHEIN_ALL_GLUCOCORTICOID_THERAPY_DN	-0.173227	-0.116296	-1.38079	0.196986	0.51044	-5.3559		BIOCARTA_AKAPCENTROSOME_PATHWAY	-0.295669	-0.158507	-1.95672	0.0795265	0.563122	-4.19176		GAUSSMANN_MLL_AF4_FUSION_TARGETS_E_DN	0.316144	0.193216	2.81803	0.0168026	0.120847	-3.11595
SINGH_NFE2L2_TARGETS	0.227595	0.202644	2.47946	0.0325911	0.233981	-3.776		HUMMERICH_MALIGNANT_SKIN_TUMOR_UP	-0.21992	-0.155427	-1.38163	0.196738	0.51044	-5.35488		REACTOME_G_PROTEIN_BETA_GAMMA_SIGNALLING	-0.310623	-0.140486	-1.95409	0.0798729	0.563122	-4.19533		MORI_IMMATURE_B_LYMPHOCYTE_UP	-0.344786	0.1246	-2.81406	0.016922	0.121292	-3.12255
REACTOME_RESOLUTION_OF_D_LOOP_STRUCTURES	0.271671	-0.031621	2.47898	0.0326178	0.233981	-3.77677		HU_ANGIOGENESIS_DN	-0.162126	-0.0891945	-1.38205	0.196613	0.51044	-5.35436		REACTOME_MEIOTIC_SYNAPSIS	-0.214306	-0.274132	-1.96195	0.0788438	0.563122	-4.18467		WHITFIELD_CELL_CYCLE_LITERATURE	-0.421359	0.414356	-2.81513	0.0168899	0.121292	-3.12078
PID_RHOA_REG_PATHWAY	-0.251827	0.014533	-2.47718	0.0327186	0.234398	-3.77965		MYLLYKANGAS_AMPLIFICATION_HOT_SPOT_16	-0.286998	0.163278	-1.38045	0.19709	0.51044	-5.35632		PIEPOLI_LGI1_TARGETS_DN	0.210196	0.162123	1.96626	0.0782861	0.563122	-4.17883		REACTOME_INTERLEUKIN_RECEPTOR_SHC_SIGNALING	-0.357008	0.0908175	-2.81378	0.0169307	0.121292	-3.12303
CREIGHTON_ENDOCRINE_THERAPY_RESISTANCE_5	0.197311	0.0573136	2.47495	0.0328434	0.234723	-3.78321		SCHEIDEREIT_IKK_TARGETS	-0.220055	0.121455	-1.37415	0.198975	0.513008	-5.36402		BASAKI_YBX1_TARGETS_UP	-0.248062	-0.106498	-1.95689	0.0795052	0.563122	-4.19154		CHOW_RASSF1_TARGETS_UP	-0.369886	-0.0365666	-2.81039	0.0170333	0.12171	-3.12865
REACTOME_G_ALPHA_12_13_SIGNALLING_EVENTS	-0.195664	0.0286336	-2.47485	0.0328493	0.234723	-3.78338		PID_ATF2_PATHWAY	-0.13184	-0.0529301	-1.37169	0.199718	0.514201	-5.36703		GESERICK_TERT_TARGETS_DN	0.370208	0.0794033	1.95437	0.0798359	0.563122	-4.19495		GRANDVAUX_IFN_RESPONSE_NOT_VIA_IRF3	-0.383915	-0.0493969	-2.8104	0.0170329	0.12171	-3.12863
BIOCARTA_HIVNEF_PATHWAY	0.243711	0.0120933	2.46917	0.0331704	0.235364	-3.79247		PID_A6B1_A6B4_INTEGRIN_PATHWAY	0.189827	0.0156104	1.36992	0.200251	0.514794	-5.36918		NAKAMURA_LUNG_CANCER_DIFFERENTIATION_MARKERS	-0.375974	0.143572	-1.95613	0.0796042	0.563122	-4.19256		HOLLERN_EMT_BREAST_TUMOR_UP	-0.352865	0.198479	-2.8045	0.0172132	0.122677	-3.13843
REACTOME_SYNTHESIS_OF_PIPS_AT_THE_GOLGI_MEMBRANE	0.383985	0.183927	2.47233	0.0329912	0.235364	-3.78741		REACTOME_PROTEIN_FOLDING	-0.135216	-0.141895	-1.37009	0.2002	0.514794	-5.36898		HEIDENBLAD_AMPLIFIED_IN_SOFT_TISSUE_CANCER	-0.248243	-0.00026539	-1.95446	0.0798241	0.563122	-4.19483		REACTOME_CA2_ACTIVATED_K_CHANNELS	0.424019	0.136357	2.80493	0.0172	0.122677	-3.13772
REACTOME_FGFR1_LIGAND_BINDING_AND_ACTIVATION	-0.654144	0.103148	-2.47047	0.0330967	0.235364	-3.79039		WINTER_HYPOXIA_UP	-0.186483	-0.112549	-1.36853	0.200671	0.515448	-5.37087		CUI_TCF21_TARGETS_DN	0.324768	0.029978	1.96553	0.0783808	0.563122	-4.17983		MORI_LARGE_PRE_BII_LYMPHOCYTE_DN	-0.364467	0.128832	-2.80261	0.0172714	0.122775	-3.14158
BOYLAN_MULTIPLE_MYELOMA_PCA1_UP	-0.208347	0.00897426	-2.46895	0.0331824	0.235364	-3.79281		BIOCARTA_SET_PATHWAY	-0.241979	0.112102	-1.36723	0.201065	0.515505	-5.37246		GAVIN_FOXP3_TARGETS_CLUSTER_T7	-0.181465	0.0138374	-1.96256	0.078765	0.563122	-4.18385		HOLLEMAN_PREDNISOLONE_RESISTANCE_B_ALL_UP	-0.354317	0.125694	-2.80333	0.0172492	0.122775	-3.14038
PLASARI_TGFB1_SIGNALING_VIA_NFIC_10HR_UP	0.287986	0.0282373	2.46872	0.0331956	0.235364	-3.79318		REACTOME_SIGNALLING_TO_P38_VIA_RIT_AND_RIN	-0.351516	-0.132201	-1.36743	0.201006	0.515505	-5.37222		FLOTHO_PEDIATRIC_ALL_THERAPY_RESPONSE_DN	-0.218508	-0.0721269	-1.95417	0.0798624	0.563122	-4.19522		REACTOME_INHIBITION_OF_REPLICATION_INITIATION_OF_DAMAGED_DNA_BY_RB1_E2F1	-0.491462	0.258016	-2.80021	0.0173455	0.123142	-3.14556
REACTOME_FGFR1C_LIGAND_BINDING_AND_ACTIVATION	-0.654144	0.103148	-2.47047	0.0330967	0.235364	-3.79039		REACTOME_ORC1_REMOVAL_FROM_CHROMATIN	-0.210849	-0.163069	-1.36633	0.20134	0.515724	-5.37356		VILIMAS_NOTCH1_TARGETS_DN	-0.319595	-0.251341	-1.95391	0.0798957	0.563122	-4.19556		KEGG_LINOLEIC_ACID_METABOLISM	0.385837	-0.232869	2.79894	0.0173849	0.123262	-3.14767
KANG_CISPLATIN_RESISTANCE_DN	0.471518	-0.0245118	2.4674	0.0332709	0.235592	-3.79529		REACTOME_BIOLOGICAL_OXIDATIONS	0.159384	0.0120006	1.36336	0.202242	0.516831	-5.37716		ZHAN_EARLY_DIFFERENTIATION_GENES_UP	0.352586	-0.0515279	1.95682	0.0795136	0.563122	-4.19163		BIOCARTA_IL1R_PATHWAY	-0.305652	0.121132	-2.79742	0.0174321	0.123438	-3.1502
REACTOME_SYNTHESIS_OF_UDP_N_ACETYL_GLUCOSAMINE	0.393485	0.207996	2.46665	0.0333135	0.235592	-3.79649		PRAMOONJAGO_SOX4_TARGETS_UP	-0.158233	0.0180347	-1.36343	0.20222	0.516831	-5.37708		DANG_REGULATED_BY_MYC_UP	-0.222632	-0.191072	-1.96157	0.0788941	0.563122	-4.1852		WHITFIELD_CELL_CYCLE_G1_S	-0.316238	0.0776774	-2.79402	0.0175382	0.12403	-3.15584
KEGG_ARRHYTHMOGENIC_RIGHT_VENTRICULAR_CARDIOMYOPATHY_ARVC	0.319404	0.0452627	2.46152	0.0336072	0.236013	-3.80469		REACTOME_SIGNALING_BY_ERBB4	0.137414	0.0613041	1.36237	0.202545	0.516924	-5.37837		BIOCARTA_S1P_PATHWAY	0.506873	0.0347172	1.95362	0.0799343	0.563122	-4.19596		SHEPARD_CRUSH_AND_BURN_MUTANT_DN	-0.297229	0.175155	-2.79283	0.0175758	0.124136	-3.15783
BIOCARTA_BIOPEPTIDES_PATHWAY	0.215614	-0.0304426	2.45266	0.0341205	0.236013	-3.81884		PID_REELIN_PATHWAY	-0.145113	0.10876	-1.36084	0.203011	0.517594	-5.38022		REACTOME_NUCLEAR_IMPORT_OF_REV_PROTEIN	-0.194954	-0.371361	-1.95919	0.0792042	0.563122	-4.18842		REACTOME_MITOCHONDRIAL_FATTY_ACID_BETA_OXIDATION_OF_SATURATED_FATTY_ACIDS	0.344767	-0.306001	2.79203	0.0176006	0.124152	-3.15915
PID_ENDOTHELIN_PATHWAY	0.237407	-0.0137047	2.45077	0.0342309	0.236013	-3.82186		RUNNE_GENDER_EFFECT_UP	-0.376714	0.0739347	-1.35776	0.203955	0.518937	-5.38395		REACTOME_NETRIN_MEDIATED_REPULSION_SIGNALS	0.355652	-0.111209	1.96197	0.0788419	0.563122	-4.18465		BIOCARTA_LAIR_PATHWAY	-0.381577	0.227316	-2.79032	0.0176547	0.124193	-3.162
REACTOME_HEPARAN_SULFATE_HEPARIN_HS_GAG_METABOLISM	0.333172	-0.0671722	2.45217	0.0341494	0.236013	-3.81963		REACTOME_SIGNALING_BY_NODAL	0.263582	0.012251	1.35646	0.204357	0.51934	-5.38554		REACTOME_G_BETA_GAMMA_SIGNALLING_THROUGH_PI3KGAMMA	-0.334941	-0.143475	-1.95202	0.0801453	0.563738	-4.19813		TERAMOTO_OPN_TARGETS_CLUSTER_5	-0.477544	-0.000905062	-2.79076	0.0176406	0.124193	-3.16126
REACTOME_NRIF_SIGNALS_CELL_DEATH_FROM_THE_NUCLEUS	0.237526	-0.0837031	2.45298	0.0341018	0.236013	-3.81833		REACTOME_TRNA_AMINOACYLATION	0.179579	-0.082343	1.35482	0.204859	0.520377	-5.38751		REACTOME_SUMOYLATION_OF_SUMOYLATION_PROTEINS	-0.188433	-0.321669	-1.95141	0.0802266	0.563738	-4.19896		REACTOME_INTESTINAL_ABSORPTION	0.680188	0.0810514	2.7897	0.0176742	0.124193	-3.16303
TIEN_INTESTINE_PROBIOTICS_2HR_DN	0.200565	-0.0332248	2.45309	0.0340958	0.236013	-3.81816		PID_P53_DOWNSTREAM_PATHWAY	-0.173066	-0.0598308	-1.34992	0.206374	0.521816	-5.39343		REACTOME_RSK_ACTIVATION	0.51292	-0.177305	1.94992	0.0804238	0.564403	-4.20098		BIOCARTA_IL2RB_PATHWAY	-0.287415	0.0722353	-2.78775	0.0177356	0.124307	-3.16626
PASQUALUCCI_LYMPHOMA_BY_GC_STAGE_DN	-0.276652	0.0180335	-2.45954	0.0337216	0.236013	-3.80786		WATANABE_ULCERATIVE_COLITIS_WITH_CANCER_UP	0.213976	0.0340445	1.34839	0.20685	0.522193	-5.39528		BIOCARTA_CSK_PATHWAY	-0.319647	-0.378983	-1.9485	0.080612	0.564482	-4.2029		REACTOME_MRNA_CAPPING	-0.494818	0.12092	-2.78806	0.0177258	0.124307	-3.16574
POMEROY_MEDULLOBLASTOMA_PROGNOSIS_UP	-0.231542	0.117116	-2.45784	0.0338193	0.236013	-3.81056		HEIDENBLAD_AMPLICON_12P11_12_DN	0.239394	0.112494	1.34372	0.208306	0.524052	-5.40091		PUJANA_BRCA2_PCC_NETWORK	-0.186723	-0.251169	-1.94828	0.0806403	0.564482	-4.20318		REACTOME_RHO_GTPASES_ACTIVATE_FORMINS	-0.377985	0.274747	-2.78634	0.0177803	0.124462	-3.1686
BROWNE_HCMV_INFECTION_18HR_DN	-0.199864	-0.0430771	-2.45766	0.0338301	0.236013	-3.81086		REACTOME_SYNTHESIS_OF_PE	0.145526	0.252086	1.34328	0.208442	0.524152	-5.40143		RAMJAUN_APOPTOSIS_BY_TGFB1_VIA_MAPK1_UP	-0.477456	-0.288529	-1.94563	0.0809934	0.564644	-4.20677		SHIN_B_CELL_LYMPHOMA_CLUSTER_8	-0.259584	0.252911	-2.7854	0.0178102	0.124513	-3.17016
HOWLIN_CITED1_TARGETS_1_UP	-0.217631	0.0682874	-2.45173	0.0341747	0.236013	-3.82032		DARWICHE_SQUAMOUS_CELL_CARCINOMA_UP	-0.131493	-0.0680455	-1.33809	0.210072	0.526807	-5.40767		JACKSON_DNMT1_TARGETS_DN	-0.291873	-0.180294	-1.94652	0.0808742	0.564644	-4.20556		REACTOME_REGULATION_OF_IFNA_SIGNALING	-0.394368	-0.031798	-2.78382	0.0178604	0.124548	-3.17278
MATZUK_SPERMATOGONIA	-0.321517	-0.236991	-2.4518	0.034171	0.236013	-3.82022		REACTOME_TRAFFICKING_AND_PROCESSING_OF_ENDOSOMAL_TLR	0.174617	0.00414798	1.33748	0.210261	0.527043	-5.40839		ZHOU_CELL_CYCLE_GENES_IN_IR_RESPONSE_2HR	-0.300517	-0.233277	-1.94725	0.0807773	0.564644	-4.20458		REACTOME_STING_MEDIATED_INDUCTION_OF_HOST_IMMUNE_RESPONSES	-0.347026	0.182697	-2.78442	0.0178413	0.124548	-3.17179
MATZUK_SPERMATOZOA	-0.219409	0.189999	-2.45833	0.0337913	0.236013	-3.80979		PID_UPA_UPAR_PATHWAY	0.162581	-0.0254974	1.33484	0.211096	0.528412	-5.41156		REACTOME_TRNA_PROCESSING_IN_THE_NUCLEUS	-0.196838	-0.242467	-1.94503	0.0810739	0.564644	-4.20759		MURAKAMI_UV_RESPONSE_6HR_DN	-0.275457	0.387048	-2.78171	0.017928	0.124861	-3.1763
CHAUHAN_RESPONSE_TO_METHOXYESTRADIOL_DN	-0.196176	-0.20396	-2.45246	0.0341322	0.236013	-3.81916		KEGG_DRUG_METABOLISM_OTHER_ENZYMES	0.15281	-0.00520429	1.3335	0.211519	0.528989	-5.41316		REACTOME_MRNA_CAPPING	-0.259675	-0.110741	-1.94388	0.0812264	0.564991	-4.20913		BIDUS_METASTASIS_UP	-0.373585	0.214178	-2.78058	0.0179641	0.124954	-3.17816
KYNG_WERNER_SYNDROM_DN	0.205655	0.174557	2.45928	0.0337366	0.236013	-3.80828		DAVICIONI_RHABDOMYOSARCOMA_PAX_FOXO1_FUSION_DN	-0.1306	0.00434651	-1.33371	0.211454	0.528989	-5.41292		REACTOME_NOSTRIN_MEDIATED_ENOS_TRAFFICKING	0.350664	-0.125245	1.9422	0.0814514	0.565841	-4.2114		REACTOME_ESTROGEN_DEPENDENT_NUCLEAR_EVENTS_DOWNSTREAM_OF_ESR_MEMBRANE_SIGNALING	0.284249	0.0391824	2.77909	0.0180121	0.125129	-3.18065
REACTOME_VASOPRESSIN_REGULATES_RENAL_WATER_HOMEOSTASIS_VIA_AQUAPORINS	-0.321534	0.0494272	-2.45404	0.03404	0.236013	-3.81664		BERENJENO_TRANSFORMED_BY_RHOA_FOREVER_UP	-0.228011	-0.0472426	-1.33225	0.211917	0.529023	-5.41466		VANHARANTA_UTERINE_FIBROID_UP	-0.218025	-0.0874395	-1.94034	0.0817014	0.566479	-4.21391		BROWN_MYELOID_CELL_DEVELOPMENT_DN	-0.329985	0.146376	-2.77396	0.0181776	0.125803	-3.18915
REACTOME_PIWI_INTERACTING_RNA_PIRNA_BIOGENESIS	-0.37476	-0.172691	-2.46368	0.033483	0.236013	-3.80123		BIOCARTA_MTOR_PATHWAY	-0.185479	-0.0439125	-1.32955	0.212773	0.530438	-5.41788		REACTOME_SUMOYLATION_OF_DNA_METHYLATION_PROTEINS	-0.319698	-0.167946	-1.93942	0.0818248	0.566479	-4.21515		WINZEN_DEGRADED_VIA_KHSRP	0.29811	0.103896	2.77423	0.0181689	0.125803	-3.18871
REACTOME_STABILIZATION_OF_P53	-0.245907	-0.210349	-2.45514	0.0339759	0.236013	-3.81488		SOTIRIOU_BREAST_CANCER_GRADE_1_VS_3_DN	0.20558	-0.00707553	1.32387	0.214585	0.532626	-5.42465		REACTOME_VLDLR_INTERNALISATION_AND_DEGRADATION	-0.333976	-0.16111	-1.93922	0.0818522	0.566479	-4.21543		REACTOME_MET_ACTIVATES_PTPN11	0.367109	0.263243	2.77427	0.0181675	0.125803	-3.18864
REACTOME_ACTIVATION_OF_THE_TFAP2_AP_2_FAMILY_OF_TRANSCRIPTION_FACTORS	-0.250432	0.0140898	-2.4648	0.0334193	0.236013	-3.79945		BIOCARTA_ECM_PATHWAY	0.152588	0.04131	1.32182	0.215245	0.533698	-5.4271		REACTOME_COPII_MEDIATED_VESICLE_TRANSPORT	0.339838	0.0238729	1.93836	0.0819675	0.566565	-4.21658		LEIN_MIDBRAIN_MARKERS	0.293498	-0.0933481	2.77181	0.0182473	0.126127	-3.19271
REACTOME_LISTERIA_MONOCYTOGENES_ENTRY_INTO_HOST_CELLS	0.262559	-0.12223	2.45202	0.0341578	0.236013	-3.81986		DIRMEIER_LMP1_RESPONSE_LATE_UP	-0.149179	0.00440478	-1.31802	0.216468	0.535043	-5.43161		LANDIS_ERBB2_BREAST_TUMORS_324_UP	0.202565	0.0849731	1.93721	0.0821237	0.566932	-4.21814		LEE_METASTASIS_AND_RNA_PROCESSING_UP	-0.501249	0.173332	-2.7678	0.0183784	0.126827	-3.19937
REACTOME_AMINO_ACIDS_REGULATE_MTORC1	-0.232159	-0.0524959	-2.45108	0.0342128	0.236013	-3.82136		LINDGREN_BLADDER_CANCER_CLUSTER_3_DN	-0.157106	0.0398455	-1.31606	0.217099	0.536361	-5.43393		GRAHAM_CML_QUIESCENT_VS_CML_DIVIDING_DN	-0.551602	-0.131902	-1.93639	0.082234	0.566981	-4.21925		REACTOME_CALCITONIN_LIKE_LIGAND_RECEPTORS	0.379072	0.189035	2.7673	0.0183948	0.126827	-3.20019
REACTOME_FGFR2_MUTANT_RECEPTOR_ACTIVATION	-0.351918	-0.28866	-2.44853	0.0343627	0.236448	-3.82544		BIOCARTA_HCMV_PATHWAY	-0.172542	0.0707092	-1.31418	0.21771	0.536698	-5.43616		BIOCARTA_SHH_PATHWAY	-0.401147	-0.129184	-1.90504	0.0865783	0.567165	-4.26141		TURASHVILI_BREAST_LOBULAR_CARCINOMA_VS_LOBULAR_NORMAL_UP	0.268014	0.00238758	2.7651	0.0184674	0.127168	-3.20386
REACTOME_SIGNALING_BY_FGFR2_IIIA_TM	-0.340368	-0.297623	-2.44823	0.03438	0.236448	-3.82591		PID_IFNG_PATHWAY	-0.16571	0.0585354	-1.31383	0.217822	0.536698	-5.43657		PID_PLK1_PATHWAY	-0.27038	-0.182232	-1.91822	0.0847273	0.567165	-4.24373		REACTOME_ROLE_OF_LAT2_NTAL_LAB_ON_CALCIUM_MOBILIZATION	-0.286107	0.0824632	-2.7625	0.0185531	0.127599	-3.20816
BIOCARTA_TID_PATHWAY	0.272886	-0.135756	2.44671	0.0344696	0.236695	-3.82834		REACTOME_SYNTHESIS_OF_PIPS_AT_THE_LATE_ENDOSOME_MEMBRANE	0.236142	0.0417532	1.31219	0.218356	0.536762	-5.43852		REACTOME_CELL_CYCLE	-0.188851	-0.201932	-1.93437	0.0825086	0.567165	-4.22198		PID_AURORA_B_PATHWAY	-0.445229	0.305213	-2.75971	0.0186457	0.128076	-3.21279
REACTOME_SLC_MEDIATED_TRANSMEMBRANE_TRANSPORT	0.211158	0.13448	2.44544	0.0345449	0.236695	-3.83038		REACTOME_RETROGRADE_NEUROTROPHIN_SIGNALLING	0.150056	-0.0933116	1.31242	0.21828	0.536762	-5.43824		REACTOME_TGF_BETA_RECEPTOR_SIGNALING_ACTIVATES_SMADS	-0.202582	-0.0638754	-1.93417	0.0825345	0.567165	-4.22224		REACTOME_ADHERENS_JUNCTIONS_INTERACTIONS	0.457627	0.0139063	2.7582	0.018696	0.128261	-3.21529
MARSON_FOXP3_TARGETS_UP	-0.25313	-0.117434	-2.44546	0.0345435	0.236695	-3.83034		PID_AVB3_OPN_PATHWAY	-0.185217	0.0877643	-1.31159	0.218549	0.536812	-5.43922		REACTOME_POST_CHAPERONIN_TUBULIN_FOLDING_PATHWAY	-0.397364	0.183278	-1.92635	0.0836034	0.567165	-4.23279		LEONARD_HYPOXIA	0.409818	0.314071	2.7562	0.0187628	0.128444	-3.2186
REACTOME_RESPONSE_OF_EIF2AK4_GCN2_TO_AMINO_ACID_DEFICIENCY	-0.195169	-0.727968	-2.44436	0.0346083	0.236834	-3.83209		PID_MET_PATHWAY	0.13074	-0.049715	1.3094	0.219262	0.537393	-5.44181		REACTOME_GLUCURONIDATION	0.20701	0.157654	1.90719	0.0862734	0.567165	-4.25853		LEE_LIVER_CANCER_SURVIVAL_UP	0.304939	-0.152682	2.75584	0.0187749	0.128444	-3.21921
PID_PI3KCI_PATHWAY	-0.225559	-0.00698929	-2.44216	0.0347388	0.237432	-3.8356		PID_INTEGRIN2_PATHWAY	-0.194485	0.137915	-1.3076	0.21985	0.537393	-5.44394		REACTOME_PHOSPHORYLATION_OF_THE_APC_C	-0.317058	-0.310955	-1.91561	0.0850904	0.567165	-4.24723		REACTOME_RIP_MEDIATED_NFKB_ACTIVATION_VIA_ZBP1	-0.407685	0.100644	-2.75531	0.0187926	0.128444	-3.22008
GREENBAUM_E2A_TARGETS_DN	-0.391335	-0.0920962	-2.43794	0.0349906	0.23792	-3.84234		REACTOME_SIGNALING_BY_RHO_GTPASES	-0.116588	-0.0756397	-1.30862	0.219517	0.537393	-5.44274		WATANABE_RECTAL_CANCER_RADIOTHERAPY_RESPONSIVE_DN	-0.184492	-0.0948103	-1.91223	0.0855632	0.567165	-4.25176		HOLLEMAN_PREDNISOLONE_RESISTANCE_ALL_UP	-0.351632	0.0719175	-2.7544	0.0188232	0.128493	-3.22159
KYNG_RESPONSE_TO_H2O2_VIA_ERCC6	-0.263061	-0.445142	-2.4387	0.0349454	0.23792	-3.84113		KORKOLA_EMBRYONAL_CARCINOMA	0.264383	0.0823287	1.30738	0.219923	0.537393	-5.4442		GAL_LEUKEMIC_STEM_CELL_DN	-0.258658	-0.178612	-1.92604	0.0836457	0.567165	-4.2332		NIKOLSKY_OVERCONNECTED_IN_BREAST_CANCER	-0.451	0.122657	-2.75333	0.0188593	0.12858	-3.22337
YAMASHITA_LIVER_CANCER_STEM_CELL_UP	0.277906	-0.135326	2.43678	0.0350602	0.23792	-3.84419		REACTOME_PLATELET_ADHESION_TO_EXPOSED_COLLAGEN	-0.243357	-0.0929129	-1.30403	0.221021	0.538794	-5.44815		COLDREN_GEFITINIB_RESISTANCE_DN	0.273666	0.170986	1.90615	0.0864212	0.567165	-4.25993		REACTOME_INCRETIN_SYNTHESIS_SECRETION_AND_INACTIVATION	0.438698	-0.373572	2.74961	0.0189849	0.128957	-3.22954
HUANG_GATA2_TARGETS_UP	-0.273701	-0.0407487	-2.43662	0.0350696	0.23792	-3.84444		BIOCARTA_SODD_PATHWAY	-0.19316	0.000792494	-1.30281	0.221421	0.53953	-5.44959		CHOW_RASSF1_TARGETS_DN	0.205703	0.206277	1.93292	0.0827049	0.567165	-4.22393		TANG_SENESCENCE_TP53_TARGETS_UP	0.325306	-0.198209	2.75081	0.0189441	0.128957	-3.22754
REACTOME_FGFR2_LIGAND_BINDING_AND_ACTIVATION	-0.470534	-0.250445	-2.43899	0.0349279	0.23792	-3.84066		NAKAMURA_LUNG_CANCER	-0.235676	-0.0265207	-1.3019	0.221719	0.539539	-5.45065		CHEBOTAEV_GR_TARGETS_DN	-0.229075	0.00938276	-1.92292	0.0840752	0.567165	-4.2374		CHICAS_RB1_TARGETS_LOW_SERUM	-0.47706	0.168406	-2.75024	0.0189634	0.128957	-3.22849
REACTOME_EUKARYOTIC_TRANSLATION_ELONGATION	-0.207648	-0.786536	-2.43696	0.0350493	0.23792	-3.8439		TANG_SENESCENCE_TP53_TARGETS_UP	0.161191	0.0157349	1.30033	0.222238	0.540086	-5.45251		GAUSSMANN_MLL_AF4_FUSION_TARGETS_E_DN	-0.208892	-0.272718	-1.90987	0.0858963	0.567165	-4.25494		PID_HEDGEHOG_GLI_PATHWAY	-0.301641	0.0388867	-2.748	0.0190394	0.129168	-3.2322
PID_MTOR_4PATHWAY	0.206757	-0.198483	2.43412	0.0352198	0.238413	-3.84842		REACTOME_POST_TRANSLATIONAL_PROTEIN_MODIFICATION	0.110502	-0.0176263	1.29742	0.223198	0.540985	-5.45592		DARWICHE_SKIN_TUMOR_PROMOTER_UP	-0.188303	-0.0664719	-1.91569	0.0850786	0.567165	-4.24712		MARIADASON_RESPONSE_TO_BUTYRATE_SULINDAC_6	-0.36699	-0.0605624	-2.74722	0.019066	0.129189	-3.2335
NIKOLSKY_BREAST_CANCER_21Q22_AMPLICON	-0.305832	-0.0605443	-2.43397	0.0352289	0.238413	-3.84867		MARKEY_RB1_CHRONIC_LOF_DN	-0.171732	-0.0508918	-1.29627	0.22358	0.541673	-5.45727		MYLLYKANGAS_AMPLIFICATION_HOT_SPOT_16	-0.300384	-0.11243	-1.92817	0.0833532	0.567165	-4.23033		REACTOME_DNA_REPLICATION_PRE_INITIATION	-0.518013	0.211551	-2.74517	0.0191356	0.129501	-3.23689
KEGG_STARCH_AND_SUCROSE_METABOLISM	0.358419	0.125927	2.43113	0.0354006	0.238807	-3.8532		BIOCARTA_NO1_PATHWAY	-0.156401	-0.167304	-1.29496	0.224015	0.542249	-5.45881		HERNANDEZ_MITOTIC_ARREST_BY_DOCETAXEL_2_DN	-0.204832	-0.0388461	-1.9121	0.0855821	0.567165	-4.25195		CHUANG_OXIDATIVE_STRESS_RESPONSE_DN	-0.369954	0.350855	-2.74309	0.0192068	0.129823	-3.24034
KEGG_ANTIGEN_PROCESSING_AND_PRESENTATION	-0.342751	0.125996	-2.43062	0.0354315	0.238807	-3.85401		REACTOME_DEGRADATION_OF_THE_EXTRACELLULAR_MATRIX	0.149071	0.00218932	1.29425	0.224248	0.542336	-5.45963		XU_HGF_TARGETS_INDUCED_BY_AKT1_48HR_DN	-0.24101	-0.255567	-1.91893	0.0846277	0.567165	-4.24276		KEGG_BASE_EXCISION_REPAIR	-0.421239	0.122953	-2.73341	0.0195415	0.131386	-3.25638
BIOCARTA_GLEEVEC_PATHWAY	0.217036	-0.132269	2.43063	0.0354307	0.238807	-3.85399		DODD_NASOPHARYNGEAL_CARCINOMA_UP	0.119145	-0.0847788	1.29294	0.224685	0.543154	-5.46117		PUJANA_BREAST_CANCER_LIT_INT_NETWORK	-0.168333	-0.250005	-1.92639	0.0835973	0.567165	-4.23273		REACTOME_RECRUITMENT_OF_NUMA_TO_MITOTIC_CENTROSOMES	-0.320723	0.117694	-2.7347	0.0194967	0.131386	-3.25425
REACTOME_METABOLISM_OF_POLYAMINES	-0.2582	-0.215609	-2.43013	0.0354608	0.238807	-3.85478		REACTOME_G2_M_DNA_DAMAGE_CHECKPOINT	-0.171735	-0.13715	-1.2922	0.22493	0.543508	-5.46204		GROSS_HYPOXIA_VIA_ELK3_ONLY_DN	-0.233858	-0.119006	-1.92103	0.0843361	0.567165	-4.23994		RAMALHO_STEMNESS_DN	-0.287214	0.157655	-2.73416	0.0195153	0.131386	-3.25513
REACTOME_SERINE_BIOSYNTHESIS	0.411939	-0.0599678	2.42914	0.0355208	0.238919	-3.85636		KEGG_VASCULAR_SMOOTH_MUSCLE_CONTRACTION	-0.119638	0.0116569	-1.28632	0.226895	0.547258	-5.46891		COLIN_PILOCYTIC_ASTROCYTOMA_VS_GLIOBLASTOMA_UP	-0.214821	-0.0456861	-1.90531	0.0865404	0.567165	-4.26106		WILENSKY_RESPONSE_TO_DARAPLADIB	-0.304394	0.326108	-2.73232	0.0195794	0.131386	-3.25818
WAMUNYOKOLI_OVARIAN_CANCER_LMP_DN	-0.290972	-0.0074778	-2.42575	0.0357273	0.239007	-3.86176		BIOCARTA_UCALPAIN_PATHWAY	0.196658	-0.140284	1.28607	0.22698	0.547258	-5.4692		GOTZMANN_EPITHELIAL_TO_MESENCHYMAL_TRANSITION_UP	-0.167813	-0.162583	-1.90423	0.0866931	0.567165	-4.2625		MALONEY_RESPONSE_TO_17AAG_DN	-0.438218	0.168773	-2.73508	0.0194833	0.131386	-3.25361
COULOUARN_TEMPORAL_TGFB1_SIGNATURE_UP	0.225665	-0.0846888	2.42597	0.0357142	0.239007	-3.86142		EINAV_INTERFERON_SIGNATURE_IN_CANCER	0.208031	0.190625	1.28238	0.228221	0.548808	-5.4735		STARK_BRAIN_22Q11_DELETION	0.290931	0.17877	1.93013	0.0830856	0.567165	-4.2277		REACTOME_2_LTR_CIRCLE_FORMATION	-0.447931	0.105633	-2.73227	0.0195813	0.131386	-3.25827
REACTOME_IRE1ALPHA_ACTIVATES_CHAPERONES	0.269001	-0.0365012	2.42537	0.0357511	0.239007	-3.86238		BIOCARTA_CLASSIC_PATHWAY	-0.241459	-0.0246114	-1.2784	0.229565	0.549438	-5.47812		LEE_LIVER_CANCER_ACOX1_DN	-0.177985	0.0937223	-1.91149	0.0856676	0.567165	-4.25276		KEGG_TASTE_TRANSDUCTION	0.271364	-0.00517978	2.72354	0.0198884	0.131522	-3.27271
REACTOME_GLYCOGEN_METABOLISM	-0.218577	0.0707004	-2.42588	0.0357194	0.239007	-3.86155		REACTOME_ASSOCIATION_OF_TRIC_CCT_WITH_TARGET_PROTEINS_DURING_BIOSYNTHESIS	-0.135974	-0.0628401	-1.27841	0.229562	0.549438	-5.47811		MA_MYELOID_DIFFERENTIATION_UP	-0.170367	-0.209246	-1.91379	0.0853443	0.567165	-4.24967		GALLUZZI_PERMEABILIZE_MITOCHONDRIA	-0.354724	0.142623	-2.73094	0.0196278	0.131522	-3.26047
REACTOME_TRANSCRIPTIONAL_REGULATION_OF_GRANULOPOIESIS	-0.337063	-0.0898435	-2.4261	0.0357061	0.239007	-3.86121		REACTOME_HIV_INFECTION	-0.151635	-0.11937	-1.27711	0.230002	0.549488	-5.47962		SMID_BREAST_CANCER_RELAPSE_IN_BRAIN_DN	0.216439	0.127891	1.91031	0.0858339	0.567165	-4.25435		EINAV_INTERFERON_SIGNATURE_IN_CANCER	-0.341678	-0.0477074	-2.72522	0.0198291	0.131522	-3.26994
SHI_SPARC_TARGETS_DN	-0.300372	-0.000695842	-2.4225	0.0359265	0.239888	-3.86694		CHIARADONNA_NEOPLASTIC_TRANSFORMATION_CDC25_DN	0.157674	-0.00517387	1.27711	0.230002	0.549488	-5.47962		LU_TUMOR_ENDOTHELIAL_MARKERS_UP	-0.29816	0.0618553	-1.91694	0.0849051	0.567165	-4.24544		FUNG_IL2_TARGETS_WITH_STAT5_BINDING_SITES_T1	-0.531126	0.398019	-2.72826	0.0197219	0.131522	-3.26491
DER_IFN_GAMMA_RESPONSE_UP	-0.22057	-0.0962847	-2.42169	0.0359762	0.239928	-3.86823		BIOCARTA_RANKL_PATHWAY	-0.202197	0.115808	-1.27175	0.231828	0.552565	-5.48584		ZHOU_PANCREATIC_BETA_CELL	0.422728	0.0461228	1.92801	0.0833752	0.567165	-4.23055		ZHANG_RESPONSE_TO_IKK_INHIBITOR_AND_TNF_DN	-0.253951	-0.00628868	-2.72565	0.019814	0.131522	-3.26923
REACTOME_DARPP_32_EVENTS	-0.274032	-0.0082927	-2.42033	0.0360603	0.240198	-3.87041		REACTOME_ERK_MAPK_TARGETS	0.196865	-0.00453996	1.26664	0.233579	0.554662	-5.49175		HOFFMANN_LARGE_TO_SMALL_PRE_BII_LYMPHOCYTE_DN	0.189781	-0.094524	1.92166	0.0842496	0.567165	-4.2391		WELCSH_BRCA1_TARGETS_DN	-0.339008	0.0980067	-2.72861	0.0197095	0.131522	-3.26433
KEGG_RIBOSOME	-0.200728	-0.785844	-2.4185	0.0361733	0.240369	-3.87332		IWANAGA_E2F1_TARGETS_INDUCED_BY_SERUM	-0.179855	-0.0759811	-1.26606	0.233776	0.554889	-5.49241		KYNG_RESPONSE_TO_H2O2_VIA_ERCC6_DN	-0.204218	-0.0507521	-1.91664	0.0849467	0.567165	-4.24585		KRIGE_RESPONSE_TO_TOSEDOSTAT_6HR_DN	-0.306562	0.0848747	-2.72373	0.0198817	0.131522	-3.2724
REACTOME_OPIOID_SIGNALLING	-0.247944	0.0496545	-2.419	0.0361421	0.240369	-3.87252		RAMJAUN_APOPTOSIS_BY_TGFB1_VIA_SMAD4_UP	-0.199674	-0.0305489	-1.26006	0.235848	0.557644	-5.49933		KARLSSON_TGFB1_TARGETS_UP	-0.203099	-0.209376	-1.93077	0.0829975	0.567165	-4.22683		BIOCARTA_EOSINOPHILS_PATHWAY	-0.562031	0.37203	-2.72717	0.0197603	0.131522	-3.26671
MISHRA_CARCINOMA_ASSOCIATED_FIBROBLAST_UP	-0.240039	-0.232184	-2.4174	0.0362412	0.240529	-3.87507		BIOCARTA_LEPTIN_PATHWAY	0.226487	0.0350787	1.25558	0.237403	0.559449	-5.50447		LEE_BMP2_TARGETS_DN	-0.181611	-0.184488	-1.91114	0.0857168	0.567165	-4.25323		REACTOME_MITOTIC_METAPHASE_AND_ANAPHASE	-0.441005	0.231329	-2.72709	0.019763	0.131522	-3.26684
BIOCARTA_RHODOPSIN_PATHWAY	0.454133	-0.485229	2.41605	0.0363251	0.240796	-3.87722		REACTOME_OPIOID_SIGNALLING	-0.117911	-0.0178339	-1.2526	0.238442	0.559449	-5.50788		GUILLAUMOND_KLF10_TARGETS_DN	0.220048	-0.134412	1.91427	0.0852771	0.567165	-4.24902		REACTOME_DISEASES_OF_CARBOHYDRATE_METABOLISM	0.254119	-0.188349	2.72992	0.0196636	0.131522	-3.26216
BRACHAT_RESPONSE_TO_METHOTREXATE_UP	0.222987	0.165098	2.41359	0.0364777	0.240826	-3.88112		REACTOME_CELL_JUNCTION_ORGANIZATION	0.140655	0.02736	1.25445	0.237795	0.559449	-5.50576		GENTLES_LEUKEMIC_STEM_CELL_DN	-0.398547	0.0193306	-1.91514	0.085156	0.567165	-4.24786		REACTOME_UCH_PROTEINASES	-0.43208	0.0973274	-2.72456	0.0198525	0.131522	-3.27103
VILIMAS_NOTCH1_TARGETS_UP	-0.281625	-0.108104	-2.41424	0.0364373	0.240826	-3.88009		ZIRN_TRETINOIN_RESPONSE_WT1_UP	-0.148152	-0.0258331	-1.25462	0.237736	0.559449	-5.50557		ANDERSEN_LIVER_CANCER_KRT19_UP	-0.330615	0.116651	-1.92759	0.0834325	0.567165	-4.23111		REACTOME_RUNX1_REGULATES_GENES_INVOLVED_IN_MEGAKARYOCYTE_DIFFERENTIATION_AND_PLATELET_FUNCTION	-0.330128	-0.0376535	-2.7253	0.0198263	0.131522	-3.26981
REACTOME_LAMININ_INTERACTIONS	0.454154	-0.0857374	2.41316	0.0365046	0.240826	-3.88181		REACTOME_NOTCH1_INTRACELLULAR_DOMAIN_REGULATES_TRANSCRIPTION	-0.164342	0.0507539	-1.24786	0.240101	0.561903	-5.51329		REACTOME_SYNTHESIS_OF_LIPOXINS_LX	-0.457267	-0.0654398	-1.90454	0.0866492	0.567165	-4.26208		HATADA_METHYLATED_IN_LUNG_CANCER_DN	0.315835	0.220802	2.72154	0.0199596	0.131834	-3.27603
REACTOME_INTERLEUKIN_21_SIGNALING	-0.441547	-0.0590037	-2.41458	0.036416	0.240826	-3.87955		KEGG_NEUROTROPHIN_SIGNALING_PATHWAY	-0.12622	-0.0135833	-1.24656	0.24056	0.562133	-5.51479		REACTOME_SYNTHESIS_OF_PROSTAGLANDINS_PG_AND_THROMBOXANES_TX	-0.213406	-0.107679	-1.93098	0.0829686	0.567165	-4.22654		POOLA_INVASIVE_BREAST_CANCER_UP	-0.315538	0.325494	-2.72034	0.0200025	0.131959	-3.27802
KEGG_RNA_DEGRADATION	-0.226303	-0.187325	-2.40985	0.0367118	0.241484	-3.88708		REACTOME_PEPTIDE_LIGAND_BINDING_RECEPTORS	0.178427	0.117124	1.24665	0.240529	0.562133	-5.51468		REACTOME_ADP_SIGNALLING_THROUGH_P2Y_PURINOCEPTOR_1	-0.246828	-0.0739215	-1.92486	0.083808	0.567165	-4.23479		KEGG_VIBRIO_CHOLERAE_INFECTION	0.458228	-0.0710259	2.71777	0.0200942	0.132327	-3.28226
BIOCARTA_CTCF_PATHWAY	-0.293852	-0.168909	-2.40896	0.0367674	0.241484	-3.88849		KEGG_DILATED_CARDIOMYOPATHY	-0.137503	0.0369506	-1.24417	0.241401	0.562704	-5.51751		REACTOME_SUMOYLATION_OF_CHROMATIN_ORGANIZATION_PROTEINS	-0.215147	-0.288084	-1.90802	0.0861573	0.567165	-4.25743		REACTOME_INTERLEUKIN_2_FAMILY_SIGNALING	-0.335128	0.12091	-2.71743	0.0201063	0.132327	-3.28282
FARMER_BREAST_CANCER_CLUSTER_8	0.373598	-0.131425	2.4105	0.0366713	0.241484	-3.88605		REACTOME_REGULATION_OF_MRNA_STABILITY_BY_PROTEINS_THAT_BIND_AU_RICH_ELEMENTS	-0.182869	-0.136589	-1.24341	0.241668	0.562857	-5.51837		REACTOME_SUMOYLATION_OF_RNA_BINDING_PROTEINS	-0.242044	-0.268756	-1.90713	0.0862827	0.567165	-4.25862		REACTOME_NEF_MEDIATED_DOWNREGULATION_OF_MHC_CLASS_I_COMPLEX_CELL_SURFACE_EXPRESSION	-0.295828	-0.112806	-2.7157	0.0201686	0.132489	-3.2857
REACTOME_DEGRADATION_OF_DVL	-0.225109	-0.259377	-2.40876	0.0367801	0.241484	-3.88881		LEE_NEURAL_CREST_STEM_CELL_DN	0.125338	0.0363838	1.24322	0.241736	0.562857	-5.51859		REACTOME_DISEASES_OF_CARBOHYDRATE_METABOLISM	0.198641	0.12575	1.9187	0.0846593	0.567165	-4.24307		BYSTRYKH_HEMATOPOIESIS_STEM_CELL_RUNX1	0.564294	-0.177451	2.71541	0.0201791	0.132489	-3.28618
REACTOME_REGULATION_OF_EXPRESSION_OF_SLITS_AND_ROBOS	-0.18305	-0.570895	-2.4074	0.036866	0.24176	-3.89098		HERNANDEZ_MITOTIC_ARREST_BY_DOCETAXEL_1_UP	-0.187873	0.0468785	-1.24182	0.242231	0.563532	-5.52018		REACTOME_G2_M_DNA_REPLICATION_CHECKPOINT	-0.519497	-0.181633	-1.91507	0.0851655	0.567165	-4.24795		BIOCARTA_NTHI_PATHWAY	-0.377708	0.137481	-2.70903	0.0204101	0.133077	-3.29674
BIOCARTA_PYK2_PATHWAY	0.263227	-0.248042	2.40557	0.0369811	0.242029	-3.89388		PID_CDC42_PATHWAY	0.117393	-0.0464442	1.23971	0.242979	0.564811	-5.52258		REACTOME_PTK6_REGULATES_RHO_GTPASES_RAS_GTPASE_AND_MAP_KINASES	0.262681	-0.305882	1.90952	0.0859455	0.567165	-4.25541		BIOCARTA_TCYTOTOXIC_PATHWAY	-0.578487	0.116915	-2.71034	0.0203623	0.133077	-3.29456
SPIELMAN_LYMPHOBLAST_EUROPEAN_VS_ASIAN_2FC_UP	-0.311849	-0.22423	-2.40535	0.036995	0.242029	-3.89423		WANG_ESOPHAGUS_CANCER_PROGRESSION_UP	-0.273094	0.0661226	-1.23724	0.243856	0.566117	-5.52538		REACTOME_ADORA2B_MEDIATED_ANTI_INFLAMMATORY_CYTOKINES_PRODUCTION	-0.226341	-0.0421627	-1.91845	0.0846942	0.567165	-4.24341		BIOCARTA_THELPER_PATHWAY	-0.578487	0.116915	-2.71034	0.0203623	0.133077	-3.29456
KEGG_SPLICEOSOME	-0.257345	-0.266658	-2.40382	0.0370921	0.242232	-3.89667		REACTOME_HYALURONAN_UPTAKE_AND_DEGRADATION	0.211201	0.0154491	1.23518	0.244591	0.566885	-5.52772		LOPES_METHYLATED_IN_COLON_CANCER_DN	-0.236074	-0.038711	-1.90213	0.086993	0.56845	-4.26532		REACTOME_ARMS_MEDIATED_ACTIVATION	0.363384	-0.0609628	2.70876	0.0204199	0.133077	-3.29718
BAUS_TFF2_TARGETS_DN	-0.409269	-0.0403813	-2.40278	0.0371581	0.242232	-3.89833		XU_HGF_TARGETS_REPRESSED_BY_AKT1_DN	-0.120474	-0.0242642	-1.23418	0.244946	0.56745	-5.52885		REACTOME_BETA_OXIDATION_OF_OCTANOYL_COA_TO_HEXANOYL_COA	-0.383791	0.180915	-1.90014	0.0872769	0.569629	-4.26799		REACTOME_DOPAMINE_NEUROTRANSMITTER_RELEASE_CYCLE	0.343645	-0.068587	2.70824	0.0204387	0.133077	-3.29804
GERHOLD_RESPONSE_TO_TZD_DN	-0.238751	-0.146712	-2.40286	0.0371526	0.242232	-3.89819		BIOCARTA_LECTIN_PATHWAY	0.224597	0.0902929	1.23301	0.245364	0.567616	-5.53017		REACTOME_BIOSYNTHESIS_OF_THE_N_GLYCAN_PRECURSOR_DOLICHOL_LIPID_LINKED_OLIGOSACCHARIDE_LLO_AND_TRANSFER_TO_A_NASCENT_PROTEIN	0.276512	0.0552614	1.89888	0.087457	0.570129	-4.26967		NIKOLSKY_BREAST_CANCER_19Q13.4_AMPLICON	-0.543821	-0.233778	-2.71029	0.0203642	0.133077	-3.29465
BHAT_ESR1_TARGETS_NOT_VIA_AKT1_DN	0.19273	-0.0364737	2.39943	0.0373713	0.243334	-3.90365		KIM_RESPONSE_TO_TSA_AND_DECITABINE_UP	0.143908	-0.0684027	1.2329	0.245403	0.567616	-5.5303		PID_ILK_PATHWAY	-0.197047	-0.130097	-1.89752	0.0876518	0.570722	-4.27149		MOREAUX_MULTIPLE_MYELOMA_BY_TACI_DN	-0.363753	0.0881093	-2.7076	0.0204622	0.133077	-3.2991
DARWICHE_SKIN_TUMOR_PROMOTER_UP	-0.192141	-0.136783	-2.3979	0.0374686	0.243679	-3.90607		WANG_HCP_PROSTATE_CANCER	-0.116708	0.0446001	-1.23094	0.246105	0.568458	-5.53251		PETROVA_ENDOTHELIUM_LYMPHATIC_VS_BLOOD_UP	-0.234389	-0.121155	-1.89492	0.0880261	0.571132	-4.27497		MEISSNER_NPC_HCP_WITH_H3_UNMETHYLATED	0.292242	-0.0242285	2.71013	0.0203699	0.133077	-3.29491
OSADA_ASCL1_TARGETS_UP	-0.203159	0.113255	-2.39711	0.0375193	0.24372	-3.90733		PUIFFE_INVASION_INHIBITED_BY_ASCITES_UP	-0.132573	-0.0689467	-1.23017	0.246384	0.568602	-5.53339		SANSOM_APC_TARGETS_REQUIRE_MYC	-0.201842	0.0131285	-1.89548	0.087946	0.571132	-4.27423		SEITZ_NEOPLASTIC_TRANSFORMATION_BY_8P_DELETION_UP	0.277394	-0.0164487	2.70571	0.0205311	0.13321	-3.30222
MOHANKUMAR_HOXA1_TARGETS_DN	0.20907	-0.024073	2.39556	0.0376192	0.243794	-3.9098		BERENJENO_TRANSFORMED_BY_RHOA_UP	-0.16465	-0.0825372	-1.23003	0.246432	0.568602	-5.53354		KUROZUMI_RESPONSE_TO_ONCOCYTIC_VIRUS_AND_CYCLIC_RGD	-0.298326	-0.287099	-1.89536	0.0879629	0.571132	-4.27438		FAELT_B_CLL_WITH_VH3_21_UP	-0.352842	0.0716744	-2.70602	0.0205197	0.13321	-3.30171
BROWNE_HCMV_INFECTION_2HR_DN	0.284039	-0.180303	2.39609	0.0375848	0.243794	-3.90895		PID_ATR_PATHWAY	-0.186343	-0.0863264	-1.2295	0.246623	0.568701	-5.53415		TONG_INTERACT_WITH_PTTG1	-0.238989	-0.0329588	-1.8923	0.0884051	0.571865	-4.27848		PARK_HSC_VS_MULTIPOTENT_PROGENITORS_DN	-0.480838	0.311985	-2.70273	0.0206407	0.133763	-3.30716
KEGG_GLYCINE_SERINE_AND_THREONINE_METABOLISM	-0.260913	-0.174621	-2.39298	0.0377853	0.244295	-3.9139		REACTOME_GRB2_EVENTS_IN_ERBB2_SIGNALING	0.133653	0.0325737	1.22912	0.246758	0.568772	-5.53457		CHESLER_BRAIN_QTL_TRANS	-0.421103	-0.390166	-1.89302	0.0883008	0.571865	-4.27752		COULOUARN_TEMPORAL_TGFB1_SIGNATURE_DN	0.255141	-0.0996072	2.70102	0.0207034	0.134012	-3.30997
REACTOME_SRP_DEPENDENT_COTRANSLATIONAL_PROTEIN_TARGETING_TO_MEMBRANE	-0.200478	-0.678504	-2.39324	0.0377682	0.244295	-3.91348		KEGG_CYTOKINE_CYTOKINE_RECEPTOR_INTERACTION	-0.118244	0.0855168	-1.22456	0.248401	0.570308	-5.53972		BIERIE_INFLAMMATORY_RESPONSE_TGFB1	-0.461992	-0.0452242	-1.89198	0.0884509	0.571865	-4.2789		BHATTACHARYA_EMBRYONIC_STEM_CELL	-0.420807	0.270035	-2.69843	0.0207995	0.13416	-3.31426
KEGG_ONE_CARBON_POOL_BY_FOLATE	-0.275032	-0.204725	-2.3917	0.037868	0.244542	-3.91593		REACTOME_MITOTIC_G2_G2_M_PHASES	-0.147803	-0.195121	-1.2244	0.24846	0.570308	-5.5399		REACTOME_RECRUITMENT_OF_NUMA_TO_MITOTIC_CENTROSOMES	-0.187343	-0.172879	-1.88988	0.0887562	0.573165	-4.28172		REACTOME_SHC_RELATED_EVENTS_TRIGGERED_BY_IGF1R	-0.301382	0.266162	-2.69856	0.0207945	0.13416	-3.31404
REACTOME_PEROXISOMAL_PROTEIN_IMPORT	0.208067	0.189799	2.39097	0.0379151	0.244559	-3.91709		KINSEY_TARGETS_OF_EWSR1_FLII_FUSION_DN	0.128305	0.0457625	1.22387	0.248649	0.570503	-5.54049		MIKKELSEN_IPS_ICP_WITH_H3K4ME3_AND_H327ME3	-0.238442	0.113567	-1.88798	0.0890323	0.574274	-4.28425		REACTOME_TRANSCRIPTIONAL_REGULATION_BY_RUNX2	-0.344346	0.157334	-2.699	0.0207784	0.13416	-3.31332
REACTOME_INTERFERON_GAMMA_SIGNALING	-0.228673	0.00695079	-2.38579	0.0382517	0.246441	-3.92531		NUNODA_RESPONSE_TO_DASATINIB_IMATINIB_DN	-0.222417	-0.0203697	-1.22333	0.248845	0.570716	-5.5411		HOFMANN_MYELODYSPLASTIC_SYNDROM_HIGH_RISK_DN	-0.348027	-0.03863	-1.88394	0.089623	0.574746	-4.28965		BIOCARTA_IL5_PATHWAY	-0.612292	0.471294	-2.68698	0.0212284	0.134524	-3.33318
SCHAEFFER_PROSTATE_DEVELOPMENT_12HR_DN	-0.279355	-0.235161	-2.38387	0.0383772	0.24696	-3.92835		CALVET_IRINOTECAN_SENSITIVE_VS_REVERTED_DN	-0.179348	-0.151208	-1.22117	0.249629	0.571953	-5.54353		ELLWOOD_MYC_TARGETS_DN	0.275645	0.0889885	1.8839	0.0896278	0.574746	-4.2897		SIG_REGULATION_OF_THE_ACTIN_CYTOSKELETON_BY_RHO_GTPASES	-0.425849	0.240969	-2.68754	0.0212072	0.134524	-3.33225
MATZUK_CENTRAL_FOR_FEMALE_FERTILITY	-0.22344	-0.0939752	-2.38256	0.0384633	0.247225	-3.93043		KORKOLA_SEMINOMA_UP	0.146061	0.0967503	1.21995	0.250069	0.572092	-5.5449		BILANGES_SERUM_RESPONSE_TRANSLATION	-0.454514	0.342046	-1.88656	0.0892389	0.574746	-4.28615		REACTOME_MUSCLE_CONTRACTION	0.292885	0.00689824	2.68712	0.0212232	0.134524	-3.33296
REACTOME_GLYCEROPHOSPHOLIPID_BIOSYNTHESIS	0.187208	0.199913	2.38054	0.0385963	0.247791	-3.93364		REACTOME_ACTIVATION_OF_KAINATE_RECEPTORS_UPON_GLUTAMATE_BINDING	-0.161816	-0.111441	-1.21498	0.25188	0.5748	-5.55047		WARTERS_RESPONSE_TO_IR_SKIN	-0.164976	-0.201465	-1.88492	0.0894786	0.574746	-4.28834		DOANE_BREAST_CANCER_ESR1_UP	0.347886	-0.18045	2.69326	0.020992	0.134524	-3.3228
KEGG_THYROID_CANCER	0.235668	-0.0999034	2.37907	0.0386932	0.247954	-3.93597		SCHMAHL_PDGF_SIGNALING	0.237849	0.01014	1.21468	0.251991	0.574816	-5.55081		REACTOME_FORMATION_OF_SENESCENCE_ASSOCIATED_HETEROCHROMATIN_FOCI_SAHF	-0.306972	-0.232475	-1.88398	0.0896158	0.574746	-4.28959		LEE_NEURAL_CREST_STEM_CELL_DN	0.249864	-0.00671715	2.68852	0.02117	0.134524	-3.33063
SCHAEFFER_PROSTATE_DEVELOPMENT_48HR_UP	0.228957	-0.00295797	2.37879	0.0387118	0.247954	-3.93642		PID_RETINOIC_ACID_PATHWAY	-0.168903	-0.0554161	-1.21391	0.252272	0.574978	-5.55167		VALK_AML_CLUSTER_11	-0.18919	-0.197851	-1.88225	0.0898698	0.575627	-4.2919		MAINA_HYPOXIA_VHL_TARGETS_UP	0.51282	0.325482	2.68641	0.0212498	0.134524	-3.33412
KEGG_SULFUR_METABOLISM	0.376956	-0.124373	2.37688	0.0388382	0.248303	-3.93945		DOANE_BREAST_CANCER_ESR1_DN	-0.166352	-0.0824663	-1.21278	0.252685	0.575445	-5.55293		BIOCARTA_PS1_PATHWAY	0.31273	0.00480667	1.88114	0.0900338	0.576007	-4.29338		MORI_MATURE_B_LYMPHOCYTE_UP	-0.30774	0.0547716	-2.6864	0.0212504	0.134524	-3.33414
BIOCARTA_AKAP13_PATHWAY	-0.242893	0.301918	-2.37592	0.0389017	0.248303	-3.94096		GARGALOVIC_RESPONSE_TO_OXIDIZED_PHOSPHOLIPIDS_LIGHTYELLOW_UP	-0.154542	-0.0261928	-1.21296	0.25262	0.575445	-5.55273		SARRIO_EPITHELIAL_MESENCHYMAL_TRANSITION_UP	-0.26398	-0.174157	-1.87949	0.0902761	0.576886	-4.29558		XU_CREBBP_TARGETS_UP	-0.421353	0.129294	-2.68918	0.0211453	0.134524	-3.32955
REACTOME_TRAFFICKING_OF_GLUR2_CONTAINING_AMPA_RECEPTORS	0.301286	-0.0445913	2.37633	0.0388743	0.248303	-3.94031		BIOCARTA_IL10_PATHWAY	-0.226053	-0.114373	-1.21042	0.253552	0.576225	-5.55557		NAKAMURA_TUMOR_ZONE_PERIPHERAL_VS_CENTRAL_UP	-0.209101	-0.0967116	-1.87861	0.0904069	0.576924	-4.29676		RUAN_RESPONSE_TO_TNF_UP	-0.549061	0.0344522	-2.68914	0.021147	0.134524	-3.32962
LEE_NEURAL_CREST_STEM_CELL_DN	0.18621	-0.00551869	2.37385	0.0390391	0.248603	-3.94424		REACTOME_BASIGIN_INTERACTIONS	0.185187	0.0328923	1.21074	0.253433	0.576225	-5.55521		HOEBEKE_LYMPHOID_STEM_CELL_DN	-0.16891	-0.0155839	-1.87591	0.0908062	0.576924	-4.30035		RUAN_RESPONSE_TO_TNF_TROGLITAZONE_UP	-0.385923	-0.118969	-2.68807	0.0211872	0.134524	-3.33138
DORN_ADENOVIRUS_INFECTION_24HR_UP	0.211275	-0.346458	2.37391	0.0390354	0.248603	-3.94415		BERENJENO_TRANSFORMED_BY_RHOA_REVERSIBLY_DN	-0.160025	-0.0494168	-1.20573	0.255278	0.578475	-5.5608		NUYTTEN_EZH2_TARGETS_DN	-0.154189	-0.117533	-1.87661	0.090703	0.576924	-4.29943		CREIGHTON_ENDOCRINE_THERAPY_RESISTANCE_5	0.295773	-0.12793	2.69323	0.020993	0.134524	-3.32285
LI_INDUCED_T_TO_NATURAL_KILLER_DN	-0.211636	-0.0424738	-2.37291	0.039102	0.248716	-3.94573		REACTOME_GAP_JUNCTION_DEGRADATION	0.149422	-0.246359	1.20258	0.256442	0.579444	-5.5643		ENGELMANN_CANCER_PROGENITORS_UP	0.192092	0.0447104	1.87624	0.0907582	0.576924	-4.29992		GAVIN_FOXP3_TARGETS_CLUSTER_P6	-0.360529	0.370125	-2.68806	0.0211874	0.134524	-3.33139
HOLLMANN_APOPTOSIS_VIA_CD40_UP	-0.175038	-0.0670976	-2.37068	0.0392513	0.249212	-3.94928		YAN_ESCAPE_FROM_ANOIKIS	-0.161877	0.259361	-1.2002	0.257324	0.580721	-5.56694		REACTOME_MITOTIC_METAPHASE_AND_ANAPHASE	-0.250446	-0.179505	-1.8778	0.0905259	0.576924	-4.29783		CHIANG_LIVER_CANCER_SUBCLASS_POLYSOMY7_UP	0.270498	-0.0176162	2.6889	0.0211558	0.134524	-3.33001
OLSSON_E2F3_TARGETS_UP	0.252048	-0.170283	2.36643	0.039537	0.249212	-3.95601		REACTOME_KERATAN_SULFATE_BIOSYNTHESIS	0.136103	0.091471	1.19898	0.257778	0.581269	-5.5683		REACTOME_GAMMA_CARBOXYLATION_HYPUSINE_FORMATION_AND_ARYLSULFATASE_ACTIVATION	0.192884	0.0594917	1.87461	0.0909999	0.577487	-4.30209		NAKAYAMA_SOFT_TISSUE_TUMORS_PCA2_UP	-0.298451	0.456886	-2.69298	0.0210024	0.134524	-3.32326
LI_CISPLATIN_RESISTANCE_DN	0.248735	-0.0501367	2.36791	0.0394369	0.249212	-3.95366		HAHTOLA_SEZARY_SYNDROM_UP	-0.122337	-0.0825477	-1.19629	0.258779	0.582201	-5.57127		REACTOME_CELL_CYCLE_MITOTIC	-0.196475	-0.205535	-1.87043	0.0916237	0.579712	-4.30766		REACTOME_DEFECTIVE_CSF2RB_CAUSES_PULMONARY_SURFACTANT_METABOLISM_DYSFUNCTION_5_SMDP5	0.429178	-0.341992	2.68532	0.0212914	0.134524	-3.33593
TERAMOTO_OPN_TARGETS_CLUSTER_3	-0.347699	0.00684737	-2.36444	0.0396713	0.249212	-3.95916		REACTOME_COLLAGEN_FORMATION	-0.193245	-0.00944388	-1.19274	0.260106	0.583648	-5.5752		REACTOME_LYSOSOME_VESICLE_BIOGENESIS	0.218597	0.0987765	1.87085	0.091561	0.579712	-4.3071		REACTOME_M_PHASE	-0.390977	0.181133	-2.69302	0.021001	0.134524	-3.3232
NIKOLSKY_BREAST_CANCER_16Q24_AMPLICON	-0.210009	-0.0888502	-2.36848	0.0393984	0.249212	-3.95275		CASORELLI_ACUTE_PROMYELOCYTIC_LEUKEMIA_UP	-0.128806	0.0216295	-1.19073	0.260862	0.585064	-5.57742		TURASHVILI_BREAST_DUCTAL_CARCINOMA_VS_DUCTAL_NORMAL_UP	-0.245941	-0.0921566	-1.87014	0.0916666	0.579712	-4.30804		REACTOME_REGULATION_OF_RUNX2_EXPRESSION_AND_ACTIVITY	-0.451973	0.115263	-2.69214	0.0210339	0.134524	-3.32465
CONRAD_GERMLINE_STEM_CELL	-0.337666	0.125782	-2.36434	0.0396783	0.249212	-3.95932		KOKKINAKIS_METHIONINE_DEPRIVATION_96HR_DN	0.132944	-0.0222608	1.19049	0.26095	0.585064	-5.57768		CHIARADONNA_NEOPLASTIC_TRANSFORMATION_KRAS_CDC25_DN	-0.208885	-0.122246	-1.86837	0.0919314	0.580053	-4.31039		REACTOME_ACTIVATED_NTRK2_SIGNALS_THROUGH_PI3K	0.520693	-0.140274	2.6852	0.021296	0.134524	-3.33613
SERVITJA_ISLET_HNF1A_TARGETS_UP	-0.241238	-0.0933983	-2.3693	0.0393435	0.249212	-3.95145		NUNODA_RESPONSE_TO_DASATINIB_IMATINIB_UP	-0.135202	0.126887	-1.18914	0.261457	0.585485	-5.57917		REACTOME_TP53_REGULATES_TRANSCRIPTION_OF_SEVERAL_ADDITIONAL_CELL_DEATH_GENES_WHOSE_SPECIFIC_ROLES_IN_P53_DEPENDENT_APOPTOSIS_REMAIN_UNCERTAIN	-0.308585	0.0613131	-1.86871	0.0918811	0.580053	-4.30995		BIOCARTA_GATA3_PATHWAY	-0.395367	0.0751809	-2.68215	0.0214119	0.134947	-3.34116
REACTOME_SCF_SKP2_MEDIATED_DEGRADATION_OF_P27_P21	-0.233437	-0.276144	-2.36921	0.0393497	0.249212	-3.9516		PID_CIRCADIAN_PATHWAY	-0.217531	-0.0227742	-1.1864	0.26249	0.586172	-5.58218		REACTOME_THROMBOXANE_SIGNALLING_THROUGH_TP_RECEPTOR	-0.250848	-0.11502	-1.86757	0.0920516	0.580146	-4.31146		LEE_DOUBLE_POLAR_THYMOCYTE	0.435262	0.0672199	2.68262	0.021394	0.134947	-3.34038
REACTOME_ADRENALINE_NORADRENALINE_INHIBITS_INSULIN_SECRETION	-0.306722	0.0252948	-2.36599	0.0395668	0.249212	-3.95671		PID_RAC1_REG_PATHWAY	-0.135475	0.0284558	-1.18594	0.262665	0.586274	-5.58269		SCIBETTA_KDM5B_TARGETS_DN	-0.21246	-0.111118	-1.86638	0.0922308	0.580611	-4.31304		REACTOME_TRYPTOPHAN_CATABOLISM	0.619301	0.0925513	2.6787	0.021544	0.135327	-3.34686
REACTOME_REDUCTION_OF_CYTOSOLIC_CA_LEVELS	0.428861	0.102857	2.36481	0.039646	0.249212	-3.95856		REACTOME_SPRY_REGULATION_OF_FGF_SIGNALING	-0.238544	-0.0493987	-1.18435	0.263266	0.586909	-5.58444		KEGG_ASCORBATE_AND_ALDARATE_METABOLISM	-0.200891	-0.0356811	-1.86545	0.0923719	0.580834	-4.31429		STEGMEIER_PREMITOTIC_CELL_CYCLE_REGULATORS	-0.426294	0.0690911	-2.679	0.0215324	0.135327	-3.34636
REACTOME_TERMINATION_OF_TRANSLESION_DNA_SYNTHESIS	-0.203734	-0.245832	-2.36454	0.0396644	0.249212	-3.95899		PID_FRA_PATHWAY	-0.186116	-0.0507751	-1.17952	0.2651	0.5879	-5.58974		GRAHAM_CML_QUIESCENT_VS_NORMAL_DIVIDING_DN	0.32633	-0.178501	1.8647	0.0924838	0.580874	-4.31527		REACTOME_NEGATIVE_REGULATION_OF_FGFR4_SIGNALING	0.309358	0.000637687	2.67865	0.021546	0.135327	-3.34694
NGUYEN_NOTCH1_TARGETS_UP	0.283923	-0.178296	2.36191	0.0398431	0.249424	-3.96317		REACTOME_P130CAS_LINKAGE_TO_MAPK_SIGNALING_FOR_INTEGRINS	-0.148299	-0.0416827	-1.18136	0.264397	0.5879	-5.58772		REACTOME_ANTIGEN_PRESENTATION_FOLDING_ASSEMBLY_AND_PEPTIDE_LOADING_OF_CLASS_I_MHC	0.402674	-0.0902017	1.86031	0.0931486	0.580878	-4.32111		KARLSSON_TGFB1_TARGETS_UP	-0.452987	0.317358	-2.67764	0.0215849	0.135416	-3.34861
WANG_LSD1_TARGETS_DN	-0.303204	-0.0819562	-2.36183	0.039848	0.249424	-3.96328		MAHADEVAN_GIST_MORPHOLOGICAL_SWITCH	0.163877	0.196995	1.1797	0.265028	0.5879	-5.58954		FOURNIER_ACINAR_DEVELOPMENT_LATE_UP	-0.249184	-0.104748	-1.86052	0.093117	0.580878	-4.32083		REACTOME_TRANSPORT_AND_SYNTHESIS_OF_PAPS	0.536506	-0.421865	2.67649	0.0216289	0.135538	-3.3505
REACTOME_RNA_POLYMERASE_I_PROMOTER_ESCAPE	-0.207048	-0.385945	-2.36277	0.0397842	0.249424	-3.9618		JOHANSSON_BRAIN_CANCER_EARLY_VS_LATE_DN	0.127489	0.0185956	1.17896	0.26531	0.588129	-5.59035		SEMBA_FHIT_TARGETS_UP	0.257905	-0.0547192	1.86002	0.0931926	0.580878	-4.32149		BORCZUK_MALIGNANT_MESOTHELIOMA_UP	-0.327109	0.161819	-2.6726	0.0217797	0.136172	-3.35693
REACTOME_SYNTHESIS_OF_BILE_ACIDS_AND_BILE_SALTS_VIA_27_HYDROXYCHOLESTEROL	-0.26377	0.0115825	-2.36029	0.0399532	0.249517	-3.96573		GARY_CD5_TARGETS_DN	-0.113234	-0.0622757	-1.17493	0.266849	0.589169	-5.59476		WINNEPENNINCKX_MELANOMA_METASTASIS_UP	-0.260678	-0.247641	-1.86267	0.0927908	0.580878	-4.31797		REACTOME_THE_RETINOID_CYCLE_IN_CONES_DAYLIGHT_VISION	0.559297	-0.00958159	2.67275	0.0217736	0.136172	-3.35668
REACTOME_INTERLEUKIN_2_FAMILY_SIGNALING	-0.335686	0.114282	-2.36028	0.0399536	0.249517	-3.96574		KIM_MYCN_AMPLIFICATION_TARGETS_DN	0.125621	0.00596983	1.17428	0.267098	0.58948	-5.59547		NAKAMURA_ADIPOGENESIS_EARLY_DN	-0.28404	-0.112825	-1.85982	0.0932234	0.580878	-4.32176		DING_LUNG_CANCER_MUTATED_SIGNIFICANTLY	-0.306941	0.23874	-2.67068	0.0218543	0.136484	-3.3601
BIOCARTA_COMP_PATHWAY	-0.377128	-0.099093	-2.35821	0.040095	0.249969	-3.96902		TAKEDA_TARGETS_OF_NUP98_HOXA9_FUSION_3D_UP	-0.125508	0.0807301	-1.17365	0.267339	0.589766	-5.59616		REACTOME_COLLAGEN_DEGRADATION	-0.237175	0.024345	-1.86024	0.0931596	0.580878	-4.3212		DIAZ_CHRONIC_MEYLOGENOUS_LEUKEMIA_DN	-0.255443	0.198026	-2.6677	0.0219707	0.1369	-3.36502
PID_FAS_PATHWAY	0.21286	0.0302051	2.35065	0.040615	0.249969	-3.98097		GRAHAM_CML_QUIESCENT_VS_NORMAL_QUIESCENT_UP	-0.179506	-0.0847725	-1.169	0.269124	0.592287	-5.60122		REACTOME_TRANSCRIPTIONAL_REGULATION_BY_THE_AP_2_TFAP2_FAMILY_OF_TRANSCRIPTION_FACTORS	-0.287995	-0.0203447	-1.86091	0.0930582	0.580878	-4.32031		DER_IFN_ALPHA_RESPONSE_DN	-0.388981	-0.291831	-2.66823	0.0219497	0.1369	-3.36414
PID_RANBP2_PATHWAY	-0.270704	-0.111028	-2.35561	0.0402731	0.249969	-3.97313		WANG_RESPONSE_TO_FORSKOLIN_DN	-0.218687	0.0486404	-1.16811	0.269465	0.592328	-5.60218		REACTOME_RHO_GTPASES_ACTIVATE_FORMINS	-0.22381	-0.216355	-1.85853	0.0934203	0.581446	-4.32348		REACTOME_SYNTHESIS_SECRETION_AND_DEACYLATION_OF_GHRELIN	0.323831	-0.0909473	2.6646	0.0220922	0.137346	-3.37013
REACTOME_CROSS_PRESENTATION_OF_SOLUBLE_EXOGENOUS_ANTIGENS_ENDOSOMES	-0.261546	-0.20663	-2.35365	0.0404078	0.249969	-3.97623		VANHARANTA_UTERINE_FIBROID_WITH_7Q_DELETION_UP	-0.138728	-0.00261666	-1.16845	0.269337	0.592328	-5.60182		REACTOME_FGFR2C_LIGAND_BINDING_AND_ACTIVATION	-0.381536	-0.0302794	-1.84942	0.094818	0.589479	-4.33556		GENTILE_UV_HIGH_DOSE_UP	0.31223	0.0886089	2.66473	0.0220873	0.137346	-3.36992
NUNODA_RESPONSE_TO_DASATINIB_IMATINIB_DN	0.344209	-0.0868529	2.35183	0.0405335	0.249969	-3.97911		OUELLET_OVARIAN_CANCER_INVASIVE_VS_LMP_DN	0.17412	0.196874	1.16747	0.269712	0.592559	-5.60288		ALCALAY_AML_BY_NPM1_LOCALIZATION_DN	-0.233007	-0.129309	-1.84704	0.0951856	0.590999	-4.33871		KEGG_PRIMARY_IMMUNODEFICIENCY	-0.413269	0.256392	-2.66332	0.022143	0.137351	-3.37225
MYLLYKANGAS_AMPLIFICATION_HOT_SPOT_15	-0.34183	-0.362484	-2.35284	0.0404636	0.249969	-3.97751		ODONNELL_TARGETS_OF_MYC_AND_TFRC_DN	-0.225506	-0.17287	-1.1652	0.270589	0.593614	-5.60535		NATSUME_RESPONSE_TO_INTERFERON_BETA_DN	-0.265964	-0.00486395	-1.84593	0.0953574	0.590999	-4.34017		SMID_BREAST_CANCER_RELAPSE_IN_BRAIN_DN	0.311742	-0.277116	2.66361	0.0221314	0.137351	-3.37177
OHM_EMBRYONIC_CARCINOMA_DN	-0.264307	-0.305212	-2.35163	0.0405474	0.249969	-3.97942		GRUETZMANN_PANCREATIC_CANCER_UP	-0.118945	-0.0127476	-1.16365	0.271189	0.594693	-5.60703		ZHENG_IL22_SIGNALING_DN	0.209461	-0.102768	1.84573	0.0953891	0.590999	-4.34044		REACTOME_TRANSPORT_OF_INORGANIC_CATIONS_ANIONS_AND_AMINO_ACIDS_OLIGOPEPTIDES	0.353759	-0.074158	2.66116	0.0222284	0.137691	-3.37582
COATES_MACROPHAGE_M1_VS_M2_DN	-0.226004	0.0481568	-2.35151	0.0405556	0.249969	-3.97961		DITTMER_PTHLH_TARGETS_DN	-0.116782	-0.120523	-1.16284	0.271502	0.594904	-5.6079		DELPUECH_FOXO3_TARGETS_DN	-0.21105	-0.283611	-1.84507	0.0954923	0.590999	-4.34132		REACTOME_ADRENOCEPTORS	0.459407	-0.134653	2.66066	0.0222479	0.137691	-3.37663
CHIARETTI_T_ALL_REFRACTORY_TO_THERAPY	-0.291417	-0.214917	-2.35353	0.0404161	0.249969	-3.97642		RODRIGUES_NTN1_TARGETS_UP	0.18989	0.00382908	1.16184	0.27189	0.595248	-5.60899		REACTOME_SYNTHESIS_OF_BILE_ACIDS_AND_BILE_SALTS_VIA_27_HYDROXYCHOLESTEROL	-0.313494	0.100533	-1.84384	0.0956833	0.591517	-4.34295		WOOD_EBV_EBNA1_TARGETS_UP	-0.276278	0.0403543	-2.65958	0.0222907	0.137802	-3.37841
CHYLA_CBFA2T3_TARGETS_DN	0.181043	0.133406	2.35063	0.0406166	0.249969	-3.98101		KEGG_VIBRIO_CHOLERAE_INFECTION	0.153324	0.00665202	1.15611	0.274121	0.597701	-5.61518		GHO_ATF5_TARGETS_UP	0.288307	-0.303165	1.84232	0.0959198	0.592313	-4.34495		KEGG_RNA_DEGRADATION	-0.462284	0.114234	-2.65873	0.0223247	0.137857	-3.37982
CHANGOLKAR_H2AFY_TARGETS_UP	0.203625	0.111185	2.35686	0.0401878	0.249969	-3.97116		ELVIDGE_HIF1A_AND_HIF2A_TARGETS_DN	-0.13664	-0.0664321	-1.15755	0.27356	0.597701	-5.61363		WATANABE_ULCERATIVE_COLITIS_WITH_CANCER_UP	-0.203199	0.0355724	-1.84153	0.0960441	0.592415	-4.346		HOLLEMAN_VINCRISTINE_RESISTANCE_B_ALL_DN	-0.446332	0.189029	-2.65693	0.0223965	0.138145	-3.38279
REACTOME_STIMULI_SENSING_CHANNELS	0.210227	0.059325	2.35576	0.0402628	0.249969	-3.97289		GOZGIT_ESR1_TARGETS_UP	-0.137659	0.000969011	-1.15664	0.273916	0.597701	-5.61461		HAHTOLA_MYCOSIS_FUNGOIDES_DN	-0.29485	-0.21216	-1.83854	0.0965125	0.594638	-4.34996		SU_TESTIS	-0.250686	0.226518	-2.6558	0.0224416	0.138268	-3.38465
REACTOME_PHOSPHORYLATION_SITE_MUTANTS_OF_CTNNB1_ARE_NOT_TARGETED_TO_THE_PROTEASOME_BY_THE_DESTRUCTION_COMPLEX	0.197168	-0.146849	2.35368	0.0404062	0.249969	-3.97619		MOHANKUMAR_HOXA1_TARGETS_DN	0.125174	-0.0494861	1.1549	0.274597	0.598351	-5.61649		WHITFIELD_CELL_CYCLE_G2_M	-0.175409	-0.236917	-1.8364	0.0968481	0.595372	-4.35278		KEGG_PYRIMIDINE_METABOLISM	-0.355377	0.0922264	-2.65298	0.0225544	0.138653	-3.38929
REACTOME_DEX_H_BOX_HELICASES_ACTIVATE_TYPE_I_IFN_AND_INFLAMMATORY_CYTOKINES_PRODUCTION	0.3014	-0.283668	2.34935	0.0407055	0.250237	-3.98304		GARGALOVIC_RESPONSE_TO_OXIDIZED_PHOSPHOLIPIDS_GREEN_DN	-0.159022	-0.0125214	-1.15282	0.275409	0.599643	-5.61872		REACTOME_POLO_LIKE_KINASE_MEDIATED_EVENTS	-0.255642	-0.162195	-1.8369	0.0967705	0.595372	-4.35213		FISCHER_G1_S_CELL_CYCLE	-0.291393	0.0798871	-2.65325	0.0225438	0.138653	-3.38886
WANG_TARGETS_OF_MLL_CBP_FUSION_UP	0.173985	-0.0277019	2.34667	0.0408918	0.250263	-3.98727		REACTOME_CYTOCHROME_P450_ARRANGED_BY_SUBSTRATE_TYPE	0.127623	0.0841213	1.15204	0.275716	0.599787	-5.61957		REACTOME_CDC6_ASSOCIATION_WITH_THE_ORC_ORIGIN_COMPLEX	-0.215557	-0.507403	-1.83511	0.0970524	0.595962	-4.35449		KEGG_LYSOSOME	0.303617	-0.229226	2.64917	0.0227082	0.139443	-3.39558
BROWNE_HCMV_INFECTION_16HR_DN	-0.255563	-0.0294404	-2.34832	0.040777	0.250263	-3.98466		WEST_ADRENOCORTICAL_TUMOR_MARKERS_UP	-0.261964	-0.119011	-1.15187	0.275782	0.599787	-5.61975		DAIRKEE_CANCER_PRONE_RESPONSE_E2	-0.239663	-0.00538899	-1.8336	0.0972898	0.596204	-4.35647		COLDREN_GEFITINIB_RESISTANCE_UP	-0.311438	0.0939228	-2.6469	0.0228003	0.139679	-3.39933
HOFFMANN_IMMATURE_TO_MATURE_B_LYMPHOCYTE_UP	-0.258215	-0.0233145	-2.3467	0.0408897	0.250263	-3.98722		BORLAK_LIVER_CANCER_EGF_UP	0.167977	-0.0152688	1.15182	0.275802	0.599787	-5.6198		WHITFIELD_CELL_CYCLE_G2	-0.167198	-0.110124	-1.83349	0.0973085	0.596204	-4.35663		LY_AGING_MIDDLE_DN	-0.42828	0.494725	-2.64642	0.0228196	0.139679	-3.40011
ZHAN_MULTIPLE_MYELOMA_CD1_DN	0.243095	0.0181144	2.34723	0.0408526	0.250263	-3.98638		KEGG_COMPLEMENT_AND_COAGULATION_CASCADES	0.141638	0.0838969	1.1489	0.276952	0.600153	-5.62295		KEGG_VALINE_LEUCINE_AND_ISOLEUCINE_BIOSYNTHESIS	0.283626	-0.362713	1.82167	0.0991943	0.597683	-4.3722		YAO_TEMPORAL_RESPONSE_TO_PROGESTERONE_CLUSTER_11	-0.407206	0.13821	-2.64634	0.0228229	0.139679	-3.40024
WILCOX_RESPONSE_TO_PROGESTERONE_DN	-0.197343	-0.11468	-2.34301	0.0411476	0.251069	-3.99305		REACTOME_INTERACTIONS_OF_VPR_WITH_HOST_CELLULAR_PROTEINS	-0.199378	-0.0894539	-1.1483	0.277185	0.600186	-5.62358		BIOCARTA_MYOSIN_PATHWAY	0.275497	-0.334459	1.81123	0.10089	0.597683	-4.38593		BIOCARTA_SLRP_PATHWAY	-0.530885	0.479249	-2.64567	0.0228502	0.139691	-3.40135
FRASOR_RESPONSE_TO_SERM_OR_FULVESTRANT_UP	0.274577	0.113847	2.34258	0.0411781	0.251069	-3.99374		REACTOME_DEFENSINS	0.392603	0.216588	1.14362	0.279034	0.601585	-5.6286		BIOCARTA_STATHMIN_PATHWAY	-0.272455	-0.339522	-1.83031	0.0978122	0.597683	-4.36082		LU_TUMOR_ENDOTHELIAL_MARKERS_DN	0.325922	0.42623	2.64188	0.0230051	0.140252	-3.4076
RAO_BOUND_BY_SALL4	0.205187	0.000742967	2.34153	0.0412516	0.251069	-3.99539		REACTOME_BETA_DEFENSINS	0.392603	0.216588	1.14362	0.279034	0.601585	-5.6286		PID_ECADHERIN_NASCENT_AJ_PATHWAY	0.212579	-0.174132	1.82676	0.0983785	0.597683	-4.3655		REACTOME_PHENYLALANINE_METABOLISM	0.484947	-0.0961575	2.64155	0.0230185	0.140252	-3.40814
REACTOME_EGFR_TRANSACTIVATION_BY_GASTRIN	0.265699	-0.261594	2.3436	0.0411067	0.251069	-3.99213		REACTOME_TRAFFICKING_OF_AMPA_RECEPTORS	-0.152333	0.0155662	-1.14408	0.278855	0.601585	-5.62811		REACTOME_SLC_MEDIATED_TRANSMEMBRANE_TRANSPORT	0.182995	-0.0111084	1.82153	0.0992177	0.597683	-4.37239		REACTOME_ER_QUALITY_CONTROL_COMPARTMENT_ERQC	0.466175	-0.295581	2.64159	0.0230168	0.140252	-3.40807
REACTOME_AURKA_ACTIVATION_BY_TPX2	-0.336693	0.0705146	-2.34196	0.0412213	0.251069	-3.99471		ROVERSI_GLIOMA_COPY_NUMBER_UP	0.12055	0.00699026	1.1429	0.27932	0.60173	-5.62937		REACTOME_ZINC_TRANSPORTERS	0.313027	-0.0426849	1.81063	0.100987	0.597683	-4.38672		ONDER_CDH1_TARGETS_2_DN	0.308236	-0.0109388	2.63883	0.0231304	0.140778	-3.41262
REACTOME_SIGNALING_BY_ROBO_RECEPTORS	-0.17801	-0.485492	-2.34069	0.0413107	0.251151	-3.99672		CASTELLANO_NRAS_TARGETS_UP	-0.13379	-0.0548569	-1.14145	0.279898	0.602268	-5.63093		REACTOME_IRAK1_RECRUITS_IKK_COMPLEX	-0.308977	-0.132719	-1.81927	0.0995828	0.597683	-4.37537		JACKSON_DNMT1_TARGETS_DN	-0.285416	0.300997	-2.63809	0.0231608	0.140808	-3.41384
BIOCARTA_BCR_PATHWAY	-0.167709	-0.202781	-2.33966	0.0413831	0.251313	-3.99834		PID_RHOA_REG_PATHWAY	-0.139482	0.0614315	-1.14103	0.280063	0.602387	-5.63137		REACTOME_TRANSPORT_TO_THE_GOLGI_AND_SUBSEQUENT_MODIFICATION	0.26957	0.0268627	1.81035	0.101033	0.597683	-4.38708		KYNG_ENVIRONMENTAL_STRESS_RESPONSE_NOT_BY_UV_IN_OLD	-0.259857	-0.161326	-2.63739	0.0231898	0.140828	-3.415
REACTOME_ADHERENS_JUNCTIONS_INTERACTIONS	0.339301	-0.108371	2.33822	0.0414854	0.251657	-4.00063		KEGG_MAPK_SIGNALING_PATHWAY	-0.109035	0.0347679	-1.13877	0.280962	0.603214	-5.63378		REACTOME_HIV_LIFE_CYCLE	-0.18085	-0.199592	-1.81898	0.0996287	0.597683	-4.37574		KEGG_SPLICEOSOME	-0.573398	0.0502985	-2.63284	0.0233783	0.1416	-3.42248
ONO_FOXP3_TARGETS_UP	-0.292368	-0.037892	-2.33583	0.0416546	0.252405	-4.0044		PID_RB_1PATHWAY	-0.150298	0.0213651	-1.13716	0.281605	0.603833	-5.6355		TURASHVILI_BREAST_CARCINOMA_DUCTAL_VS_LOBULAR_DN	0.469789	0.141213	1.81284	0.100626	0.597683	-4.38382		LEE_EARLY_T_LYMPHOCYTE_UP	-0.352235	0.375335	-2.63185	0.0234198	0.1416	-3.42412
SESTO_RESPONSE_TO_UV_C8	0.197871	0.026401	2.33423	0.0417678	0.252812	-4.00691		SIG_REGULATION_OF_THE_ACTIN_CYTOSKELETON_BY_RHO_GTPASES	-0.129652	-0.170003	-1.13611	0.282025	0.604123	-5.63662		BIDUS_METASTASIS_UP	-0.173088	-0.276791	-1.81103	0.100922	0.597683	-4.38619		REACTOME_G1_S_DNA_DAMAGE_CHECKPOINTS	-0.45792	0.181356	-2.63349	0.0233512	0.1416	-3.42141
REACTOME_RNA_POLYMERASE_III_TRANSCRIPTION_INITIATION_FROM_TYPE_3_PROMOTER	-0.260665	-0.211253	-2.33338	0.0418288	0.252903	-4.00827		LA_MEN1_TARGETS	0.185639	0.0628469	1.13551	0.282262	0.604123	-5.63725		TOMIDA_METASTASIS_UP	-0.231109	0.0488768	-1.81852	0.0997027	0.597683	-4.37634		REACTOME_ERYTHROPOIETIN_ACTIVATES_RAS	-0.363489	0.140454	-2.63193	0.0234162	0.1416	-3.42398
WANG_LSD1_TARGETS_UP	-0.301611	0.00051608	-2.33189	0.0419349	0.253266	-4.01061		REACTOME_ABC_FAMILY_PROTEINS_MEDIATED_TRANSPORT	0.138176	-0.138619	1.13451	0.282661	0.604217	-5.63831		KONG_E2F1_TARGETS	-0.376736	-0.28058	-1.82183	0.0991683	0.597683	-4.37199		SHIPP_DLBCL_CURED_VS_FATAL_DN	-0.266689	0.0933028	-2.63018	0.0234895	0.14171	-3.42687
BOYAULT_LIVER_CANCER_SUBCLASS_G12_UP	0.262134	-0.0786699	2.32867	0.0421653	0.2541	-4.01569		REACTOME_KERATAN_SULFATE_DEGRADATION	0.245867	0.0422473	1.13293	0.283295	0.604308	-5.64		MYLLYKANGAS_AMPLIFICATION_HOT_SPOT_6	-0.312355	-0.387837	-1.81857	0.0996956	0.597683	-4.37629		NOUSHMEHR_GBM_SILENCED_BY_METHYLATION	0.314701	0.0113299	2.63049	0.0234765	0.14171	-3.42636
REACTOME_ACTIVATION_OF_CASPASES_THROUGH_APOPTOSOME_MEDIATED_CLEAVAGE	0.490762	0.0566157	2.32907	0.0421369	0.2541	-4.01506		KAN_RESPONSE_TO_ARSENIC_TRIOXIDE	-0.119908	-0.0833516	-1.13088	0.284118	0.604492	-5.64217		CAFFAREL_RESPONSE_TO_THC_8HR_5_DN	-0.379461	-0.0786486	-1.8171	0.0999331	0.597683	-4.37821		REACTOME_ACYL_CHAIN_REMODELLING_OF_PG	0.359526	-0.037014	2.62899	0.0235391	0.141741	-3.42882
REACTOME_TRANSFERRIN_ENDOCYTOSIS_AND_RECYCLING	-0.280329	0.201266	-2.32615	0.0423472	0.254917	-4.01967		TONKS_TARGETS_OF_RUNX1_RUNX1T1_FUSION_MONOCYTE_UP	-0.117477	-0.0376504	-1.12996	0.284486	0.604663	-5.64314		COLLIS_PRKDC_REGULATORS	0.193393	-0.0470501	1.82965	0.0979171	0.597683	-4.36169		GRASEMANN_RETINOBLASTOMA_WITH_6P_AMPLIFICATION	-0.421296	0.119156	-2.62882	0.0235463	0.141741	-3.4291
KEGG_GLYCOSAMINOGLYCAN_BIOSYNTHESIS_KERATAN_SULFATE	0.277891	0.221648	2.32248	0.0426122	0.255101	-4.02545		BIOCARTA_INTEGRIN_PATHWAY	-0.118327	0.00480987	-1.12905	0.284854	0.604888	-5.64411		WILLERT_WNT_SIGNALING	-0.233125	0.0432254	-1.82727	0.0982973	0.597683	-4.36483		MATZUK_FERTILIZATION	0.585361	-0.219427	2.6281	0.0235766	0.141769	-3.43029
KEGG_HYPERTROPHIC_CARDIOMYOPATHY_HCM	0.285763	0.0313609	2.31106	0.0434495	0.255101	-4.04345		KIM_WT1_TARGETS_12HR_DN	-0.0987456	0.0179118	-1.12707	0.285651	0.605412	-5.64621		TARTE_PLASMA_CELL_VS_PLASMABLAST_DN	-0.219609	-0.203796	-1.81253	0.100676	0.597683	-4.38422		KEGG_ALPHA_LINOLENIC_ACID_METABOLISM	0.33588	-0.230182	2.62108	0.023873	0.141846	-3.44184
BIOCARTA_EGF_PATHWAY	0.239969	-0.0739723	2.31035	0.043502	0.255101	-4.04457		SCIBETTA_KDM5B_TARGETS_UP	-0.1682	-0.0637547	-1.12381	0.286968	0.60614	-5.64965		FLECHNER_PBL_KIDNEY_TRANSPLANT_REJECTED_VS_OK_DN	-0.215213	-0.03793	-1.83021	0.0978287	0.597683	-4.36095		BIOCARTA_TFF_PATHWAY	0.278739	-0.126237	2.62617	0.0236578	0.141846	-3.43347
BIOCARTA_MEF2D_PATHWAY	-0.216218	-0.2562	-2.31335	0.0432798	0.255101	-4.03983		CAIRO_PML_TARGETS_BOUND_BY_MYC_DN	-0.130129	0.0662035	-1.12175	0.287806	0.607173	-5.65183		HOFMANN_CELL_LYMPHOMA_UP	-0.194204	-0.183898	-1.81814	0.0997646	0.597683	-4.37685		SCHLOSSER_SERUM_RESPONSE_AUGMENTED_BY_MYC	-0.269728	0.069667	-2.62496	0.0237088	0.141846	-3.43546
BIOCARTA_UCALPAIN_PATHWAY	0.362968	-0.10398	2.32395	0.0425063	0.255101	-4.02314		SAENZ_DETOX_PATHWAY_AND_CARCINOGENESIS_DN	0.203122	0.103536	1.12011	0.28847	0.608108	-5.65355		FAELT_B_CLL_WITH_VH3_21_UP	0.236729	-0.201689	1.81557	0.100183	0.597683	-4.38023		TRAYNOR_RETT_SYNDROM_DN	0.296854	-0.316181	2.62132	0.0238628	0.141846	-3.44144
REACTOME_RETROGRADE_NEUROTROPHIN_SIGNALLING	0.381411	0.0462938	2.31442	0.0432016	0.255101	-4.03816		GARGALOVIC_RESPONSE_TO_OXIDIZED_PHOSPHOLIPIDS_BLUE_UP	-0.123776	-0.0685054	-1.11965	0.288655	0.608266	-5.65403		LEE_AGING_NEOCORTEX_DN	-0.190822	-0.0767649	-1.81243	0.100693	0.597683	-4.38435		KRIGE_RESPONSE_TO_TOSEDOSTAT_24HR_DN	-0.309395	0.0716855	-2.62379	0.023758	0.141846	-3.43738
REACTOME_MRNA_SPLICING	-0.226438	-0.249663	-2.32293	0.0425802	0.255101	-4.02475		KEGG_SMALL_CELL_LUNG_CANCER	-0.154081	0.0557876	-1.11848	0.289132	0.608339	-5.65527		ZHANG_ANTIVIRAL_RESPONSE_TO_RIBAVIRIN_UP	-0.332831	-0.0123595	-1.81802	0.099785	0.597683	-4.37701		ENGELMANN_CANCER_PROGENITORS_DN	0.300289	-0.0577219	2.62268	0.0238051	0.141846	-3.4392
REACTOME_SEMA3A_PAK_DEPENDENT_AXON_REPULSION	-0.283176	0.0194655	-2.32118	0.0427071	0.255101	-4.02751		BIOCARTA_PAR1_PATHWAY	-0.142369	0.0915025	-1.11872	0.289034	0.608339	-5.65501		WENG_POR_TARGETS_GLOBAL_DN	-0.182018	0.0892539	-1.82752	0.0982566	0.597683	-4.3645		ITO_PTTG1_TARGETS_DN	-0.333622	0.385435	-2.62304	0.0237898	0.141846	-3.43861
REACTOME_TRANSPORT_TO_THE_GOLGI_AND_SUBSEQUENT_MODIFICATION	0.197892	0.118088	2.30796	0.0436791	0.255101	-4.04833		ODONNELL_TFRC_TARGETS_UP	-0.0929383	-0.0459888	-1.11674	0.289842	0.609365	-5.6571		BAFNA_MUC4_TARGETS_UP	0.608934	-0.0983556	1.81213	0.100743	0.597683	-4.38475		VANTVEER_BREAST_CANCER_ESR1_UP	0.230666	-0.239421	2.62478	0.0237164	0.141846	-3.43576
LU_TUMOR_VASCULATURE_DN	-0.53385	0.26955	-2.3118	0.0433945	0.255101	-4.04228		KEGG_STARCH_AND_SUCROSE_METABOLISM	0.160173	-0.0372532	1.11639	0.289984	0.609432	-5.65746		CHIANG_LIVER_CANCER_SUBCLASS_PROLIFERATION_UP	-0.217221	-0.175727	-1.82427	0.098777	0.597683	-4.36878		WHITFIELD_CELL_CYCLE_G2_M	-0.288924	0.1371	-2.62635	0.0236501	0.141846	-3.43317
RAHMAN_TP53_TARGETS_PHOSPHORYLATED	-0.235049	-0.338196	-2.32421	0.0424875	0.255101	-4.02273		REACTOME_PYRUVATE_METABOLISM	0.112446	-0.0911583	1.11489	0.2906	0.609645	-5.65905		YANAGISAWA_LUNG_CANCER_RECURRENCE	-0.405542	-0.00457768	-1.82099	0.0993049	0.597683	-4.3731		REACTOME_CELLULAR_SENESCENCE	-0.29676	0.0856273	-2.6212	0.0238682	0.141846	-3.44165
PASQUALUCCI_LYMPHOMA_BY_GC_STAGE_UP	0.234989	-0.00579065	2.31957	0.0428245	0.255101	-4.03005		VANHARANTA_UTERINE_FIBROID_DN	-0.104589	0.0252852	-1.11506	0.290529	0.609645	-5.65886		PLASARI_TGFB1_TARGETS_10HR_DN	-0.195548	-0.014567	-1.81366	0.100493	0.597683	-4.38274		REACTOME_PYRIMIDINE_SALVAGE	-0.455903	0.182594	-2.62145	0.0238574	0.141846	-3.44123
NIKOLSKY_BREAST_CANCER_20P13_AMPLICON	-0.453724	0.251635	-2.308	0.0436759	0.255101	-4.04826		MIDORIKAWA_AMPLIFIED_IN_LIVER_CANCER	-0.160712	-0.0335704	-1.11479	0.290639	0.609645	-5.65915		REACTOME_TRANSCRIPTION_OF_E2F_TARGETS_UNDER_NEGATIVE_CONTROL_BY_P107_RBL1_AND_P130_RBL2_IN_COMPLEX_WITH_HDAC1	-0.175239	-0.275339	-1.81619	0.100081	0.597683	-4.37941		FEVR_CTNNB1_TARGETS_UP	0.256134	-0.0925668	2.61987	0.0239247	0.142	-3.44384
NIKOLSKY_BREAST_CANCER_22Q13_AMPLICON	-0.28954	0.0229394	-2.3174	0.0429824	0.255101	-4.03345		REACTOME_GLYCOLYSIS	-0.162372	-0.102035	-1.11409	0.290926	0.609781	-5.65988		REACTOME_MASTL_FACILITATES_MITOTIC_PROGRESSION	-0.271349	-0.0926768	-1.82671	0.0983857	0.597683	-4.36556		PID_HNF3B_PATHWAY	0.319223	-0.211583	2.61627	0.0240786	0.142629	-3.44976
NADLER_OBESITY_UP	-0.308653	-0.0510428	-2.32023	0.0427761	0.255101	-4.029		SENGUPTA_NASOPHARYNGEAL_CARCINOMA_UP	-0.12649	-0.0250924	-1.11116	0.292127	0.610469	-5.66295		REACTOME_HSF1_ACTIVATION	-0.286584	-0.100419	-1.81544	0.100204	0.597683	-4.3804		NAISHIRO_CTNNB1_TARGETS_WITH_LEF1_MOTIF	0.267553	-0.00325722	2.61557	0.0241085	0.142629	-3.45091
MARIADASON_RESPONSE_TO_CURCUMIN_SULINDAC_7	0.30926	-0.296456	2.32016	0.0427811	0.255101	-4.02911		HOLLMANN_APOPTOSIS_VIA_CD40_DN	0.0981234	-0.021367	1.11049	0.292403	0.610769	-5.66365		REACTOME_REDUCTION_OF_CYTOSOLIC_CA_LEVELS	0.382767	0.0256748	1.8265	0.0984201	0.597683	-4.36584		REACTOME_SEPARATION_OF_SISTER_CHROMATIDS	-0.444426	0.218027	-2.6159	0.0240944	0.142629	-3.45037
ZHANG_GATA6_TARGETS_DN	-0.283519	0.180861	-2.30727	0.0437306	0.255101	-4.04942		KEGG_PENTOSE_AND_GLUCURONATE_INTERCONVERSIONS	0.175608	0.0426729	1.10764	0.293575	0.612529	-5.66663		REACTOME_SWITCHING_OF_ORIGINS_TO_A_POST_REPLICATIVE_STATE	-0.28322	-0.15245	-1.80973	0.101135	0.597683	-4.3879		REACTOME_TNF_RECEPTOR_SUPERFAMILY_TNFSF_MEMBERS_MEDIATING_NON_CANONICAL_NF_KB_PATHWAY	-0.300185	0.168487	-2.61441	0.0241583	0.14277	-3.45281
BRUECKNER_TARGETS_OF_MIRLET7A3_DN	0.237264	-0.0991489	2.3179	0.0429458	0.255101	-4.03267		HORIUCHI_WTAP_TARGETS_UP	0.113562	0.0327114	1.1047	0.294789	0.613669	-5.6697		REACTOME_PTK6_REGULATES_PROTEINS_INVOLVED_IN_RNA_PROCESSING	0.293884	-0.0492292	1.80898	0.101258	0.597768	-4.38888		DER_IFN_BETA_RESPONSE_DN	0.332728	-0.329778	2.61249	0.0242411	0.142974	-3.45597
CUI_GLUCOSE_DEPRIVATION	0.32079	-0.0301353	2.30887	0.0436112	0.255101	-4.04689		REACTOME_OLFACTORY_SIGNALING_PATHWAY	0.228816	-0.0329064	1.10133	0.296183	0.614943	-5.6732		BRACHAT_RESPONSE_TO_CAMPTOTHECIN_DN	-0.218647	-0.000647463	-1.80482	0.101944	0.599887	-4.39434		FISCHER_G2_M_CELL_CYCLE	-0.291404	0.173657	-2.6124	0.0242448	0.142974	-3.45612
BROWNE_HCMV_INFECTION_4HR_UP	0.227051	-0.105343	2.31295	0.0433097	0.255101	-4.04047		REACTOME_MITOTIC_PROMETAPHASE	-0.134125	-0.15506	-1.10096	0.296336	0.615028	-5.67358		FUJII_YBX1_TARGETS_DN	-0.186408	-0.231024	-1.80558	0.101817	0.599887	-4.39334		BIOCARTA_RAB_PATHWAY	0.535548	-0.0954116	2.61146	0.0242855	0.14303	-3.45767
BILANGES_SERUM_SENSITIVE_GENES	-0.186095	-0.253792	-2.31799	0.0429395	0.255101	-4.03253		DAWSON_METHYLATED_IN_LYMPHOMA_TCL1	-0.158886	-0.0729097	-1.09918	0.297076	0.616099	-5.67543		REACTOME_ACTIVATION_OF_AMPK_DOWNSTREAM_OF_NMDARS	-0.226051	0.194201	-1.80486	0.101937	0.599887	-4.39429		LEE_LIVER_CANCER_SURVIVAL_DN	-0.377514	0.227036	-2.61098	0.0243063	0.14303	-3.45846
FLORIO_NEOCORTEX_BASAL_RADIAL_GLIA_UP	0.182549	0.121818	2.31402	0.0432309	0.255101	-4.03879		XU_HGF_TARGETS_INDUCED_BY_AKT1_6HR	0.213736	-0.00494671	1.09814	0.29751	0.616534	-5.67651		STEINER_ERYTHROCYTE_MEMBRANE_GENES	0.221286	-0.236152	1.80359	0.102146	0.600433	-4.39595		BIOCARTA_SARS_PATHWAY	-0.511446	0.342543	-2.60902	0.0243912	0.143148	-3.46168
REACTOME_SYNTHESIS_OF_PYROPHOSPHATES_IN_THE_CYTOSOL	0.28703	0.264649	2.31735	0.0429861	0.255101	-4.03353		TURASHVILI_BREAST_LOBULAR_CARCINOMA_VS_LOBULAR_NORMAL_DN	-0.150572	-0.019803	-1.09611	0.298354	0.617353	-5.67861		AMIT_SERUM_RESPONSE_120_MCF10A	0.302844	0.0964974	1.80218	0.10238	0.600529	-4.3978		REACTOME_ACYL_CHAIN_REMODELLING_OF_PC	0.374707	-0.125543	2.60588	0.024528	0.143148	-3.46684
REACTOME_SYNTHESIS_OF_16_20_HYDROXYEICOSATETRAENOIC_ACIDS_HETE	0.399148	0.0140839	2.31483	0.0431711	0.255101	-4.03751		PID_ALPHA_SYNUCLEIN_PATHWAY	-0.135336	-0.0420098	-1.09519	0.298741	0.617921	-5.67957		CHEN_HOXA5_TARGETS_6HR_DN	-0.260852	0.244576	-1.80247	0.102332	0.600529	-4.39742		WAMUNYOKOLI_OVARIAN_CANCER_LMP_UP	0.264995	-0.221695	2.60576	0.0245333	0.143148	-3.46704
REACTOME_BINDING_AND_UPTAKE_OF_LIGANDS_BY_SCAVENGER_RECEPTORS	-0.253417	0.0602554	-2.30676	0.0437687	0.255101	-4.05022		BIOCARTA_STEM_PATHWAY	0.349625	0.267541	1.09353	0.299433	0.617959	-5.68128		REACTOME_GLUCAGON_SIGNALING_IN_METABOLIC_REGULATION	-0.372739	-0.193465	-1.80076	0.102615	0.601267	-4.39966		STONER_ESOPHAGEAL_CARCINOGENESIS_DN	-0.565288	0.191857	-2.60573	0.0245344	0.143148	-3.46708
REACTOME_PHOSPHATE_BOND_HYDROLYSIS_BY_NUDT_PROTEINS	-0.307529	0.074675	-2.309	0.0436019	0.255101	-4.04669		PID_IL3_PATHWAY	-0.172189	0.0621043	-1.09371	0.299358	0.617959	-5.6811		BIOCARTA_EXTRINSIC_PATHWAY	0.317767	-0.190054	1.7986	0.102975	0.602733	-4.40249		LEIN_OLIGODENDROCYTE_MARKERS	0.247354	-0.178448	2.60776	0.024446	0.143148	-3.46375
REACTOME_FREE_FATTY_ACIDS_REGULATE_INSULIN_SECRETION	-0.340989	0.175116	-2.30696	0.0437535	0.255101	-4.0499		BIOCARTA_41BB_PATHWAY	-0.206684	0.0496432	-1.09273	0.299766	0.618184	-5.68211		STARK_HYPPOCAMPUS_22Q11_DELETION_DN	-0.165812	0.177651	-1.79754	0.103152	0.603125	-4.40387		MASRI_RESISTANCE_TO_TAMOXIFEN_AND_AROMATASE_INHIBITORS_UP	0.33148	0.09143	2.60667	0.0244934	0.143148	-3.46554
REACTOME_DIGESTION	0.37798	0.0694983	2.3115	0.0434164	0.255101	-4.04275		REACTOME_BRANCHED_CHAIN_AMINO_ACID_CATABOLISM	0.14429	0.123934	1.09239	0.299909	0.618246	-5.68246		REACTOME_TRANSPORT_OF_MATURE_TRANSCRIPT_TO_CYTOPLASM	-0.186978	-0.214407	-1.79633	0.103354	0.603334	-4.40546		CHAUHAN_RESPONSE_TO_METHOXYESTRADIOL_UP	-0.425921	0.139721	-2.60871	0.0244046	0.143148	-3.46219
REACTOME_TYSND1_CLEAVES_PEROXISOMAL_PROTEINS	0.28116	0.425567	2.31933	0.0428419	0.255101	-4.03042		KEGG_PROPANOATE_METABOLISM	0.187861	-0.0339846	1.09133	0.300353	0.61893	-5.68355		TONKS_TARGETS_OF_RUNX1_RUNX1T1_FUSION_SUSTAINED_IN_MONOCYTE_DN	-0.378307	-0.198774	-1.795	0.103577	0.603334	-4.4072		BIOCARTA_CTBP1_PATHWAY	-0.393015	0.136419	-2.60614	0.0245167	0.143148	-3.46642
REACTOME_ACTIVATION_OF_ANTERIOR_HOX_GENES_IN_HINDBRAIN_DEVELOPMENT_DURING_EARLY_EMBRYOGENESIS	-0.2194	-0.248351	-2.30951	0.0435636	0.255101	-4.04588		TONKS_TARGETS_OF_RUNX1_RUNX1T1_FUSION_SUSTAINDED_IN_ERYTHROCYTE_UP	-0.125569	-0.0595986	-1.08892	0.301368	0.619728	-5.68604		VERRECCHIA_RESPONSE_TO_TGFB1_C4	-0.406533	0.207331	-1.79554	0.103487	0.603334	-4.40649		VISALA_AGING_LYMPHOCYTE_UP	-0.437471	0.343048	-2.60476	0.0245768	0.143243	-3.46868
LIANG_HEMATOPOIESIS_STEM_CELL_NUMBER_QTL	-0.272923	-0.0340002	-2.30549	0.0438627	0.255378	-4.0522		EGUCHI_CELL_CYCLE_RB1_TARGETS	-0.245332	-0.0446731	-1.08792	0.301789	0.620263	-5.68707		DAZARD_UV_RESPONSE_CLUSTER_G1	-0.263109	0.0251717	-1.79471	0.103626	0.603334	-4.40758		GAVIN_FOXP3_TARGETS_CLUSTER_T7	-0.319054	0.0238581	-2.60232	0.024684	0.143716	-3.47269
REACTOME_AMPK_INHIBITS_CHREBP_TRANSCRIPTIONAL_ACTIVATION_ACTIVITY	-0.526192	0.208716	-2.30446	0.0439399	0.255557	-4.05383		REACTOME_ACYL_CHAIN_REMODELLING_OF_PC	0.17252	-0.0608558	1.08483	0.303089	0.622238	-5.69024		PEDERSEN_METASTASIS_BY_ERBB2_ISOFORM_3	0.278879	0.109315	1.79385	0.10377	0.603532	-4.4087		BIOCARTA_AGR_PATHWAY	0.397706	0.0341341	2.60104	0.02474	0.14389	-3.47479
REACTOME_SEMAPHORIN_INTERACTIONS	-0.263161	0.0533508	-2.30321	0.0440335	0.255832	-4.0558		DACOSTA_UV_RESPONSE_VIA_ERCC3_TTD_DN	-0.146425	-0.0186756	-1.08248	0.304082	0.623968	-5.69265		BIOCARTA_ARENRF2_PATHWAY	0.344833	-0.0292227	1.79234	0.104023	0.603729	-4.41067		REACTOME_NEGATIVE_REGULATION_OF_TCF_DEPENDENT_SIGNALING_BY_WNT_LIGAND_ANTAGONISTS	0.326724	0.0512612	2.59925	0.0248191	0.144197	-3.47773
REACTOME_TRANSPORT_OF_ORGANIC_ANIONS	-0.337272	0.165835	-2.30255	0.0440828	0.255847	-4.05683		BIOCARTA_HDAC_PATHWAY	-0.12459	0.225822	-1.08145	0.304523	0.624016	-5.69372		REACTOME_CHK1_CHK2_CDS1_MEDIATED_INACTIVATION_OF_CYCLIN_B_CDK1_COMPLEX	-0.377012	-0.300249	-1.79241	0.104012	0.603729	-4.41059		BEGUM_TARGETS_OF_PAX3_FOXO1_FUSION_AND_PAX3	0.349603	0.104798	2.59843	0.0248553	0.144255	-3.47908
REACTOME_SIGNALING_BY_FGFR4_IN_DISEASE	-0.326706	-0.039996	-2.30085	0.0442106	0.256319	-4.05951		REACTOME_NEUROTRANSMITTER_RELEASE_CYCLE	0.109511	0.116632	1.07927	0.305446	0.625443	-5.69595		NAKAMURA_BRONCHIAL_AND_BRONCHIOLAR_EPITHELIA	-0.355261	0.126304	-1.79058	0.10432	0.604817	-4.41298		ANDERSEN_CHOLANGIOCARCINOMA_CLASS1	0.296893	0.0282703	2.59725	0.0249073	0.144405	-3.48101
TAGHAVI_NEOPLASTIC_TRANSFORMATION	0.276149	-0.279878	2.29969	0.0442982	0.256557	-4.06134		KEGG_METABOLISM_OF_XENOBIOTICS_BY_CYTOCHROME_P450	0.146498	0.00878342	1.07744	0.306226	0.625884	-5.69782		REACTOME_EARLY_PHASE_OF_HIV_LIFE_CYCLE	-0.279736	-0.318116	-1.78964	0.104479	0.605099	-4.41421		SCHLOSSER_MYC_TARGETS_AND_SERUM_RESPONSE_DN	-0.393417	0.213648	-2.59502	0.0250064	0.144528	-3.48468
LIU_LIVER_CANCER	0.221639	0.0529276	2.2989	0.0443577	0.256631	-4.06258		REACTOME_PHOSPHORYLATION_OF_THE_APC_C	-0.123382	-0.101162	-1.07818	0.30591	0.625884	-5.69706		REACTOME_TRANSPORT_OF_INORGANIC_CATIONS_ANIONS_AND_AMINO_ACIDS_OLIGOPEPTIDES	0.176014	-0.077043	1.78869	0.10464	0.605395	-4.41545		SCHAEFFER_PROSTATE_DEVELOPMENT_AND_CANCER_BOX5_UP	0.455197	-0.129287	2.59582	0.0249711	0.144528	-3.48337
WANG_BARRETTS_ESOPHAGUS_UP	0.359882	0.0390497	2.29766	0.044451	0.256631	-4.06452		UDAYAKUMAR_MED1_TARGETS_UP	-0.120283	-0.0974363	-1.07813	0.305928	0.625884	-5.69711		PID_S1P_S1P2_PATHWAY	0.180345	-0.121423	1.78202	0.105773	0.605697	-4.42414		SUNG_METASTASIS_STROMA_DN	-0.363587	0.244714	-2.595	0.0250073	0.144528	-3.48471
BIOCARTA_MALATEX_PATHWAY	0.383041	0.155615	2.29773	0.0444457	0.256631	-4.06441		GARGALOVIC_RESPONSE_TO_OXIDIZED_PHOSPHOLIPIDS_RED_DN	-0.127904	-0.107325	-1.07555	0.30703	0.626318	-5.69975		REACTOME_TCR_SIGNALING	-0.223531	-0.13755	-1.78456	0.10534	0.605697	-4.42084		WANG_BARRETTS_ESOPHAGUS_UP	0.341425	-0.146161	2.59284	0.0251038	0.144933	-3.48826
FREDERICK_PRKCI_TARGETS	-0.36648	0.357118	-2.2928	0.04482	0.25849	-4.07216		WANG_RESPONSE_TO_ANDROGEN_UP	0.150166	0.0948273	1.07381	0.307772	0.626707	-5.70152		REACTOME_GLYCOLYSIS	-0.182684	-0.24207	-1.78512	0.105246	0.605697	-4.42011		CHIANG_LIVER_CANCER_SUBCLASS_PROLIFERATION_UP	-0.300718	0.266459	-2.589	0.0252757	0.145772	-3.49456
MATZUK_MALE_REPRODUCTION_SERTOLI	-0.284384	-0.0932388	-2.29192	0.0448875	0.258609	-4.07355		BIOCARTA_ARAP_PATHWAY	0.180111	-0.0838011	1.07247	0.308345	0.627408	-5.70288		DEBOSSCHER_NFKB_TARGETS_REPRESSED_BY_GLUCOCORTICOIDS	0.278796	-0.031509	1.78074	0.105993	0.605697	-4.42582		FUJIWARA_PARK2_HEPATOCYTE_PROLIFERATION_DN	0.503957	0.026293	2.58375	0.0255131	0.146374	-3.50319
KIM_ALL_DISORDERS_OLIGODENDROCYTE_NUMBER_CORR_UP	-0.191455	-0.113211	-2.29115	0.0449458	0.258674	-4.07475		NAISHIRO_CTNNB1_TARGETS_WITH_LEF1_MOTIF	0.208426	-0.0491518	1.07253	0.308321	0.627408	-5.70283		SCHAEFFER_PROSTATE_DEVELOPMENT_AND_CANCER_BOX2_UP	0.336733	0.148902	1.78249	0.105693	0.605697	-4.42353		PETRETTO_HEART_MASS_QTL_CIS_UP	0.234577	-0.202539	2.58447	0.0254805	0.146374	-3.50201
REACTOME_ION_CHANNEL_TRANSPORT	0.206492	0.121839	2.28798	0.0451893	0.259219	-4.07974		REACTOME_SMOOTH_MUSCLE_CONTRACTION	-0.154697	-0.16214	-1.07162	0.308708	0.627618	-5.70375		BENPORATH_ES_2	-0.204453	-0.207382	-1.77994	0.10613	0.605697	-4.42686		KYNG_ENVIRONMENTAL_STRESS_RESPONSE_NOT_BY_4NQO_IN_WS	-0.281867	-0.0790422	-2.58496	0.0254581	0.146374	-3.5012
GARGALOVIC_RESPONSE_TO_OXIDIZED_PHOSPHOLIPIDS_GREEN_DN	-0.19429	-0.0221724	-2.28746	0.045229	0.259219	-4.08055		REACTOME_GLYCOGEN_BREAKDOWN_GLYCOGENOLYSIS	-0.192188	-0.0585084	-1.06479	0.311646	0.63086	-5.71068		AMIT_EGF_RESPONSE_480_MCF10A	-0.164203	-0.114401	-1.78393	0.105447	0.605697	-4.42165		BIOCARTA_SM_PATHWAY	-0.725538	0.185696	-2.58546	0.0254355	0.146374	-3.50038
ONGUSAHA_TP53_TARGETS	-0.231861	0.085485	-2.28776	0.0452062	0.259219	-4.08008		REACTOME_PLATELET_SENSITIZATION_BY_LDL	0.162203	-0.125168	1.06527	0.311438	0.63086	-5.71019		MOREAUX_B_LYMPHOCYTE_MATURATION_BY_TACI_DN	-0.200601	-0.184066	-1.78292	0.10562	0.605697	-4.42297		REACTOME_REGULATION_OF_EXPRESSION_OF_SLITS_AND_ROBOS	-0.450865	0.243094	-2.58387	0.0255073	0.146374	-3.50298
REACTOME_FC_EPSILON_RECEPTOR_FCERI_SIGNALING	-0.198315	-0.130136	-2.28775	0.0452064	0.259219	-4.08009		REACTOME_FORMATION_OF_ATP_BY_CHEMIOSMOTIC_COUPLING	-0.265842	-0.255903	-1.06398	0.311993	0.631098	-5.7115		SATO_SILENCED_EPIGENETICALLY_IN_PANCREATIC_CANCER	0.233781	0.00218971	1.78497	0.105271	0.605697	-4.4203		ZHENG_IL22_SIGNALING_DN	-0.304387	0.19915	-2.5823	0.025579	0.14643	-3.50556
KAUFFMANN_MELANOMA_RELAPSE_DN	-0.390896	0.222986	-2.28661	0.0452947	0.259325	-4.08189		PID_NECTIN_PATHWAY	0.124827	0.0184542	1.06309	0.31238	0.631423	-5.7124		CARDOSO_RESPONSE_TO_GAMMA_RADIATION_AND_3AB	0.182492	-0.0144487	1.78619	0.105064	0.605697	-4.41871		ZHAN_MULTIPLE_MYELOMA_MS_DN	-0.30236	0.124666	-2.58178	0.0256027	0.14643	-3.50642
REACTOME_DISEASES_ASSOCIATED_WITH_O_GLYCOSYLATION_OF_PROTEINS	0.239583	0.00184744	2.28547	0.045382	0.259555	-4.08366		KEGG_AXON_GUIDANCE	0.131648	-0.0142099	1.06129	0.313156	0.631763	-5.71421		SMID_BREAST_CANCER_LUMINAL_A_DN	-0.393254	-0.181442	-1.78047	0.106039	0.605697	-4.42617		REACTOME_BLOOD_GROUP_SYSTEMS_BIOSYNTHESIS	0.274003	-0.196008	2.58214	0.0255862	0.14643	-3.50582
PID_ECADHERIN_NASCENT_AJ_PATHWAY	0.232849	-0.0818294	2.28375	0.0455151	0.260046	-4.08637		BIOCARTA_GATA3_PATHWAY	-0.195144	0.0408516	-1.06179	0.312943	0.631763	-5.71372		ZHENG_GLIOBLASTOMA_PLASTICITY_UP	-0.190733	-0.141837	-1.78015	0.106094	0.605697	-4.42659		GARY_CD5_TARGETS_DN	-0.349872	0.0536008	-2.58008	0.0256803	0.146574	-3.50921
VALK_AML_CLUSTER_7	0.292768	0.0378286	2.28072	0.0457506	0.26085	-4.09113		REACTOME_TERMINATION_OF_O_GLYCAN_BIOSYNTHESIS	0.209625	0.156569	1.06098	0.313292	0.631763	-5.71453		REACTOME_SUMOYLATION_OF_DNA_DAMAGE_RESPONSE_AND_REPAIR_PROTEINS	-0.220642	-0.240167	-1.78212	0.105756	0.605697	-4.42401		BIOCARTA_LDL_PATHWAY	-0.383114	-0.202695	-2.58006	0.0256811	0.146574	-3.50924
HOLLEMAN_VINCRISTINE_RESISTANCE_ALL_DN	-0.228822	-0.645671	-2.28078	0.0457452	0.26085	-4.09102		REACTOME_FGFR1_LIGAND_BINDING_AND_ACTIVATION	0.309618	0.217765	1.06064	0.31344	0.631763	-5.71488		REACTOME_SIGNALING_BY_MEMBRANE_TETHERED_FUSIONS_OF_PDGFRA_OR_PDGFRB	0.284922	0.128018	1.77933	0.106234	0.605697	-4.42765		PID_REG_GR_PATHWAY	-0.284984	0.0771082	-2.57814	0.025769	0.146595	-3.51239
SUMI_HNF4A_TARGETS	0.338083	0.283575	2.27994	0.0458106	0.260921	-4.09234		RIZ_ERYTHROID_DIFFERENTIATION_12HR	-0.160695	0.0403797	-1.05949	0.313938	0.631891	-5.71603		KEGG_TYROSINE_METABOLISM	-0.248035	0.0724344	-1.7532	0.110804	0.605932	-4.46158		REACTOME_INHIBITION_OF_THE_PROTEOLYTIC_ACTIVITY_OF_APC_C_REQUIRED_FOR_THE_ONSET_OF_ANAPHASE_BY_MITOTIC_SPINDLE_CHECKPOINT_COMPONENTS	-0.464247	0.169959	-2.57908	0.025726	0.146595	-3.51085
BIOCARTA_RANBP2_PATHWAY	-0.303448	0.0486293	-2.27763	0.0459909	0.261137	-4.09597		REACTOME_TRYPTOPHAN_CATABOLISM	0.182252	-0.0711381	1.0558	0.31554	0.632949	-5.71974		KEGG_NON_HOMOLOGOUS_END_JOINING	0.211737	-0.0933539	1.74268	0.112695	0.605932	-4.47518		PIONTEK_PKD1_TARGETS_DN	-0.453642	0.332035	-2.57767	0.0257903	0.146595	-3.51315
REACTOME_FRS_MEDIATED_FGFR4_SIGNALING	-0.305038	-0.0714222	-2.27792	0.0459687	0.261137	-4.09552		DACOSTA_ERCC3_ALLELE_XPCS_VS_TTD_UP	-0.148153	0.047386	-1.05688	0.315072	0.632949	-5.71866		BIOCARTA_CARDIACEGF_PATHWAY	0.224874	0.19803	1.74679	0.111953	0.605932	-4.46987		REACTOME_PHOSPHORYLATION_OF_EMI1	-0.478711	0.383728	-2.57765	0.0257913	0.146595	-3.51319
REACTOME_ROBO_RECEPTORS_BIND_AKAP5	-0.392878	0.149197	-2.27824	0.0459438	0.261137	-4.09502		CASTELLANO_HRAS_TARGETS_DN	0.196268	0.157486	1.05469	0.316025	0.633201	-5.72086		BIOCARTA_ARF_PATHWAY	-0.243436	-0.0960417	-1.75608	0.110292	0.605932	-4.45786		NADERI_BREAST_CANCER_PROGNOSIS_UP	-0.273694	0.302563	-2.57437	0.0259422	0.1473	-3.51857
NATSUME_RESPONSE_TO_INTERFERON_BETA_DN	-0.239874	-0.152267	-2.27698	0.0460423	0.261159	-4.097		PID_INSULIN_PATHWAY	-0.12723	-0.0295513	-1.04944	0.31832	0.633417	-5.72613		PID_DNA_PK_PATHWAY	0.197767	-0.0876476	1.75224	0.110975	0.605932	-4.46282		ALCALAY_AML_BY_NPM1_LOCALIZATION_DN	-0.275594	0.192341	-2.57058	0.0261174	0.148098	-3.52477
SCHAEFFER_PROSTATE_DEVELOPMENT_AND_CANCER_BOX1_DN	-0.299615	-0.0567539	-2.27447	0.0462387	0.262003	-4.10092		ENK_UV_RESPONSE_KERATINOCYTE_UP	-0.102533	-0.0403083	-1.04964	0.318234	0.633417	-5.72593		PID_NETRIN_PATHWAY	0.268334	-0.162984	1.77452	0.107061	0.605932	-4.43391		REACTOME_REGULATION_OF_PLK1_ACTIVITY_AT_G2_M_TRANSITION	-0.306886	0.12252	-2.57017	0.0261365	0.148098	-3.52545
PID_WNT_NONCANONICAL_PATHWAY	0.217477	-0.0299917	2.27291	0.0463615	0.262408	-4.10337		DELYS_THYROID_CANCER_UP	0.102014	0.0076804	1.05152	0.317409	0.633417	-5.72404		PID_TOLL_ENDOGENOUS_PATHWAY	0.195695	-0.195655	1.77167	0.107555	0.605932	-4.43762		TAKAYAMA_BOUND_BY_AR	0.437444	-0.196882	2.56857	0.0262112	0.148216	-3.52808
SHIPP_DLBCL_VS_FOLLICULAR_LYMPHOMA_DN	-0.258596	0.194288	-2.27175	0.0464532	0.262408	-4.10519		MISSIAGLIA_REGULATED_BY_METHYLATION_DN	-0.169045	-0.062777	-1.04957	0.318265	0.633417	-5.726		REACTOME_INTEGRATION_OF_ENERGY_METABOLISM	-0.235981	-0.116859	-1.75367	0.110721	0.605932	-4.46098		MASSARWEH_TAMOXIFEN_RESISTANCE_UP	0.235021	-0.134964	2.56864	0.026208	0.148216	-3.52797
REACTOME_SIGNALING_BY_ERBB2_IN_CANCER	0.174545	-0.102377	2.27231	0.0464085	0.262408	-4.1043		XU_HGF_TARGETS_INDUCED_BY_AKT1_48HR_UP	0.148471	0.173775	1.05319	0.316681	0.633417	-5.72237		REACTOME_NCAM_SIGNALING_FOR_NEURITE_OUT_GROWTH	-0.189609	-0.186206	-1.75561	0.110376	0.605932	-4.45847		REACTOME_ATTENUATION_PHASE	-0.314626	0.115795	-2.56602	0.02633	0.148735	-3.53225
HEDENFALK_BREAST_CANCER_BRACX_UP	-0.279076	-0.45352	-2.2707	0.0465357	0.262525	-4.10683		LIU_SOX4_TARGETS_UP	0.112798	0.022978	1.04858	0.318697	0.633737	-5.72698		SENGUPTA_NASOPHARYNGEAL_CARCINOMA_UP	-0.148463	-0.219675	-1.75556	0.110385	0.605932	-4.45853		REACTOME_REGULATION_OF_MRNA_STABILITY_BY_PROTEINS_THAT_BIND_AU_RICH_ELEMENTS	-0.509635	0.153862	-2.5654	0.0263592	0.148747	-3.53327
REACTOME_RNA_POLYMERASE_I_TRANSCRIPTION_TERMINATION	-0.183548	-0.394408	-2.27028	0.0465693	0.262525	-4.10749		KEGG_TERPENOID_BACKBONE_BIOSYNTHESIS	0.247603	0.0216775	1.04605	0.319808	0.634085	-5.72951		LIU_TARGETS_OF_VMYB_VS_CMYB_DN	-0.162866	-0.144603	-1.74794	0.111746	0.605932	-4.46838		KEGG_REGULATION_OF_AUTOPHAGY	0.327539	-0.184139	2.56334	0.0264562	0.148784	-3.53665
REACTOME_RNA_POLYMERASE_II_TRANSCRIPTION_TERMINATION	-0.207901	-0.312955	-2.26888	0.0466798	0.262879	-4.10968		LI_CISPLATIN_RESISTANCE_UP	-0.155629	-0.210614	-1.04646	0.319627	0.634085	-5.7291		WANG_RESPONSE_TO_ANDROGEN_UP	0.20427	-0.276203	1.76578	0.108581	0.605932	-4.44527		ELVIDGE_HIF1A_TARGETS_UP	-0.303223	0.0123387	-2.56429	0.0264113	0.148784	-3.53509
ZHAN_MULTIPLE_MYELOMA_PR_DN	-0.265773	0.136035	-2.26808	0.0467437	0.262969	-4.11094		YORDY_RECIPROCAL_REGULATION_BY_ETS1_AND_SP100_DN	-0.112739	-0.113925	-1.04625	0.319722	0.634085	-5.72932		GRAHAM_CML_QUIESCENT_VS_NORMAL_QUIESCENT_UP	-0.289236	-0.118786	-1.76646	0.108463	0.605932	-4.44439		NIKOLSKY_BREAST_CANCER_8Q23_Q24_AMPLICON	-0.272031	0.296643	-2.56289	0.026477	0.148784	-3.53738
REACTOME_GAP_JUNCTION_TRAFFICKING_AND_REGULATION	0.245281	-0.192582	2.2672	0.0468137	0.263094	-4.11232		PID_P38_MKK3_6PATHWAY	0.0974661	0.0594903	1.04496	0.320287	0.634576	-5.7306		GRAESSMANN_RESPONSE_TO_MC_AND_SERUM_DEPRIVATION_DN	0.190841	-0.0463538	1.74353	0.11254	0.605932	-4.47408		VISALA_AGING_LYMPHOCYTE_DN	0.284464	0.0966646	2.56181	0.0265281	0.148784	-3.53915
MAHADEVAN_GIST_MORPHOLOGICAL_SWITCH	0.349139	-0.0526176	2.26514	0.0469778	0.263421	-4.11555		WAMUNYOKOLI_OVARIAN_CANCER_GRADES_1_2_DN	-0.153096	-0.0018578	-1.04415	0.320645	0.634771	-5.73141		BARRIER_CANCER_RELAPSE_TUMOR_SAMPLE_UP	-0.221706	0.073351	-1.76084	0.109449	0.605932	-4.45168		WHITFIELD_CELL_CYCLE_S	-0.243172	0.142482	-2.56191	0.0265235	0.148784	-3.53899
BOYLAN_MULTIPLE_MYELOMA_C_D_UP	-0.226274	-0.116178	-2.26505	0.0469847	0.263421	-4.11568		BERTUCCI_MEDULLARY_VS_DUCTAL_BREAST_CANCER_UP	-0.102433	0.031694	-1.03943	0.322731	0.636624	-5.7361		TANG_SENESCENCE_TP53_TARGETS_DN	-0.334426	-0.313247	-1.74869	0.111611	0.605932	-4.46741		REACTOME_SODIUM_COUPLED_PHOSPHATE_COTRANSPORTERS	0.393581	0.0434061	2.5619	0.0265239	0.148784	-3.53901
REACTOME_RHO_GTPASES_ACTIVATE_RHOTEKIN_AND_RHOPHILINS	0.370867	-0.292262	2.26466	0.0470156	0.263421	-4.11629		RODRIGUES_NTN1_TARGETS_DN	0.0967216	0.129174	1.03711	0.323762	0.637568	-5.73841		KAN_RESPONSE_TO_ARSENIC_TRIOXIDE	-0.20598	-0.119679	-1.77586	0.106831	0.605932	-4.43218		WORSCHECH_TUMOR_EVASION_AND_TOLEROGENICITY_DN	-0.361763	0.0840172	-2.55971	0.0266271	0.149188	-3.54259
SATO_SILENCED_BY_METHYLATION_IN_PANCREATIC_CANCER_2	0.204649	-0.189397	2.26219	0.0472132	0.264259	-4.12015		CORRE_MULTIPLE_MYELOMA_DN	0.127564	0.0162992	1.03604	0.324234	0.638259	-5.73946		TURJANSKI_MAPK8_AND_MAPK9_TARGETS	0.357668	0.023582	1.74343	0.112559	0.605932	-4.47421		REACTOME_REGULATION_OF_GENE_EXPRESSION_IN_BETA_CELLS	0.345521	-0.0678479	2.55718	0.0267474	0.149462	-3.54674
MCCLUNG_COCAIN_REWARD_4WK	0.22466	-0.104905	2.26114	0.0472977	0.264463	-4.1218		REACTOME_ACYL_CHAIN_REMODELLING_OF_PG	0.187862	-0.0751527	1.03005	0.326905	0.641479	-5.74538		LINDGREN_BLADDER_CANCER_CLUSTER_2B	-0.179082	-0.146791	-1.74709	0.111898	0.605932	-4.46948		REACTOME_MRNA_SPLICING_MINOR_PATHWAY	-0.568521	0.0494055	-2.55718	0.0267473	0.149462	-3.54674
SMID_BREAST_CANCER_ERBB2_DN	-0.677605	-0.114724	-2.26001	0.0473882	0.2647	-4.12356		FULCHER_INFLAMMATORY_RESPONSE_LECTIN_VS_LPS_DN	-0.0874344	-0.0393225	-1.03002	0.326919	0.641479	-5.74541		SCHLOSSER_MYC_TARGETS_REPRESSED_BY_SERUM	-0.193166	-0.171809	-1.75736	0.110064	0.605932	-4.45619		REACTOME_ATF4_ACTIVATES_GENES_IN_RESPONSE_TO_ENDOPLASMIC_RETICULUM_STRESS	-0.3434	0.149625	-2.55696	0.0267576	0.149462	-3.54709
PID_TCR_RAS_PATHWAY	0.261341	-0.13993	2.25689	0.0476402	0.264764	-4.12845		PID_HEDGEHOG_2PATHWAY	-0.14745	0.0347618	-1.02973	0.32705	0.641508	-5.7457		NEBEN_AML_WITH_FLT3_OR_NRAS_DN	-0.266904	-0.12289	-1.77228	0.107449	0.605932	-4.43682		REACTOME_G_BETA_GAMMA_SIGNALLING_THROUGH_PI3KGAMMA	-0.241184	0.0846676	-2.5555	0.0268272	0.149699	-3.54948
REACTOME_PROLONGED_ERK_ACTIVATION_EVENTS	0.362838	0.000997435	2.25843	0.0475155	0.264764	-4.12604		PID_HDAC_CLASSIII_PATHWAY	-0.116985	-0.00736825	-1.02919	0.327291	0.641729	-5.74623		SIMBULAN_UV_RESPONSE_NORMAL_UP	-0.424989	0.131418	-1.75683	0.110158	0.605932	-4.45688		REACTOME_GLUTAMATE_NEUROTRANSMITTER_RELEASE_CYCLE	0.417034	-0.1904	2.55145	0.027021	0.150085	-3.55612
GARGALOVIC_RESPONSE_TO_OXIDIZED_PHOSPHOLIPIDS_LIGHTYELLOW_UP	-0.322281	0.0170607	-2.25805	0.0475464	0.264764	-4.12663		REACTOME_SIGNALING_BY_WNT	-0.105659	-0.0783845	-1.02867	0.327525	0.641753	-5.74674		SEMBA_FHIT_TARGETS_DN	-0.38612	-0.347298	-1.77529	0.10693	0.605932	-4.43292		GOERING_BLOOD_HDL_CHOLESTEROL_QTL_CIS	-0.3853	-0.0899058	-2.55199	0.0269951	0.150085	-3.55523
OUYANG_PROSTATE_CANCER_MARKERS	0.257569	-0.103673	2.25711	0.0476222	0.264764	-4.1281		BIOCARTA_CHEMICAL_PATHWAY	-0.184745	-0.070741	-1.02683	0.328346	0.642452	-5.74855		LIANG_HEMATOPOIESIS_STEM_CELL_NUMBER_SMALL_VS_HUGE_UP	-0.157618	-0.0582874	-1.76207	0.109233	0.605932	-4.45009		NIKOLSKY_BREAST_CANCER_22Q13_AMPLICON	0.379929	-0.357854	2.55112	0.0270368	0.150085	-3.55665
FERRANDO_HOX11_NEIGHBORS	-0.315942	-0.205205	-2.25842	0.0475166	0.264764	-4.12606		BIOCARTA_HSP27_PATHWAY	-0.15311	-0.00486185	-1.02683	0.328349	0.642452	-5.74855		CAFFAREL_RESPONSE_TO_THC_DN	-0.21849	-0.185566	-1.75888	0.109796	0.605932	-4.45423		GAURNIER_PSMD4_TARGETS	-0.374273	0.166309	-2.55283	0.0269549	0.150085	-3.55386
MCBRYAN_PUBERTAL_BREAST_3_4WK_DN	-0.22453	-0.0971342	-2.25505	0.0477892	0.264789	-4.13133		KEGG_ONE_CARBON_POOL_BY_FOLATE	-0.131096	-0.116997	-1.02549	0.328949	0.642652	-5.74986		PETRETTO_HEART_MASS_QTL_CIS_UP	0.253589	-0.0336886	1.76457	0.108794	0.605932	-4.44684		QI_PLASMACYTOMA_UP	-0.244992	0.154108	-2.55064	0.02706	0.150085	-3.55744
DACOSTA_ERCC3_ALLELE_XPCS_VS_TTD_DN	-0.255054	-0.0762981	-2.25612	0.0477023	0.264789	-4.12965		BIOCARTA_MAPK_PATHWAY	-0.116947	0.0280932	-1.02611	0.328671	0.642652	-5.74926		LANDEMAINE_LUNG_METASTASIS	0.182643	-0.0479899	1.74566	0.112156	0.605932	-4.47133		BIOCARTA_TUBBY_PATHWAY	0.421464	-0.195619	2.55079	0.0270529	0.150085	-3.5572
KIM_GLIS2_TARGETS_UP	-0.283155	-0.157008	-2.2556	0.0477449	0.264789	-4.13047		BIOCARTA_TPO_PATHWAY	-0.143519	0.102814	-1.02504	0.329152	0.642652	-5.75031		SANA_RESPONSE_TO_IFNG_DN	-0.222012	-0.0635473	-1.77437	0.107087	0.605932	-4.43411		SMID_BREAST_CANCER_LUMINAL_B_UP	0.310587	-0.114808	2.54935	0.0271218	0.150125	-3.55955
KOMMAGANI_TP63_GAMMA_TARGETS	-0.247174	-0.176431	-2.24926	0.048261	0.266305	-4.14037		ELVIDGE_HIF1A_TARGETS_DN	-0.130477	-0.0899502	-1.02565	0.328879	0.642652	-5.74971		ZHAN_MULTIPLE_MYELOMA_SUBGROUPS	-0.224461	-0.183959	-1.76294	0.10908	0.605932	-4.44896		REACTOME_PROCESSING_AND_ACTIVATION_OF_SUMO	-0.379668	0.17809	-2.54952	0.0271138	0.150125	-3.55927
SIMBULAN_UV_RESPONSE_NORMAL_UP	0.269684	-0.392202	2.24929	0.0482588	0.266305	-4.14033		MYLLYKANGAS_AMPLIFICATION_HOT_SPOT_7	-0.177387	0.106828	-1.0245	0.329394	0.642801	-5.75084		RUAN_RESPONSE_TO_TNF_UP	-0.283417	-0.220084	-1.76724	0.108327	0.605932	-4.44338		REACTOME_METABOLISM_OF_FOLATE_AND_PTERINES	-0.300038	0.374425	-2.54875	0.0271511	0.150136	-3.56054
LIAN_LIPA_TARGETS_6M	-0.262338	-0.0982127	-2.24996	0.0482037	0.266305	-4.13928		BIOCARTA_NFAT_PATHWAY	-0.108207	0.0632241	-1.02172	0.330648	0.643736	-5.75357		CHUANG_OXIDATIVE_STRESS_RESPONSE_DN	-0.351351	-0.259676	-1.74783	0.111765	0.605932	-4.46852		WILLIAMS_ESR2_TARGETS_DN	-0.316449	0.154649	-2.54807	0.0271838	0.150166	-3.56165
BIOCARTA_IFNG_PATHWAY	0.334051	0.353029	2.24817	0.0483503	0.266305	-4.14207		CHIN_BREAST_CANCER_COPY_NUMBER_DN	0.144778	0.0141384	1.01613	0.333176	0.646444	-5.75902		CHEN_ETV5_TARGETS_SERTOLI	-0.200439	-0.329761	-1.77358	0.107224	0.605932	-4.43514		REACTOME_SYNTHESIS_SECRETION_AND_INACTIVATION_OF_GLUCOSE_DEPENDENT_INSULINOTROPIC_POLYPEPTIDE_GIP	0.368161	-0.400019	2.54553	0.0273069	0.150694	-3.56581
REACTOME_NICOTINATE_METABOLISM	0.246372	0.058229	2.25072	0.0481414	0.266305	-4.13809		LANG_MYB_FAMILY_TARGETS	0.114486	-0.0477519	1.01606	0.333209	0.646444	-5.7591		BURTON_ADIPOGENESIS_4	-0.233644	-0.106952	-1.74051	0.113088	0.605932	-4.47798		WEI_MYCN_TARGETS_WITH_E_BOX	-0.304382	0.13346	-2.54496	0.0273346	0.150696	-3.56674
REACTOME_PEPTIDE_HORMONE_METABOLISM	-0.20641	0.168834	-2.24814	0.0483532	0.266305	-4.14213		MANN_RESPONSE_TO_AMIFOSTINE_DN	-0.167008	-0.206317	-1.01459	0.333877	0.646827	-5.76053		LY_AGING_OLD_DN	-0.296575	-0.289514	-1.74173	0.112866	0.605932	-4.47639		REACTOME_SYNTHESIS_SECRETION_AND_INACTIVATION_OF_GLUCAGON_LIKE_PEPTIDE_1_GLP_1	0.405653	-0.406161	2.5431	0.027425	0.15097	-3.56978
ZHENG_FOXP3_TARGETS_IN_T_LYMPHOCYTE_UP	-0.372187	0.0483922	-2.24659	0.0484799	0.26647	-4.14454		TURASHVILI_BREAST_LOBULAR_CARCINOMA_VS_DUCTAL_NORMAL_DN	0.121281	-0.0234261	1.0101	0.335921	0.648732	-5.76489		GERHOLD_ADIPOGENESIS_UP	-0.183928	-0.160433	-1.75216	0.11099	0.605932	-4.46293		ODONNELL_METASTASIS_DN	-0.243001	0.276113	-2.54203	0.0274771	0.15097	-3.57153
DUTERTRE_ESTRADIOL_RESPONSE_24HR_DN	0.179535	-0.000584174	2.24686	0.0484585	0.26647	-4.14413		SLEBOS_HEAD_AND_NECK_CANCER_WITH_HPV_UP	-0.115374	0.000843907	-1.00695	0.337358	0.649964	-5.76794		CREIGHTON_ENDOCRINE_THERAPY_RESISTANCE_1	-0.15946	-0.0183	-1.76893	0.108031	0.605932	-4.44118		WONG_ENDOMETRIAL_CANCER_LATE	-0.454564	0.324435	-2.54169	0.027494	0.15097	-3.57209
KEGG_HEDGEHOG_SIGNALING_PATHWAY	-0.239078	0.0224296	-2.23737	0.0492442	0.267201	-4.15893		PID_IL23_PATHWAY	-0.133456	0.0975336	-1.00482	0.338337	0.650429	-5.77		LEIN_OLIGODENDROCYTE_MARKERS	0.183282	0.0490855	1.76408	0.10888	0.605932	-4.44748		REACTOME_REPRODUCTION	-0.285176	0.194778	-2.54241	0.0274587	0.15097	-3.57091
PID_IL8_CXCR2_PATHWAY	-0.2796	-0.0804925	-2.23952	0.0490652	0.267201	-4.15558		YANG_BREAST_CANCER_ESR1_BULK_UP	0.116955	0.000898274	1.00294	0.339199	0.651403	-5.77181		STEIN_ESRRA_TARGETS_RESPONSIVE_TO_ESTROGEN_UP	0.227838	0.0345543	1.74246	0.112734	0.605932	-4.47546		VERNELL_RETINOBLASTOMA_PATHWAY_DN	0.276122	-0.0737299	2.53919	0.0276162	0.15149	-3.57618
MOROSETTI_FACIOSCAPULOHUMERAL_MUSCULAR_DISTROPHY_UP	0.266347	-0.100745	2.23877	0.0491276	0.267201	-4.15675		WOOD_EBV_EBNA1_TARGETS_DN	0.155101	0.0207011	1.00256	0.339375	0.651514	-5.77218		SMID_BREAST_CANCER_RELAPSE_IN_LIVER_UP	-0.434226	-0.1986	-1.77082	0.107703	0.605932	-4.43873		WONG_PROTEASOME_GENE_MODULE	-0.410419	0.22226	-2.53788	0.0276803	0.15169	-3.57831
SEIDEN_ONCOGENESIS_BY_MET	0.23996	-0.0369053	2.24286	0.0487881	0.267201	-4.15037		BIOCARTA_TCAPOPTOSIS_PATHWAY	-0.239262	-0.0212408	-1.00149	0.339865	0.652228	-5.77321		SMID_BREAST_CANCER_RELAPSE_IN_PLEURA_DN	-0.197579	-0.219078	-1.74225	0.112772	0.605932	-4.47573		KEGG_CHEMOKINE_SIGNALING_PATHWAY	-0.244896	0.138895	-2.53375	0.027884	0.152086	-3.58506
DIRMEIER_LMP1_RESPONSE_LATE_UP	-0.226055	-0.193045	-2.23783	0.0492063	0.267201	-4.15823		BIOCARTA_EIF_PATHWAY	-0.201315	-0.197348	-0.999344	0.340856	0.653198	-5.77528		HUANG_DASATINIB_RESISTANCE_DN	0.17842	0.00675344	1.77156	0.107575	0.605932	-4.43777		REACTOME_OPSINS	-0.448853	0.360237	-2.53243	0.0279497	0.152086	-3.58722
GOERING_BLOOD_HDL_CHOLESTEROL_QTL_CIS	-0.209418	-0.344602	-2.24355	0.0487311	0.267201	-4.1493		PID_P75_NTR_PATHWAY	0.0978792	0.040386	0.999592	0.340741	0.653198	-5.77504		LEE_INTRATHYMIC_T_PROGENITOR	0.218946	-0.080518	1.75831	0.109897	0.605932	-4.45497		REACTOME_RAP1_SIGNALLING	-0.403523	0.0145269	-2.53124	0.0280089	0.152086	-3.58917
GNATENKO_PLATELET_SIGNATURE	-0.237759	-0.0759436	-2.24116	0.0489286	0.267201	-4.15302		REACTOME_PI_METABOLISM	0.105799	0.0416718	0.996633	0.342108	0.654063	-5.77789		MIKKELSEN_NPC_WITH_LCP_H3K27ME3	-0.445311	0.1212	-1.74082	0.113032	0.605932	-4.47758		BERTUCCI_MEDULLARY_VS_DUCTAL_BREAST_CANCER_UP	-0.252662	0.0504893	-2.53449	0.0278474	0.152086	-3.58385
KANNAN_TP53_TARGETS_DN	0.279165	-0.201563	2.23895	0.0491123	0.267201	-4.15647		SCHEIDEREIT_IKK_INTERACTING_PROTEINS	-0.106757	0.0412666	-0.996588	0.342129	0.654063	-5.77793		BERGER_MBD2_TARGETS	0.584515	0.300794	1.74735	0.111852	0.605932	-4.46915		BRUECKNER_TARGETS_OF_MIRLET7A3_UP	0.268553	-0.133868	2.53529	0.0278083	0.152086	-3.58256
KONDO_COLON_CANCER_HCP_WITH_H3K27ME3	-0.581247	0.111873	-2.23852	0.0491487	0.267201	-4.15715		HAMAI_APOPTOSIS_VIA_TRAIL_UP	-0.0995879	-0.0920907	-0.995958	0.34242	0.654393	-5.77853		VANDESLUIS_COMMD1_TARGETS_GROUP_3_UP	0.213465	-0.0369312	1.77031	0.107792	0.605932	-4.4394		ZHAN_VARIABLE_EARLY_DIFFERENTIATION_GENES_DN	-0.422615	0.128808	-2.53283	0.0279296	0.152086	-3.58656
FRASOR_RESPONSE_TO_SERM_OR_FULVESTRANT_DN	-0.201916	-0.30856	-2.24098	0.0489436	0.267201	-4.1533		REACTOME_INTEGRIN_CELL_SURFACE_INTERACTIONS	-0.115144	0.0113251	-0.993378	0.343616	0.654859	-5.78101		KASLER_HDAC7_TARGETS_2_UP	-0.369423	-0.120399	-1.74473	0.112323	0.605932	-4.47252		HOLLEMAN_ASPARAGINASE_RESISTANCE_B_ALL_DN	-0.343482	0.107433	-2.53084	0.028029	0.152086	-3.58983
LEE_DIFFERENTIATING_T_LYMPHOCYTE	-0.253655	-0.0203882	-2.23936	0.0490783	0.267201	-4.15583		REACTOME_ACTIVATION_OF_IRF3_IRF7_MEDIATED_BY_TBK1_IKK_EPSILON	0.172303	0.0923217	0.993625	0.343502	0.654859	-5.78077		RAFFEL_VEGFA_TARGETS_DN	0.371359	-0.183185	1.75568	0.110362	0.605932	-4.45837		EPPERT_PROGENITOR	-0.340868	0.117171	-2.53551	0.0277974	0.152086	-3.5822
FIGUEROA_AML_METHYLATION_CLUSTER_4_UP	0.171891	0.0211852	2.24035	0.0489964	0.267201	-4.15429		TONKS_TARGETS_OF_RUNX1_RUNX1T1_FUSION_SUSTAINED_IN_GRANULOCYTE_UP	-0.098903	-0.139101	-0.99372	0.343457	0.654859	-5.78068		ABDELMOHSEN_ELAVL4_TARGETS	0.188723	-0.251301	1.74338	0.112568	0.605932	-4.47427		REACTOME_CELLULAR_RESPONSES_TO_EXTERNAL_STIMULI	-0.329492	0.163489	-2.53211	0.0279658	0.152086	-3.58775
REACTOME_ADP_SIGNALLING_THROUGH_P2Y_PURINOCEPTOR_1	-0.275003	-0.106596	-2.24434	0.0486657	0.267201	-4.14806		HWANG_PROSTATE_CANCER_MARKERS	-0.140053	-0.0482958	-0.994022	0.343318	0.654859	-5.78039		REACTOME_SHC1_EVENTS_IN_ERBB2_SIGNALING	0.289271	-0.143751	1.74043	0.113103	0.605932	-4.47808		REACTOME_APC_C_MEDIATED_DEGRADATION_OF_CELL_CYCLE_PROTEINS	-0.485262	0.148636	-2.53183	0.0279795	0.152086	-3.5882
LA_MEN1_TARGETS	0.291487	-0.0617264	2.23582	0.0493739	0.267241	-4.16135		HAHTOLA_MYCOSIS_FUNGOIDES_CD4_DN	-0.116146	-0.0174957	-0.990929	0.344754	0.656005	-5.78335		REACTOME_IRF3_MEDIATED_ACTIVATION_OF_TYPE_1_IFN	0.208052	-0.0759032	1.74254	0.11272	0.605932	-4.47536		BIOCARTA_TNFR1_PATHWAY	-0.26957	0.0559086	-2.52328	0.0284077	0.15273	-3.60218
ROETH_TERT_TARGETS_DN	-0.316679	0.0571294	-2.23477	0.0494619	0.267241	-4.16299		BIOCARTA_IL6_PATHWAY	-0.146168	0.0464962	-0.98897	0.345667	0.656099	-5.78522		REACTOME_EXPORT_OF_VIRAL_RIBONUCLEOPROTEINS_FROM_NUCLEUS	-0.169965	-0.337537	-1.74053	0.113084	0.605932	-4.47795		PID_AURORA_A_PATHWAY	-0.373798	0.228066	-2.52145	0.0285001	0.15273	-3.60516
PAL_PRMT5_TARGETS_DN	-0.280034	0.0651148	-2.23553	0.0493984	0.267241	-4.16181		YANAGIHARA_ESX1_TARGETS	0.141696	-0.0561442	0.989078	0.345616	0.656099	-5.78511		REACTOME_ASSEMBLY_OF_COLLAGEN_FIBRILS_AND_OTHER_MULTIMERIC_STRUCTURES	-0.268828	-0.0749014	-1.75466	0.110543	0.605932	-4.45969		REACTOME_MRNA_DECAY_BY_5_TO_3_EXORIBONUCLEASE	-0.530037	0.0895098	-2.5243	0.0283561	0.15273	-3.6005
VANDESLUIS_COMMD1_TARGETS_GROUP_4_DN	-0.431465	0.103238	-2.2338	0.0495431	0.267241	-4.1645		REACTOME_ANTIGEN_PROCESSING_UBIQUITINATION_PROTEASOME_DEGRADATION	-0.0826184	-0.087214	-0.985099	0.347475	0.657656	-5.7889		REACTOME_RAS_ACTIVATION_UPON_CA2_INFLUX_THROUGH_NMDA_RECEPTOR	0.244586	-0.121532	1.74571	0.112147	0.605932	-4.47126		VECCHI_GASTRIC_CANCER_EARLY_UP	-0.287857	0.24214	-2.52157	0.028494	0.15273	-3.60497
REACTOME_FIBRONECTIN_MATRIX_FORMATION	0.487987	-0.0997488	2.23425	0.0495054	0.267241	-4.1638		HASINA_NOL7_TARGETS_DN	0.17406	-0.0596441	0.982527	0.34868	0.65903	-5.79134		REACTOME_CILIUM_ASSEMBLY	-0.185104	-0.145331	-1.75453	0.110567	0.605932	-4.45986		GROSS_HYPOXIA_VIA_HIF1A_ONLY	0.676072	0.0964081	2.52346	0.0283984	0.15273	-3.60188
REACTOME_REGULATION_OF_RAS_BY_GAPS	-0.20378	-0.207953	-2.23641	0.0493243	0.267241	-4.16043		REACTOME_CITRIC_ACID_CYCLE_TCA_CYCLE	0.139877	-0.225515	0.981281	0.349264	0.659455	-5.79253		REACTOME_LGI_ADAM_INTERACTIONS	-0.276958	0.137676	-1.76426	0.108849	0.605932	-4.44725		NIKOLSKY_BREAST_CANCER_19P13_AMPLICON	-0.430657	-0.0178887	-2.5278	0.0281803	0.15273	-3.59478
REACTOME_CAMK_IV_MEDIATED_PHOSPHORYLATION_OF_CREB	-0.308539	-0.091506	-2.23179	0.0497124	0.267892	-4.16764		HUMMEL_BURKITTS_LYMPHOMA_UP	-0.157471	-0.161479	-0.980744	0.349517	0.659705	-5.79303		REACTOME_HOMOLOGY_DIRECTED_REPAIR	-0.167904	-0.147918	-1.75417	0.110632	0.605932	-4.46033		LENAOUR_DENDRITIC_CELL_MATURATION_DN	-0.268787	0.14424	-2.52287	0.0284285	0.15273	-3.60285
REACTOME_RECRUITMENT_OF_NUMA_TO_MITOTIC_CENTROSOMES	-0.308483	0.0482954	-2.23073	0.049802	0.267957	-4.16929		PID_CXCR3_PATHWAY	-0.108277	-0.00812188	-0.98002	0.349857	0.660121	-5.79372		REACTOME_SYNTHESIS_OF_WYBUTOSINE_AT_G37_OF_TRNA_PHE	0.299358	0.183778	1.77308	0.107311	0.605932	-4.43579		SATO_SILENCED_EPIGENETICALLY_IN_PANCREATIC_CANCER	0.256593	0.0215822	2.52386	0.0283782	0.15273	-3.60122
REACTOME_NOSTRIN_MEDIATED_ENOS_TRAFFICKING	0.579512	-0.194339	2.23049	0.049822	0.267957	-4.16966		NAM_FXYD5_TARGETS_DN	0.14181	-0.0404077	0.976787	0.35138	0.661163	-5.79678		REACTOME_ERBB2_REGULATES_CELL_MOTILITY	0.370054	0.106661	1.7776	0.10653	0.605932	-4.4299		LEIN_ASTROCYTE_MARKERS	0.305827	0.0131345	2.52197	0.0284736	0.15273	-3.60431
DARWICHE_PAPILLOMA_RISK_HIGH_UP	-0.166496	-0.177257	-2.22838	0.0500011	0.268469	-4.17296		ZHOU_INFLAMMATORY_RESPONSE_LIVE_UP	-0.090056	-0.00110708	-0.976778	0.351384	0.661163	-5.79678		REACTOME_TP53_REGULATES_TRANSCRIPTION_OF_GENES_INVOLVED_IN_G1_CELL_CYCLE_ARREST	-0.265291	-0.171834	-1.75481	0.110518	0.605932	-4.4595		BONOME_OVARIAN_CANCER_POOR_SURVIVAL_DN	-0.413578	0.0559219	-2.52542	0.0282997	0.15273	-3.59867
REACTOME_BASE_EXCISION_REPAIR_AP_SITE_FORMATION	-0.29886	-0.0261641	-2.22822	0.0500147	0.268469	-4.17321		BIOCARTA_MPR_PATHWAY	0.189501	-0.113828	0.974431	0.352493	0.662045	-5.799		REACTOME_DNA_REPLICATION_PRE_INITIATION	-0.295157	-0.154078	-1.77526	0.106935	0.605932	-4.43296		REACTOME_CELLULAR_RESPONSE_TO_HYPOXIA	-0.389819	0.138497	-2.52526	0.0283077	0.15273	-3.59893
KEGG_CELL_ADHESION_MOLECULES_CAMS	-0.272739	0.00341579	-2.22406	0.0503682	0.268964	-4.17968		KIM_RESPONSE_TO_TSA_AND_DECITABINE_DN	0.204047	0.0678007	0.970655	0.354282	0.66342	-5.80255		REACTOME_NEGATIVE_REGULATION_OF_ACTIVITY_OF_TFAP2_AP_2_FAMILY_TRANSCRIPTION_FACTORS	-0.54482	0.0945077	-1.7664	0.108473	0.605932	-4.44447		REACTOME_PHOSPHOLIPASE_C_MEDIATED_CASCADE_FGFR2	0.297433	-0.052898	2.52259	0.0284421	0.15273	-3.60329
REACTOME_IKK_COMPLEX_RECRUITMENT_MEDIATED_BY_RIP1	0.223801	-0.114131	2.22493	0.0502941	0.268964	-4.17833		MCBRYAN_PUBERTAL_TGFB1_TARGETS_UP	0.0953343	-0.0071041	0.969652	0.354758	0.663453	-5.80349		REACTOME_CHYLOMICRON_REMODELING	-0.451198	-0.265287	-1.74492	0.112289	0.605932	-4.47228		REACTOME_RRNA_MODIFICATION_IN_THE_MITOCHONDRION	-0.405159	-0.0354603	-2.52128	0.0285084	0.15273	-3.60543
KOINUMA_COLON_CANCER_MSI_UP	-0.3101	-0.268385	-2.22274	0.0504808	0.268964	-4.18173		KEGG_ENDOMETRIAL_CANCER	0.112141	0.0187483	0.96817	0.355462	0.66368	-5.80488		JOHANSSON_GLIOMAGENESIS_BY_PDGFB_UP	-0.240995	-0.296557	-1.73682	0.11376	0.608317	-4.48273		BIOCARTA_MITR_PATHWAY	-0.559616	0.0328142	-2.52047	0.0285497	0.152802	-3.60676
YANG_BREAST_CANCER_ESR1_UP	0.213301	0.0927476	2.2249	0.0502968	0.268964	-4.17838		REACTOME_YAP1_AND_WWTR1_TAZ_STIMULATED_GENE_EXPRESSION	0.191769	0.00289018	0.966966	0.356036	0.664487	-5.80601		CHAUHAN_RESPONSE_TO_METHOXYESTRADIOL_DN	-0.17826	-0.0764814	-1.73608	0.113895	0.608317	-4.48368		SU_LIVER	0.309124	-0.146222	2.51926	0.0286112	0.152834	-3.60874
YAO_HOXA10_TARGETS_VIA_PROGESTERONE_DN	0.202269	-0.035118	2.22435	0.0503432	0.268964	-4.17923		REACTOME_MAPK_TARGETS_NUCLEAR_EVENTS_MEDIATED_BY_MAP_KINASES	0.131227	-0.00397563	0.96573	0.356625	0.665361	-5.80717		SHEDDEN_LUNG_CANCER_POOR_SURVIVAL_A6	-0.204806	-0.200706	-1.73556	0.11399	0.608317	-4.48435		REACTOME_SCF_SKP2_MEDIATED_DEGRADATION_OF_P27_P21	-0.474065	0.188387	-2.51954	0.0285969	0.152834	-3.60828
REACTOME_METABOLISM_OF_WATER_SOLUBLE_VITAMINS_AND_COFACTORS	0.208954	0.0602657	2.22297	0.050461	0.268964	-4.18137		WEINMANN_ADAPTATION_TO_HYPOXIA_UP	-0.12204	0.0082076	-0.963178	0.357843	0.666279	-5.80955		MEISSNER_BRAIN_HCP_WITH_H3_UNMETHYLATED	0.191316	0.102852	1.73557	0.113989	0.608317	-4.48435		KEGG_STEROID_HORMONE_BIOSYNTHESIS	0.313486	0.144866	2.51007	0.0290813	0.153115	-3.62372
REACTOME_TFAP2_AP_2_FAMILY_REGULATES_TRANSCRIPTION_OF_GROWTH_FACTORS_AND_THEIR_RECEPTORS	0.280753	-0.397706	2.22254	0.050498	0.268964	-4.18205		REACTOME_PRE_NOTCH_PROCESSING_IN_GOLGI	0.156612	0.058819	0.961151	0.358813	0.667181	-5.81144		KEGG_TRYPTOPHAN_METABOLISM	-0.317541	-0.0442133	-1.73375	0.114323	0.608758	-4.48669		REACTOME_DOWNSTREAM_SIGNALING_EVENTS_OF_B_CELL_RECEPTOR_BCR	-0.427836	0.113787	-2.51639	0.0287569	0.153115	-3.61341
REACTOME_RUNX1_REGULATES_GENES_INVOLVED_IN_MEGAKARYOCYTE_DIFFERENTIATION_AND_PLATELET_FUNCTION	-0.258019	-0.0124341	-2.2263	0.0501775	0.268964	-4.1762		LINDGREN_BLADDER_CANCER_CLUSTER_1_DN	-0.110731	-0.0449876	-0.959973	0.359378	0.66778	-5.81254		REACTOME_PI3K_EVENTS_IN_ERBB4_SIGNALING	0.272903	0.185249	1.73002	0.115007	0.608758	-4.49148		REACTOME_TCR_SIGNALING	-0.388414	0.106848	-2.51261	0.0289507	0.153115	-3.61959
PASTURAL_RIZ1_TARGETS_UP	-0.334574	-0.14204	-2.22116	0.050616	0.269332	-4.18419		LINDGREN_BLADDER_CANCER_CLUSTER_2A_UP	-0.126361	-0.134435	-0.957833	0.360405	0.668956	-5.81453		REACTOME_CONVERSION_FROM_APC_C_CDC20_TO_APC_C_CDH1_IN_LATE_ANAPHASE	-0.258497	-0.295097	-1.73363	0.114343	0.608758	-4.48683		REACTOME_CALNEXIN_CALRETICULIN_CYCLE	0.45629	-0.325448	2.513	0.0289306	0.153115	-3.61895
REACTOME_SIGNALING_BY_NODAL	0.297563	-0.121339	2.21986	0.050728	0.269667	-4.18622		BIOCARTA_EPHA4_PATHWAY	-0.209034	-0.0394456	-0.956778	0.360912	0.668994	-5.8155		OSMAN_BLADDER_CANCER_DN	-0.180403	-0.0344046	-1.72969	0.115069	0.608758	-4.49191		REACTOME_CREATION_OF_C4_AND_C2_ACTIVATORS	-0.313022	0.628344	-2.51053	0.0290578	0.153115	-3.62298
BIOCARTA_CERAMIDE_PATHWAY	0.349466	-0.123591	2.2185	0.0508453	0.269769	-4.18834		REACTOME_NEF_MEDIATED_DOWNREGULATION_OF_MHC_CLASS_I_COMPLEX_CELL_SURFACE_EXPRESSION	-0.17606	-0.0240669	-0.95641	0.36109	0.668994	-5.81585		DACOSTA_LOW_DOSE_UV_RESPONSE_VIA_ERCC3_XPCS_DN	-0.317452	-0.0272538	-1.73289	0.114479	0.608758	-4.48779		CASORELLI_ACUTE_PROMYELOCYTIC_LEUKEMIA_DN	-0.282468	0.112525	-2.51212	0.0289758	0.153115	-3.62038
REACTOME_PHOSPHOLIPID_METABOLISM	0.195556	0.17624	2.21869	0.0508281	0.269769	-4.18803		RASHI_RESPONSE_TO_IONIZING_RADIATION_2	0.0870626	-0.0165592	0.955502	0.361527	0.668994	-5.81669		LI_WILMS_TUMOR_VS_FETAL_KIDNEY_2_UP	-0.228204	-0.159814	-1.73123	0.114785	0.608758	-4.48993		ELVIDGE_HIF1A_AND_HIF2A_TARGETS_UP	-0.293891	-0.0342136	-2.51251	0.0289559	0.153115	-3.61975
KEGG_TYPE_I_DIABETES_MELLITUS	-0.36449	0.0122675	-2.21372	0.0512579	0.269877	-4.19577		SASAI_RESISTANCE_TO_NEOPLASTIC_TRANSFROMATION	-0.115783	0.0402091	-0.957035	0.360789	0.668994	-5.81527		PUJANA_ATM_PCC_NETWORK	-0.14316	-0.177756	-1.731	0.114827	0.608758	-4.49022		SHIPP_DLBCL_CURED_VS_FATAL_UP	0.296792	0.0898057	2.5165	0.0287514	0.153115	-3.61324
BIOCARTA_EIF2_PATHWAY	0.252316	0.00756548	2.21384	0.0512475	0.269877	-4.19558		REACTOME_EGFR_DOWNREGULATION	0.1038	0.0386446	0.954638	0.361943	0.669157	-5.81749		CHANG_POU5F1_TARGETS_DN	0.228402	-0.427921	1.73039	0.11494	0.608758	-4.49101		NELSON_RESPONSE_TO_ANDROGEN_UP	0.234551	-0.183388	2.51591	0.0287815	0.153115	-3.6142
PID_INTEGRIN2_PATHWAY	-0.332925	-0.134519	-2.21716	0.0509602	0.269877	-4.19042		BIOCARTA_PARKIN_PATHWAY	-0.204187	-0.0634357	-0.950366	0.364006	0.67182	-5.82144		REACTOME_RNA_POLYMERASE_I_TRANSCRIPTION	-0.18187	-0.050674	-1.7323	0.114589	0.608758	-4.48856		JACKSON_DNMT1_TARGETS_UP	-0.244994	0.134612	-2.51129	0.0290186	0.153115	-3.62174
REACTOME_AKT_PHOSPHORYLATES_TARGETS_IN_THE_CYTOSOL	-0.271874	-0.0791045	-2.21484	0.051161	0.269877	-4.19403		PID_NETRIN_PATHWAY	0.0991466	-0.0108159	0.949783	0.364288	0.67182	-5.82198		DELLA_RESPONSE_TO_TSA_AND_BUTYRATE	0.276456	0.0936034	1.72753	0.115468	0.610283	-4.49468		MATZUK_MATERNAL_EFFECT	-0.401024	0.274849	-2.51378	0.0288906	0.153115	-3.61768
REACTOME_SIGNAL_AMPLIFICATION	-0.305924	-0.0396424	-2.21622	0.0510418	0.269877	-4.19189		SABATES_COLORECTAL_ADENOMA_UP	0.116073	-0.0112192	0.95005	0.364159	0.67182	-5.82173		REACTOME_CYCLIN_A_CDK2_ASSOCIATED_EVENTS_AT_S_PHASE_ENTRY	-0.241491	-0.0406358	-1.72575	0.115798	0.61144	-4.49697		BOYLAN_MULTIPLE_MYELOMA_C_D_UP	-0.264159	0.220987	-2.51397	0.0288812	0.153115	-3.61738
KORKOLA_CORRELATED_WITH_POU5F1	0.234456	-0.170631	2.21496	0.051151	0.269877	-4.19385		HOEBEKE_LYMPHOID_STEM_CELL_DN	-0.0948512	-0.0386955	-0.94917	0.364585	0.67199	-5.82254		KIM_BIPOLAR_DISORDER_OLIGODENDROCYTE_DENSITY_CORR_UP	-0.181942	0.0147094	-1.72153	0.116583	0.614994	-4.50238		MEISSNER_NPC_HCP_WITH_H3K27ME3	0.389548	-0.124685	2.51241	0.0289608	0.153115	-3.61991
REACTOME_TRANSCRIPTION_OF_THE_HIV_GENOME	-0.177273	-0.223108	-2.21593	0.0510667	0.269877	-4.19233		FOURNIER_ACINAR_DEVELOPMENT_EARLY_DN	-0.223594	-0.117427	-0.948572	0.364876	0.672094	-5.82309		PICCALUGA_ANGIOIMMUNOBLASTIC_LYMPHOMA_UP	-0.154645	-0.0321858	-1.72091	0.1167	0.615024	-4.50319		MIKKELSEN_NPC_ICP_WITH_H3K27ME3	0.400933	0.107612	2.51159	0.0290034	0.153115	-3.62126
REACTOME_NONSENSE_MEDIATED_DECAY_NMD	-0.176839	-0.68911	-2.21652	0.0510153	0.269877	-4.19141		KEGG_PYRIMIDINE_METABOLISM	-0.105138	-0.0592193	-0.945142	0.366541	0.673359	-5.82625		DONATO_CELL_CYCLE_TRETINOIN	0.364014	-0.12468	1.71998	0.116873	0.615343	-4.50437		DEMAGALHAES_AGING_DN	0.237064	0.137182	2.5103	0.0290695	0.153115	-3.62335
REACTOME_HOST_INTERACTIONS_OF_HIV_FACTORS	-0.189948	-0.188122	-2.21236	0.0513759	0.270045	-4.19788		PID_IL2_1PATHWAY	-0.113514	0.0977732	-0.945556	0.36634	0.673359	-5.82587		BIOCARTA_ERYTH_PATHWAY	-0.320157	0.0588556	-1.71789	0.117266	0.615976	-4.50706		REACTOME_G_PROTEIN_ACTIVATION	-0.271088	0.141647	-2.50904	0.0291347	0.15325	-3.62541
REACTOME_DEFECTIVE_LFNG_CAUSES_SCDO3	-0.329165	-0.369566	-2.21222	0.0513881	0.270045	-4.19809		REACTOME_ARMS_MEDIATED_ACTIVATION	-0.181452	-0.129754	-0.945225	0.366501	0.673359	-5.82617		REACTOME_ASSEMBLY_OF_THE_PRE_REPLICATIVE_COMPLEX	-0.300942	-0.114956	-1.71706	0.117422	0.615976	-4.50812		JAEGER_METASTASIS_UP	-0.274184	0.344342	-2.50709	0.0292358	0.153634	-3.62859
REACTOME_PI3K_AKT_ACTIVATION	0.326365	-0.0432596	2.20921	0.0516512	0.270085	-4.20278		VECCHI_GASTRIC_CANCER_EARLY_DN	-0.0879174	0.0369097	-0.944661	0.366775	0.673564	-5.82669		GROSS_HYPOXIA_VIA_ELK3_UP	-0.177552	-0.0858774	-1.71678	0.117474	0.615976	-4.50848		REACTOME_CYCLIN_A_CDK2_ASSOCIATED_EVENTS_AT_S_PHASE_ENTRY	-0.403271	0.177669	-2.50192	0.0295052	0.154902	-3.63702
TARTE_PLASMA_CELL_VS_B_LYMPHOCYTE_UP	0.290908	-0.035128	2.21018	0.0515664	0.270085	-4.20127		PID_PRL_SIGNALING_EVENTS_PATHWAY	0.121724	0.00245603	0.941946	0.368098	0.674193	-5.82918		SCHUHMACHER_MYC_TARGETS_DN	-0.238126	-0.185105	-1.71696	0.11744	0.615976	-4.50825		BARRIER_COLON_CANCER_RECURRENCE_DN	0.288948	-0.210908	2.50084	0.0295617	0.155051	-3.63878
JACKSON_DNMT1_TARGETS_DN	-0.271264	-0.168777	-2.20963	0.0516146	0.270085	-4.20213		PID_IL1_PATHWAY	-0.116355	0.0744851	-0.938252	0.369904	0.675349	-5.83256		REACTOME_NR1H2_NR1H3_REGULATE_GENE_EXPRESSION_TO_LIMIT_CHOLESTEROL_UPTAKE	-0.245691	0.317816	-1.71636	0.117553	0.615976	-4.50901		KEGG_RETINOL_METABOLISM	0.311944	-0.00423993	2.49891	0.0296633	0.155436	-3.64193
LEIN_OLIGODENDROCYTE_MARKERS	0.241842	0.0109636	2.21079	0.0515129	0.270085	-4.20032		DOANE_BREAST_CANCER_CLASSES_DN	-0.149235	-0.0360213	-0.937894	0.370079	0.675349	-5.83289		REACTOME_DEFECTS_IN_COBALAMIN_B12_METABOLISM	0.27746	0.20419	1.71389	0.118018	0.617826	-4.51217		LEIN_CHOROID_PLEXUS_MARKERS	0.300259	-0.022979	2.4979	0.0297165	0.155566	-3.64357
KYNG_WERNER_SYNDROM_AND_NORMAL_AGING_UP	0.180033	-0.134841	2.20876	0.0516901	0.270085	-4.20347		PACHER_TARGETS_OF_IGF1_AND_IGF2_UP	-0.0951757	-0.185427	-0.94017	0.368966	0.675349	-5.83081		MOREIRA_RESPONSE_TO_TSA_UP	-0.257573	0.0137892	-1.71183	0.118409	0.618746	-4.51482		REACTOME_SYNTHESIS_OF_EPOXY_EET_AND_DIHYDROXYEICOSATRIENOIC_ACIDS_DHET	0.434515	-0.0172032	2.49736	0.0297449	0.155567	-3.64445
NAKAYAMA_SOFT_TISSUE_TUMORS_PCA1_UP	-0.254074	-0.134459	-2.21101	0.0514939	0.270085	-4.19998		ROVERSI_GLIOMA_LOH_REGIONS	0.146216	-0.0151878	0.93965	0.36922	0.675349	-5.83128		VANDESLUIS_NORMAL_EMBRYOS_DN	0.245651	-0.0999696	1.71118	0.118531	0.618746	-4.51565		REACTOME_ORC1_REMOVAL_FROM_CHROMATIN	-0.496986	0.171734	-2.49316	0.0299673	0.156429	-3.65129
BIOCARTA_VIP_PATHWAY	-0.296659	-0.0739185	-2.20434	0.0520789	0.270698	-4.21035		MARKS_HDAC_TARGETS_DN	-0.129385	-0.0660317	-0.937214	0.370412	0.675619	-5.83351		SERVITJA_ISLET_HNF1A_TARGETS_UP	-0.21794	-0.0617488	-1.71175	0.118423	0.618746	-4.51491		BAFNA_MUC4_TARGETS_UP	-0.43475	-0.302636	-2.49264	0.0299949	0.156429	-3.65214
BIOCARTA_LONGEVITY_PATHWAY	-0.352095	-0.00407053	-2.20361	0.052143	0.270698	-4.21148		KEGG_WNT_SIGNALING_PATHWAY	-0.113288	0.00704307	-0.93546	0.371273	0.676181	-5.83511		KEGG_TASTE_TRANSDUCTION	-0.306791	-0.0338009	-1.71043	0.118674	0.618903	-4.51661		CHICAS_RB1_TARGETS_SENESCENT	-0.249392	0.116907	-2.49275	0.029989	0.156429	-3.65196
BIOCARTA_CARM1_PATHWAY	-0.337637	0.318895	-2.19958	0.0525	0.270698	-4.21774		PID_AMB2_NEUTROPHILS_PATHWAY	-0.150639	0.0166858	-0.935713	0.371148	0.676181	-5.83487		CASORELLI_APL_SECONDARY_VS_DE_NOVO_UP	0.186452	0.0185946	1.70961	0.118829	0.619127	-4.51765		REACTOME_TRANSLATION	-0.393833	0.169144	-2.49115	0.0300743	0.156538	-3.65457
REACTOME_SYNTHESIS_OF_PA	0.215138	0.145209	2.19751	0.052684	0.270698	-4.22094		GAUSSMANN_MLL_AF4_FUSION_TARGETS_E_UP	0.0972627	-0.0142346	0.935793	0.37111	0.676181	-5.8348		REACTOME_GLYCOGEN_STORAGE_DISEASES	-0.168377	0.149843	-1.70743	0.119244	0.620699	-4.52044		REACTOME_P38MAPK_EVENTS	-0.373054	0.149589	-2.49011	0.0301298	0.156538	-3.65626
REACTOME_PKA_MEDIATED_PHOSPHORYLATION_OF_CREB	-0.184545	0.272359	-2.20318	0.0521814	0.270698	-4.21215		TONKS_TARGETS_OF_RUNX1_RUNX1T1_FUSION_GRANULOCYTE_DN	-0.136486	-0.0775205	-0.935137	0.371431	0.676246	-5.8354		KEGG_GALACTOSE_METABOLISM	0.307869	-0.0451764	1.69221	0.122177	0.621975	-4.53984		HADDAD_T_LYMPHOCYTE_AND_NK_PROGENITOR_DN	-0.271551	0.383939	-2.49039	0.0301145	0.156538	-3.65579
REACTOME_SYNTHESIS_SECRETION_AND_INACTIVATION_OF_GLUCAGON_LIKE_PEPTIDE_1_GLP_1	-0.319105	0.128331	-2.19793	0.0526466	0.270698	-4.22029		WATANABE_RECTAL_CANCER_RADIOTHERAPY_RESPONSIVE_UP	0.0960251	0.0093551	0.931797	0.373074	0.677887	-5.83844		BIOCARTA_CXCR4_PATHWAY	0.196756	-0.1323	1.69255	0.12211	0.621975	-4.53941		REACTOME_TFAP2A_ACTS_AS_A_TRANSCRIPTIONAL_REPRESSOR_DURING_RETINOIC_ACID_INDUCED_CELL_DIFFERENTIATION	-0.463809	0.482427	-2.49096	0.0300842	0.156538	-3.65487
REACTOME_POTASSIUM_CHANNELS	-0.226871	0.0930913	-2.1944	0.0529623	0.270698	-4.22577		REACTOME_METABOLISM_OF_CARBOHYDRATES	0.0985914	-0.00318049	0.928615	0.374644	0.679128	-5.84132		PID_WNT_CANONICAL_PATHWAY	0.214932	-0.119311	1.69842	0.120972	0.621975	-4.53194		BIOCARTA_CARM1_PATHWAY	-0.39812	-0.214754	-2.48758	0.0302655	0.156602	-3.66038
[truncated: 4,442 more rows]

## Sheet: Table 3
Top 50 DEGs in Squamous vs Adeno (SNL)
	logFC	logCPM	LR	PValue	FDR
P2rx4	-2.81759	6.95374	45.5148	1.51e-11	6e-08
Cd55	-2.6873	6.94226	44.9587	2.01e-11	6e-08
Muc1	-4.04848	9.44088	43.5388	4.16e-11	8.26e-08
[truncated: 47 more rows]

## Sheet: Table 4
DEGs differentially expressed between TIM Subclusters
[truncated: 50 more rows]

[truncated: 6 more sheets: Table 5, Table 6, Table 7, Table 8, Table 9, Table 10]
