# Supplementary material for: Tumor suppressors in Sox2-mediated lung cancers promote distinct cell-intrinsic and immunologic remodeling
Source: JCI Insight. 2025 May 6;10(12):e171364. doi: 10.1172/jci.insight.171364 (PMC12220946; doi:10.1172/jci.insight.171364)
Supplement: Supporting data values [file jciinsight-10-171364-s009.xlsx]

## Sheet: Fig 1A
Mouse ID	Months	Safe Harbor	p53	PTEN
60015	16.25	1
60016	12.9643	1
60019	10.7143	1
60020	13.9643	1
60021	10.7143	1
60022	16.25	0
60023	16.25	0
60024	7.5	1
60010	9.60714		1
60012	10.7143		1
60013	10.7143		1
60014	11.7857		1
60017	16.25		0
60018	10.7143		1
60026	13.9643		1
60036	7.5		1
60037	9.57143		1
60038	9.57143		1
60039	8.53571		1
60040	8.53571		1
60041	10.75		1
60042	7.5		1
60043	8.53571		1
60044	8.53571		1
60045	7.5		1
73	8.67857			1
74	6.42857			1
75	11.7857			1
76	11.7857			1
77	7.46429			1
78	10.7143			1
79	10.7143			1
80	6.42857			1
81	9.64286			1
82	11.7857			0
97	10.0357			0
98	8.67857			1
99	6.42857			1
100	6.42857			1

## Sheet: Fig 1E
tumor counts
Safe Harbor	p53-/-	Pten-/-
1	2	2
1	3	2
1	1	2
1	2	2
1	4	2
0	1	2
0	1	4
0	5	3
	5	2
	3	3
	5	4
	3	4
	2	0
	2	0
	2
	4
	0

## Sheet: Fig 1F
Sox2hiNkx2-1-/-Lkb1-/-Safe Harbor	Sox2hiNkx2-1-/-Lkb1-/-p53-/-	Sox2hiNkx2-1-/-Lkb1-/-Pten-/-
48.5897	86.0973	32.2351
40.1273	29.9899	110.408
34.2869	93.3147	107.99
50.8244	25.7178	76.6188
85.2755	162.035	124.14
0	22.5131	299.983
0	46.6046	68.3108
0	582.81	248.743
	53.2312	68.9593
	28.5332	83.729
	179.507	232.291
	77.3011	383.563
	43.7487	0
	29.2059	0
	74.1125
	77.8998
	0

## Sheet: Fig 1G
SNL	SNL-Trp53	SNL-Pten
10	8	9
2	5	7
1	11	15
3	0	11
1	1	5
13	0	11
7	11	7
4	32	4
	5	4
	3	0
	5	2
	6	8
	9	6
	19	5
	19
	14
	11

## Sheet: Fig 2B
	Survival		JH18 Parental	JH18-LN1A	JH18-LN2A
1	23-Oct-2020	30-Nov-2020		1
2	23-Oct-2020	25-Jan-2021		1
3	23-Oct-2020	23-Dec-2020		1
4	23-Oct-2020	8-Feb-2021		1
5	23-Oct-2020	19-Mar-2021		0
6	23-Oct-2020	19-Mar-2021		0
7	23-Oct-2020	19-Mar-2021		0
8	23-Oct-2020	19-Mar-2021		0
9	23-Oct-2020	28-Dec-2020		1
10	23-Oct-2020	19-Mar-2021		0
	29-Jul-2020	17-Sep-2020	1
	29-Jul-2020	18-Sep-2020	1
	29-Jul-2020	30-Sep-2020	1
	29-Jul-2020	6-Oct-2020	1
	29-Jul-2020	23-Oct-2020	1
	29-Jul-2020	21-Oct-2020	0
	29-Jul-2020	23-Oct-2020	1
	29-Jul-2020	30-Oct-2020	1
	29-Jul-2020	10-Nov-2020	1
	29-Jul-2020	17-Nov-2020	1
	29-Jul-2020	3-Dec-2020	1
	29-Jul-2020	3-Dec-2020	1
	29-Jul-2020	14-Jan-2021	0
	29-Jul-2020	14-Jan-2021	0
	29-Jul-2020	14-Jan-2021	0
	29-Jul-2020	14-Jan-2021	0
18	24-Feb-2021	15-Mar-2021			1
19	24-Feb-2021	15-Mar-2021			1
22	24-Feb-2021	11-Mar-2021			1
23	24-Feb-2021	11-Mar-2021			1
24	24-Feb-2021	11-Mar-2021			1
25	24-Feb-2021	11-Mar-2021			1
26	24-Feb-2021	11-Mar-2021			1
13	24-Feb-2021	12-Mar-2021			1
14	24-Feb-2021	15-Mar-2021			1
15	24-Feb-2021	16-Mar-2021			1
16	24-Feb-2021	12-Mar-2021			1
17	24-Feb-2021	12-Mar-2021			1

## Sheet: Fig 2C
mouse ID	survival		JH18-LN2A (106)	JH18-LN2A (2.5x105)	JH18-LN2A (5x104)	JH18-LN2A (1x104)
18	24-Feb-2021	15-Mar-2021	1
19	24-Feb-2021	15-Mar-2021	1
22	24-Feb-2021	11-Mar-2021	1
23	24-Feb-2021	11-Mar-2021	1
24	24-Feb-2021	11-Mar-2021	1
25	24-Feb-2021	11-Mar-2021	1
26	24-Feb-2021	11-Mar-2021	1
13	24-Feb-2021	12-Mar-2021	1
14	24-Feb-2021	15-Mar-2021	1
15	24-Feb-2021	16-Mar-2021	1
16	24-Feb-2021	12-Mar-2021	1
17	24-Feb-2021	12-Mar-2021	1
	21-Apr-2021	5-May-2021		1
	21-Apr-2021	5-May-2021		1
	21-Apr-2021	7-May-2021		1
	21-Apr-2021	10-May-2021		1
	21-Apr-2021	10-May-2021		1
	21-Apr-2021	10-May-2021		1
	21-Apr-2021	10-May-2021		1
	21-Apr-2021	14-May-2021			1
	21-Apr-2021	19-May-2021			1
	21-Apr-2021	19-May-2021			1
	21-Apr-2021	19-May-2021			1
	21-Apr-2021	2-Jun-2021			1
	21-Apr-2021	2-Jun-2021			1
	21-Apr-2021	28-May-2021				1
	21-Apr-2021	31-May-2021				1
	21-Apr-2021	7-Jun-2021				1
	21-Apr-2021	7-Jun-2021				1
	21-Apr-2021	14-Jun-2021				1
	21-Apr-2021	18-Jun-2021				1
	21-Apr-2021	9-Jul-2021				0
	21-Apr-2021	9-Jul-2021				0

## Sheet: Fig 4A
Percentages of tumors
	Mucinous	Mix	Non-Mucinous	SCC
SNL	44.4444	36.1111	16.6667	2.77778
SNL-Trp53	47.0588	39.4958	12.605	0.840336
SNL-Pten	5.88235	58.8235	35.2941	0
LN2A	0	0	0	100
RAW DATA:
			AAH³/Adenoma			Adenocarcinoma					total
	Lobes¹	%	Muc	Mix	Non	Muc	Mix	Non	SCC		Muc	Mix	Non	SCC
P53
21-8-1	1	30	3	1	1	1	2	1	0		4	3	2	0	9
21-8-2	1	25	2	0	0	0	1	0	0		2	1	0	0	3
21-8-3	3	60	4	0	3	6	1	2	0		10	1	5	0	16
21-8-4	4	70	6	5	2	9	7	0	0		15	12	2	0	29
21-8-5	1	50	0	1	0	1	2	0	0		1	3	0	0	4
21-8-6	1	15	4	2	1	2	1	0	0		6	3	1	0	10
21-8-7	3	10	4	4	0	0	1	0	0		4	5	0	0	9
21-8-8	3	30	5	1	0	2	4	0	0		7	5	0	0	12
21-8-9
21-8-10	2	40	1	1	0	0	1	0	0		1	2	0	0	3
21-8-11	1	25	2	0	0	0	1	0	0		2	1	0	0	3
21-8-12	3	10	3	10	5	1	1	0	0		4	11	5	0	20
21-8-13	2	95	0	0	0	0	0	0	1		0	0	0	1	1
			AAH³/Adenoma			Adenocarcinoma					total
	Lobes¹	%	Muc	Mix	Non	Muc	Mix	Non	SCC		Muc	Mix	Non	SCC
PTEN
21-12-1	1	50	0	0	2	0	0	2	0		0	0	4	0	4
21-12-2	5	<10	0	3	1	0	1	0	0		0	4	1	0	5
21-12-3	2	60	1	3	2	0	4	0	0		1	7	2	0	10
21-12-4	1	<5	0	1	2	0	0	0	0		0	1	2	0	3
21-12-5	2	20	0	0	0	1	2	0	0		1	2	0	0	3
21-12-6	1	0.4	0	0	0	0	2	2	0		0	2	2	0	4
21-12-7	1	<5	0	1	1	0	0	0	0		0	1	1	0	2
21-12-8	1	50	0	0	0	0	3	0	0		0	3	0	0	3
			AAH³/Adenoma			Adenocarcinoma					total
	Lobes¹	%	Muc	Mix	Non	Muc	Mix	Non	SCC		Muc	Mix	Non	SCC
21-9-1	0.5	75	4	6	4	0	0	1	0		4	6	5	0	15
21-9-2	3	65	2	0	0	0	0	0	1		2	0	0	1	3
21-9-3	1	<5	1	0	1	0	0	0	0		1	0	1	0	2
21-9-5	1	<10	3	0	0	1	0	0	0		4	0	0	0	4
21-9-6	2	40	3	0	0	0	1	0	0		3	1	0	0	4
21-9-7	2	20	1	4	0	1	2	0	0		2	6	0	0	8

## Sheet: Fig 5A
	Tumor Cells				Stromal Cells
SNL	17.6471	23.602	33.5097	49.3098	82.3529	76.398	66.4903	50.6902
SNL-Trp53	11.2478	4.92264	5.4587	3.67878	88.7522	95.0774	94.5413	96.3212
SNL-Pten	28.472	10.2346	5.47098	7.5809	71.528	89.7654	94.529	92.4191
LN2A	3.06494	2.51963	5.95737	3.48217	96.9351	97.4804	94.0426	96.5178

## Sheet: Fig 5C
Percentages of myeloid subpopulations across models
Monocyte 1
LN2A	SNL-Trp53	SNL-Pten	SNL
4.1	0.598	0.313	0.692
6.18	0.169	1.1	0.871
3.31	0.857	0.88	0.265
4.73	0.628	0.905	0.194
Macrophage 1
LN2A	SNL-Trp53	SNL-Pten	SNL
13.2	4.96	4.7	6.92
15.2	2.19	2.58	4.87
16.7	2.66	1.5	3.53
11.4	4.35	1.81	1.73

## Sheet: Fig 5B
	© 2000-2022 QIAGEN. All rights reserved.
	Ingenuity Canonical Pathways	-log(p-value)	Ratio	z-score	Molecules
1	Leukocyte Extravasation Signaling	5.15	0.0415	1.89	CD44,CLDN7,CYBA,ICAM1,MMP15,MSN,PIK3C3,TIMP2
2	MSP-RON Signaling In Cancer Cells Pathway	5.1	0.05	1.633	CREB3L1,ELF3,FLNA,ITGB4,PIK3C3,SFN,TCF4
3	Glioma Invasiveness Signaling	3.26	0.0548	1	CD44,PIK3C3,RHOU,TIMP2
4	Integrin Signaling	3.09	0.0282	2	CAPN5,ITGB4,NEDD9,PIK3C3,RHOU,TSPAN1
5	ERK/MAPK Signaling	3.06	0.0278	1	CREB3L1,DUSP6,ELF3,HSPB1,ITGB4,PIK3C3

[truncated: 13 more sheets: Fig 5G, Fig 5H, Fig 5I, Fig 5J, Fig S14, Fig S15, Fig S16, Fig S17, Fig S18A, Fig S18B, Fig S18C, Fig S18D, Fig S19]
